# Supplementary material for: Rapid SNP Discovery and a RAD-Based High-Density Linkage Map in Jujube (Ziziphus Mill.)
Source: PLoS One. 2014 Oct 10;9(10):e109850. doi: 10.1371/journal.pone.0109850 (PMC4193841; doi:10.1371/journal.pone.0109850)
Supplement: File S1 — The contigs of the parents. This text file lists in fasta format the assembled contigs (> = 200 bp) from the parents RAD paired-end reads of jujube. (FA) [file pone.0109850.s005.fa]

>E2_L285
ATAGTGAATTATGAAGGCTGTCTAATTAAGAGAGAAGATACTCTTACATGCAGGTTGGGCCTGAGATTTGCCTGTTGAAAACCCATGTCGACATATTGCCTGATTTCACCCCAGATTTTGGTTCTAAACTGCGATCGGTATAACTACTTTTCCCAGTTAAAAGATTGTTAATCATTGTTGTTATATTTATTATATCCGTTGCTGTGGTTCATTTGGTTCTCTGATACCAGTAGAAGTTCTGCTTTGATGTTATAGACACTCGTAATTTTTTTTTTTTTTTAAATT
>E3_L247
ACTCCTACATGCAGGTTGGGCCTGAGATTTGCCTGTTGAAAACCCATGTCCATATATTGCCTGATTTCACCCCAGATTTTGGTTCTAAGCTGCGATCGGGTTAACTACTTTTCCCAGTTAAAAGATTGTTAATCATTCTTGTTATATTTATTTTATCGGTTGCTGTTGTTCATTTAGTTCTCCGATACCAGAAGAAGTTCTGCTTTGATGTTACAGACACTCGTAAATTTTATTTTTATTTATTTAT
>E5_L251
ATGTGCAAAGATAGTGAATTATGAAGCCTGTCTAATAATACTCTTACGTGCAGGTTGGGCCTGAGATTTGCTGGTTGAAAACCCATGTCGATATATTGCTTGATTTTACCCCAGATTTTGGTTCTAAACTGCGATCAGTATAACTACTTTGCCCAGCTAAAAGATTGTTAATCATTGTTGTTATATTTATTATATCAGTTGCTGTGGTTCATTTAGTTCTCTAATACCAGAAGAAGTTCTGCTTTGATGTT
>E7_L241
CTTCTCTCCCATCTCACCTAAGAAAAACCACATGGGTGCCACTATGCACTCACAGGAACGGTTGAGATCGAGACACGTGGTGTTTCACTGTTCACCGATTCAAAAATATTAAAATATTACGGTAATTGGAAAATTTCGCATGTCCATAACTTTCAAACCACATGTCCAAATTGGACGTGCCGCTAGTCTACGGACTCGTATCGATGAGTACTTTACAACCATGCATGAGTCAAAGCTCAAC
>E8_L264
AAAATAATATGATATTACACATGGTTGACATGTGGCTTCTAAACATGGTGAAACATGGTCACCTTGATTAAGTCACACGTGGCACATCGTTACGCATTTAAAAATAATATTAAAATAATACAGTATTTGAAAAACTCTACAGGTCCATAACTTTCAAACCACATGTCCAAATTGGACTTACCGCTAGTCTACGGACTCATATCGACGAACACTTTACAACCATGCATGAGTTAAAGCTCAACTTTGCATGAATAAAAAGTCAAC
>E9_L286
AAAATGGCTAAATGGTGGTGGCCGGTCGTTTCTCTCTCCTTCCCCCCGTTTTGCCAAAATAAAAGCCACCGTGGGTGACACTGTTCATCCACGTGGACCTCTCAGATGTCGACACATGGCGTCACTGTTCACTTAAGCCAGATATATTAAAATATTACGGTAGTCGGAAAACTTCACACGTCCATAACGTTTTAACTAGATGTCCAATTTAAGCGTGCCACTAGTCTATGAACTCGTATCAACGAGCACTTTACAACCATACAAAAGTCAAAACAAAATTCTACAA
>E10_L202
AAACACGGTTGACATGTGGCATCTCACCATGGTGACACATGGTCACCTTCATTAAATCACACGTGGCACATTGTTACACATTTAAAAATAATATTAAAATAATACGGTGTTTGAAAAACTCTACAGGTCCATAACTTTCAAACCACATGTCCAAATCGGACGTGCCGCTAGTCTACGGACTCGTATCAACGAGCACTTCACA
>E11_L232
ATAATTTGGTATTAAACATGGTTCACACGTGGCATTTCACCATGGTGACACATGGTCACCTTCATTAAGTCACATGTGGCACATCGTTACACGTTCAAAAATAATATTAAAATAATACGGTGTTTGAAAAACTCTACAGGTCCATAACTTTCAAACCACATGTCCAAATCGGACGTGTCGCTAGTCTACGGACTCGTATCGACGAACACTTTACAACCATGCATGAGTCAAA
>E13_L272
ATGATATGATATTACACATGGTTGACATGTGGCTTCTCAACATGGTGACACATGGTCACCTTTATTAAGGCACATGTGGCACATCGCTACACGTTTAAAAAAATAATATTAAAATAATATTAAAATAATACAGTATTTGAAAAACTCTACAGGTCCATAACTTTCAAACCACATGTCCAAATCGGATGTGCCGCTAGTCTACTGTCTCATATCGACGAGCACTTTACAACCATGCATGAGTCAAAGCTCAACTTTACATGAATAAAAAGTCA
>E14_L233
ATTTATATTACACATGGTTGACATGTGGCTTCTCAACATGGTGACACATTGTAACCTTCATTAAGTCACACGTGGCACATCGTTATACGTTCAAAAATAATATTAAAATAATATTAAAATAATACGGTGTTTGAAAAACTCTACAGGTCCATAACTTTCAAACCACATGTCCAAATCGGACGTGCCACCAGTCTACGGACTCGTATCGACGAACATTTCACAACCATGCATGA
>E17_L283
TCTCTCTCTTTCTCTCTCTTCCCCGAGATTTTTGTCAAATAAAAGCCACCGTGGTGACACTGTTTATCCAAGTGGACCAATCAGGTGACGACACGTGGCATTTCACTGTTCATCGACTCAAAAACATTAAAATATTACGGTATCCGGCAAACTTCACGCGTCCATAACTTTTTAACCGGATGTCCTTTTTAAGCGTGCCGCTAGTCTGTGAACTCGTATCGACGAGCACTTCACAACCATACATGACTTAAAGCTCATTTCCCCATAAATAAAAAGTCAACTC
>E21_L249
AGATTTTTGTCAAATAAAAGCCACAGTGGTGACACTGTTCATCCACATGGACCAATCAGGTGATGACATGTGGCATTTCACTGTTCATCGACTCAAAAACATTAAAATATTACGGTATACGGCAAATTTCACGCGTTCATAACTTTTTAACTGGATGTCCGTTTTAAGCGTGACACTAGTCTGTGAACTCGTATCGACGAGCACTTCACAACCATGCATGAGTCAAAGCTCATTTTCCCATAAATAAAA
>E22_L277
ATATTATTATTTAAAATAATAATAAAATAATATGATATTACACATGGTTGACATGTGGCTTCTCAACATGGTGACACATGGTCACCTTCATTAAGTCACACGTGGCACATCGTTACGCGTTTAAAAATAATGTTAAAATAATACAGTATTTGAAAAACTCTATAGGTCCATAACTCTCAAACCACATATCCAAATCGGACGTGCCGCTAGTCTACGGACTCGTATCGATGAGCACTTCACAACCATGCATGAGTCAATGCTCAACTTTGCATGAATA
>E23_L267
TTAAAATAATAATAAAATAATAAGATATTACACATGGTTGACATGTGGCTTCTTAACATGGTGACACATGGTCACTTTCATTAAGTCACACGTGGCACATTGTTACACGTTTAAAAATAATATTAAAATAATACGGTGTTTAAAAAACTCTACAGGTCCATAACTTTCAAACCACATGTCCAAATCGGACGTGCCACTAGTCTACAGACTCGTATCGACGAACACTTCACAACCATGCATGAGTCAAAGCTCAAATTTGCATGAATA
>E24_L268
GGTCTCTCTCTTCCCCGAGATTTTTGTCAAATAAAAGCCACCGTGGTGACACTGTTCATCCACGTGGACCAATTAGGTGATGACACATGGCATTTCACTATTCATCAACTCAAAAACATTAAAATATTACGGTATCCGGCAAACTTCACGCGTCCATAACTTTTTAACCGAATGTCCGTTTTAAGCGTGCCGTTAGTCTGTGAACTACTATCGACGAGCACTTCACAACCATGCATGAGTCAAAGCTCATTTCCCCATAAATAAAAAG
>E26_L254
TAATATGATATTTCACATGGTTGACATGTGACTTCTCAACATGGTGACACATGGTCACATTCATTAAGTCACCCGTGGCACATCGTTACGCGTTTAAAAATAATATTAAAATAATACGGTGTTTGAAAAACTCTACAGGTCCATAACTTCCAAACCACATGTCCAAATCGGACGTGCTGCTAGTCTACGGACTCGTATCAACGAGCACTTTACAACCATGCATGAGTCAAAGCTCATTTCCCCATAAATAAAAA
>E28_L247
CAATAAAATAATATGATATTAAACATGGTTGACATGTGGTATCTCACCATGGTGACACATGGTCACATTTATTAAGTCACACGTGACACATTGTTACACGTTTTAAAAATAATATTAAAATAATACAGTATTTGAAAAACTATACAGGTCCATAACTTCCAAACCACATGTCCAAATCGTACGTGCCGCTAGTCTACGGACTCATATCGATGAGCACTTTACAATCATGTATGAGTCAACGCTCAAC
>E29_L250
ATAATATAGTATTAAACATGGTTGACATGTGGCATCTCACCATGGTAACACATGGTCACATTTATTAAGTCACACGTGACACATTGTTACACGTTCGAAAATAATATTAAAATAATACAGTATTTGAAAAACTCTACAGGTCCATAACTTTCAAACCACATGTCCAAATCGGATGTGCCGCTAGTCTACGGACTCGTATCGACGAGTACTTCACAACCATGTATGAGTCAAAACTCAACTTTGCATGATT
>E30_L265
CAATAAAATAATAATTTGATATTAAACATGGTTGACATGTGGCATCTCACCATGGTGACACATGGTCATGTTTATTAAGTCACACGTGGCACATCGTTACACGTTTAAAAATAATATTAAAATAATACAGTATTTGAAAAACTCTACAGGTCCATAACTTTCAAACCTCATGTCCAAATCGGACGTGCCGCTAGTCTACGGACTCGTATCGACGAGCACTTCACAACCATGCATGAGTCAAAGCTCAACCTTGCATGAATAAAAA
>E32_L230
TTTCTCTCTCTTCCCCGGTGTTTTTGCCAAATACAAGCCATCATGGGTGACACTGTTCATCCACGTGGACCAATCCGATGATGACACGTGGCATTTCACTGTTCATCGATTCAAAAACATTAAAATATTACGGTATCCGGCAAACTTCAAACATCCATAACTTTTTAACCGTAGTCCAAATTAAGGCTGCCGCTAGTCTGTGAACTCGTATCGATGAGCACTTTACAACC
>E33_L279
AATAACAATAATAAAATAATATGATATTAAGCATGGTTGACATGTGGCATCTCAACATGGTGACACATGGTCACATTTATTAAGTCACACGTGGCACATCGTTACGCGTTTAAAAATAATATTAAAATAATATAGTATTTGAAAAACTCTACAGGTCCATAACTTTCAAACCACATGTCCAAATCGGACGTGCCGCCAGTCTACGGACTCGTATCGACGAGTACTTCACAAATATGCATGAGTCAAAGCTCAACCTTGCATGAATAAAAAGTCAACTCC
>E34_L271
TCTCTCTCTTCCCGACATTTTTGTCAAATAAAAGCCACCGTGGAGACACTATTCATCCACGTGGACCAATCAGGCGCCGACACATGGCGTTACTGTGCACTCAATCCAGATATAATAAAATATTACGGCATCCGGCAAACTTCAAACGTTCATAACTTTTTAACCGTACGTCCAAAATAAGCGTGCCGCTAGTCTGTGAACTCGTATCGACAAGCACTTTACAACCATACCAAAGTCAAAGAAAAATTCTAGAACCATAAAAAGTAAACTC
>E35_L254
AAGGTCAAACCCGGTCAACCTTGGTCAAATTTGAGAAAATTTCCGGTGTACTTCGAGACAAGGTGTTGCATGGCATCACTGTTCATGCACTGTGCATAATTCGAATATAGAACAAAATATTGCGGTAATTGGAAAACTTCGCATGTCCATAACTTTCATACCACATGTCCAAATCGGACGTGCCGCTAGTCTACGGATTCGTATCGACCAGTACTTCACAACCATGCATAAGTCAAAGCTCAACTTTGCATGAA
>E36_L386
ATATTACACATGGTTGACATGTGGCACCTCACTATGGTGACACATGGTCACACTTATTTAGTCACACGTGGTACATCGTTACGCGTTTTAAAAATAATATTAAAATAATACAGTATTTGAAAACCTTTACAAGTCCATAACTTTCAAACCACATGTCCAAATCGAACGTGCCGCTAGTCTACGGACTCGTATCGACGAGCACTTCACAACCATGCATGAGTCAAAGCTCAACCTTGCATGAATAAAATACTAGGGTATTAAGCATGGTTGACATGTGGCATCTCAACATGGTGACACATGGTCACATTTATTAAGTCACACGTGGCACATCGTTACACGTTTAAAAAATAATATTAAAATAATACAGTATTTGAAAAACTCTACAG
>E39_L259
AAGCATGGTTGACATGTGGCATCTCATCATGGTGACACATGGTTACCTTTATTAAGTCACACGTAGCACATTGTTACATGTTTAAAAATAATATTAAAATAATATGATATTTTAAAACTTTGCAGGTCCATAACTTTTTAACGGGATGTCTAAATCAGGCGTGCCGCTAGTCTATGGACTCGTATCGATGAGCACTTCATAACCATGCATGAGTCAAAGCTCATTTCCCCATAAATAAACAGTCAACTCCGACACCCTT
>E40_L243
AAACATGGTTGACATGTGGCTTTTAAACATGGTGATACATAGTCACCTTCATTAAGGCACACGTGGCACATCGTTACGCGTTTAAAAATAATATTAAAAAATACGGTGTTTGAAAAACTCTACAGGTTCATAACTTTCAAACCACATGTCCAAAACGGACGTGCCGCTAGTCTAGGGACTTGTATCGACGAGCACTTCACAACCATGCATGAGTCAAAGCTCAACCTTGCATGAATAAAAAGT
>E41_L249
AAATAAAATAATATGATATTACACGTGGTTGACATGTGGCTTCTCAACATGGTGACACATGGTCACCTTCATTAAGTCACACGTGGCACATCGTTACGCGTTTAAAAATAATATTAAAATAATACAGTATTTGAAAAACTCTACAGGTCCATAACTTTCAAACCACATGTCCAAATCGGACGTGCCGCTAGTCTACGGACTCGTATCAATGAGCACTTCACAACCATGCATGATTCAACACTCAACTTT
>E42_L261
ATTTTACACATGGTTGACATGTGGCTTCTCAACATGGTGACACATGGTCACCTTCATTAAGTCACACGTGGCACATCGTTACGCGTTTAAAAAATAATATTAAAATAATACAGTATTTGAAAAACTCTACAGGTCCATAACTTTCAAACCACATGTCCAAATCGGACGTGCCGCTAGTCTACGGACTCGTATCGACTAGTACTTTACAACCATGCATGAGTCAACGCTCAACTTTGCATGAATAAAAAGTCAACTCCGTCA
>E43_L332
CCCGGCTCACGCGTTTTGCCAAAATAAAAGCCACCCGTAGGTGACACTGTTCACTCACGGGATTGGCTGAAATTGCGACACATGGCACATACTGTTCACTTATTTAAAATAATATTAAAATAATACTGTATTTGGAAAACTTTGCATGCCTATAACTTTTTTAATCAGATGTCCAATTTAAGCGTGCCGCTAGTCTATGAACTCAAATCGACGAGTACTTCACAATCATGCATGAGTCAAAGCTCAACTTTGCATGAATAAAAAAGTCAACTCCGGCACCCTTGGACAGGTTGGACCCCAACTTGTTTTGCCCATAACTTTCAAACCGTAGC
>E45_L260
TCTCCGAGATTTTTGTCAAATAAGAGCCACAGTGGTGACACTGTTCATCCACGTGGACCAATCAGGTGACGACACATGGCATTTCACTGTTCATCGACTCAAAAACATTAAAATATTACGGTATCCGGCAAACTTCACGTGTCCATAACTTTTTAACCGGATGTCCGTTTTAAGCGTGCCGCTAGTCTGTGAACTCATATCGATGAGCACTTCACAACCATGCATGAGTCAAAACTCATTTCCCCATAAATAAAAAGTCA
>E46_L235
TAAACATGGTTGACATGTGGCTTCTCAACATGGTGACACATGGTCACCTTCATTAAGTCACATATGGCACATCGTTACGCGTTTAAAAATAATAATAAAATAATACAGTATTTGAAAAACTCTACAGGTACATAACTTTCAAACCACATGTCCAAATCGGACATGCAGCTAGTCTACGGACTCGTATCGACGAGCACTTCACAACCATGCATGAGTTAAAACTCAACCTTGCATG
>E47_L269
ATAATACTAAAAATAATTTGATTTTACACATGGTTGAAATGTGGCTTCTCAACATGGTGACAAATGGTCACCTTCACTAAGTCACACGTGGCACATCGTTACGCGTTTAAAAATAATATTAAAGTAATACGATGTTTGAAAAACTCTACAGGTCCATAACTTTCAAACCACATGTCCAAATCGGACGTGCCGCTAGTCTACGGACTCGTATCGACGAACACTTTACAACCATGCATGAGTCAAAGCTCAACCTTGCATGAATAAAAAGT
>E48_L229
AAATAAAAGCCACAGTGGTGACACTGTTCATCCACGTGGACCAATCAGGTGACGACACGTGGCATTTCATTGTTTATCGACTCAAAAACATTAAAATATTATGGTATCCGGCAAACTTCACACGTCCATAACTTTTTAACCAGATGTCCATTTTAAGCGTGCCACTAGTCTGTGAACTCGTATCGATGAGCACTTCACAACCATGCATGAGTCAAAGCTCATTTCCCCA
>E50_L286
TAACAATAATAAAATAATATGGTACTAAGCATAGTTGACATGTGGCATCTCATTATGGTGACACATGGTCACATTTATTAAGCCACACGTGGTACATCCTTACACGTTTAAAAAATAATATTAAAATAATACGATATTTTAAAACTTTGCAGGTCCATAACTTTTTAACCAGATATCCAATTTAAGCGTTCCGCTAGTCTATGAACTCGTATCAACGAGTACTCCACAACCATGCATGAGTCAAAGTTCAACTTTGCATGAATTAAAAGTCAACTTTGACACCCTT
>E52_L307
CCGGTGTTATAACAAATAACAATAATAAAATAATATGACATTAAACACGGTTGACATGTGGCATCTCACCATGGTGACACATGGTCACCTTTATTAAGTCACACGTGGCACATCGTTACATGTTTAAAAATAATATTAAAATAACACAGTATTTAAAAAACTCTACAGGTCCATAACTTCCAAATCACATGTCCAAATCGGACGTGCCGCTAGTCTACGGACTCGTATCAACGAGCAATTCATAACCATGTATGAGTCAACGCTCAACTTTGCATGAATAAAAAGTCAACTCTGGCATCCCTTGGAC
>E54_L249
AGATTTTTGTCAAATAAAAGCCACAGTGGTGACACTGTTCATCCACGTGGACCAATCAGGTGACGACACGTGGTATTTCACTGTTCATCGACTCAAAAATATTAAAATATTACGGTATCCGGCAAACTTCATGCGTCCATAACTTTTTAACTGGATGTCCGTTTTAAGCGTGCCGCTAGTCTGTGAACTCATATCGATGAGCACTTCACAACCATGCATGAGTCAAAGCTCTTTTCCCCATAAATAAAA
>E55_L225
AAAAGGGTTTTAATATATTATTAAATTCATATTTTACCATTTTAAATTTTAAATTTTAACTTCAAACATAATTCAAAGGTTGATAAAAAATCTAATATTAAAAACATTAAATCATTCTAATGTAATAGGAATGAAAATAAGGATTAGTATTATTTTATGTCAGGACCCGTCCAAAATTCCTCACCGGAACCCTAGACAAGCTCTGATCCCAGGGAAATCCTACCG
>E56_L215
TGGCTTCTCAACATGGTGACACATGGTCACCTTCATTAAGTCACACGTGTCACATCGTTACACGTTTAAAAAAATAATATTAAAATAATACAGTATTTAAAAAAACTCTACAGGTCCATAACTTTCAAACCACATGTCCAAATCGGACGTGCCGCTAGTCTACGGATTCGTATCGACGAGCACTTCACAACCATGCATGAGTCAAAGCTCAACTT
>E57_L291
CTCTCTTCTCCCCGTCGTTTTTGCCAAATAAAAGCCACCATGGTGACACTGTTCATCCACGTGGACCAATCAGGTGACGATACATGGCATTTCACTGTTCATCGATTCAAAAACAATAAAATATTACAATATCCGGCAAACTTCACACGTCCATAACTTTTTAACCGTACGTCCAAATTAGGCGTGCCGCTAGTCTGTGAACTCGTATCGACGAGCACTTTACAACCATATCAAAGTCAAAGCAAAATTCTACAACCATAAAAAGTCAACTCCCAGCACCTTTTGGACAGT
>E58_L274
CATAAAATAAAAATAAAATAATATGATATTAAACATGGTTGACATGTGGCATCTCACCATGGTGACACATGGTCACATTTATTAAGTCACACGTGGCACATCGTTACGCGTTTAAAAATAATATTAAAATAATACAGTATTTGAAAAACTCTGCAGGTCCATAACTTTCAAATCACACGTCCAAATCGGACGTGCCACTAGTCTACGGACTCGTATCGATGAGTACTTCACAACCATGCATGAGTCAAAGCTCAACTTTGCATGAATAAAAAGT
>E62_L281
CAATAATAAAATAATATGGTATTAAGCATGGTTGATATGTGGCATCTCATCATGGTGACACATGGTCACATTTATTAAGTCACACGTGGCACATTGTTACACGTTTAAAAATAATATTAAAATAATACGGTATTTTAAAACTTTGCATGTCCATAACTTTTTAACGGAATGTCCAAATCAGGCGTGCCGCTAGTCTATGGACTCGTATCGACGAGCACTTCACAACCATGTATGAGTCAAAGCTCAGTTCCCCATAAATAAAAAGTCAATTTCGACACCCT
>E63_L418
CGACCGGTGGGCTTGAAATTTTGGGGTTTGGCCAGGAATGGAGAGGCGCTCCGGTCTAGCCGGCGCATGTAGCCCTCTGGTGGCCGGACGGTGGCCAACCGGTGGTGGCTGGTCGTTTCTCTCTCTCCCTTTCTCTCTCCTCTCTCTCTCTTTCTCTCTCCTCCCCGTCGTTTTTGCCAAATAAAAGCCACCATGGTGACACTGTTCATCCACGTGGACCAATCAGGTGACGACATGTGGCATTTCACGGTTCATCGACTCAAAAATATTAAAATATTACGGTATCCGGCAAATTTCACGCGTCCATAATTTTTTAACCGGATGTTCGTTTTAAGCGTGCCCCTAGTCTGTGAACTCGTATCGACGAGCACTTCACAACCATGCATGAGTCAAAGCTCATTTCCCCATAAATTAAAAG
>E64_L276
TAAAATAACATGATATTAAACATGGTTGACATGTGGCATCTCACCATGGTGACACATGGTCACATTTATTAAGTCATACGTGGCACATTGTTACACGTTTAAAAAAATAATATTAAAATAATACAGTATTTGAAAAACTCTACAGGTCCATAACTTTCAAACCACATGTCCAAATCGGACATGCTGCTAGTCTACGGACTCATATCGACGAGTACTTCACAACCATACATGAGTCAAAACGCAACTTTGCATGAATAAAAAGTCAACTCCGGCATC
>E66_L294
ATATTATTATTTAAAATAATAATAAAATAATTTGATATTACACATGGTTGACATGTGGCTTCTTAACATGGTGACACATGGTCACCTTCATTAAGTCACACGTGGCACATCGTTACGCGTTTAAAAATAATATTAAAATAATACGGTATTTAAAAAACTCTACATGTCCATAACTTTCAAACCATATGTCCAAATTGAACGTGCCGCTAGTCTACGGACTCGTATCGACAAGCACTTCACAACCATGCATGAGTCAATACTCATCTTTGCATGAATAAAAAGTCAACTCCGGCA
>E68_L275
TATTTAAAATAATAATAAAATACTATGATATTACACATGGTTGACATGTGGCTTCTCAACATGGTGACACATGGTCACCTTCATTAAGTCACACGTGGCACATCGTTACACGTTCAAAAATAATATTAAAATAATACAGTATTTGAAAAACTCTACAGGTCCATAACTTTCAAACCACATGTCCAAATCGGACGTGCCGCTAGTCTACGGACTCGTATCGACGAGCACTTCACAACCATGCATGAGTCAAAGCTCAACCTTGCATGAATAAAAAG
>E69_L272
ATAATCAAATAATATGGTATTAAGGATGGTTGACATGTGGCATCTCACCATGGTGAAACATGGTCACATTTATTCTGTTACACATGGCACATTGTTACACGCTTAAAAAAATAATATTAAAATAATATGATATTTTAAAACTTTGCAGGTCCATAACTTTTTAACCAGATATCCAATTTAAGCGTGATGTTAGTCTATGAACTCGTATGGACGAGTAATCCACAACGATGCATGAGTCAAAGCTTAACTTTGCATGAATAAAAAGTCAACTC
>E70_L267
TAATTTGGTAATAAGCATGGTTGACATGTGGCTTCTCAACATGGTGACACATGGTCACCTTCATTAAGTCACACGTGGTACATTGTTACGCGTTTAAAAATAATATTAAAATAATACAGTATTTGAAAAACTCTACAGGTCCATAACTTTCAAACCACATGTCCAAATTGGACGTGCCGCTAGTTTACGGACTCGTATCGACAAGTACTTCACAACCATGCATGAGTCAAAGCTCAACTTTGCATGAATAAAAAGTCAACTTCGGCA
>E72_L289
AATAATATTAATAATAATATTATTATTTAAAATAATAATAAAATAATATGATATTACACATGGTTGACATGTGGCTTCTCAACATGGTGACACATGGTCACCTGCATTAAGTCACACGTGGCACATTGTTACACGTTCAAAAATAATATTAAAATAATACAGTATTTGAAAAACTCTACAGGTCCATAACTTTCAAACCACATGTCCAAATCGGACGTGCCGCTAGTCTACGGACTCATATACACGAGCACTTCACAACCATGCATGAGTCAACGCTCAACCTTGCATG
>E74_L290
AAATAACAATAATAAAATAATATGGTATTAAGCATGGTTGACATGTGGCATCTCAACATGGTGACACATGGTCACATTTATTAAGTCACATGTGGCACATTGTTACACGTTTAAAAATAAAATTAAAATAATACGGTGTTTTAAAAACTCTACAGGTCCATAACTTTCAAACCACATGTCCAAATCGGACGTGCCGCTAGTCTACGGACTCGTATCGATGAGCACTTCACAACCATGCATGAGTCAAAGCTCAACTTTGCATGAATAAAAAGTCAACTCCGGCACCCCTT
>E75_L290
TTTCTCTCTCCTCCCCCCGTTTTGCCAAAATAAAAGCCACCGTGGGTGACACTGTTCACCCACATGGACCTCTCAGATGTCGACACGTGGTGTCACTGTTCACTTAAGCCAGATATTAAAATATTATGGTATTCAGAAAACTTCACACGTCTATAACTTTTTAACCAGATGTCCAATTTAAGCGTGCCGCTAGTCTATGAACTCATATCGACAAGCACTTTACAACCATACAAAAGTTAAAACAAAATTATACAACCATAAAAAGTCAACTCCCGGCACCTTTTGGACTA
>E76_L298
ATATAAAATAACAATAAAATAATAATTTGGTATTAAACATGGTTGACATGTGGCATCTCAACATGGTGACACATGGTCACATTTATTAAGTCACATGTGACACATCGTTACACGCTTAAAAATAATATTAAAATAATACAGTATTTGAAAAACTCTACAGGTCCATAACTTTCAAACCACATGTCCAAATTAAGCGTGCCGCTAGTCTATGAACTCGTATCAACTAGTACTTCACAACCATGCATGAGTCAAAGCTCAACTTTGCATGAATAAAAAGTCAACTCCGGCACCCCTTGGA
>E77_L264
GTTTAAGGCCACCATGGGTGGTACTGTTCACCCACGTGGACCTCTAAGATGTTGAGACATGGCATTACTATTCATGCACTCTGCATAATTCAAAAAATGAATAAAATATTGCGGTAATTGGAAATCTTTGCAAACCCATAACTTTTTAACCGTACGTCCAAATTAGGCGTGCCGCTAGTCTGTGGACTCGTATTGATGAGCACTTTACAACCATGCAAAAGCCAAAACAAAATTCTACAACCATAAAAAGTCAACTCCGGCACC
>E78_L490
AATAACAATAATAAGATAATATGGTATTAAGCATGGTTGACATGTGGCACCTCATCGTGGTGACACATGGTCACATTTATTAAGTCACACGTGGCACATTGTTACACATTTAAAAAATAATATTAAAATAATACAGTATTTGAAAAACTCTACAGGTCCATAACTTTTTAACCGTATGTCCAAATTAGGCATGCCACTACTCTATGAACTCGTATCGACTAGTACTTTACAACCATGCATGAGTCAAAGCTCATTTCCCAATAAATAAAAGCCACCATGGGTGACACTGTTCACCCACGTGGACCTCTCAGATGTCGACATGTGGCATCACTGTTCACTTAAGCCAGATATAATAAAATATTACGGTAGTCGGAAAACTTTACACGTCCATAACTTTTTAACCGTACGTCCAAATTAGGCGTGCCGCTAATCTATGAACTCGTATCGACGAGCACTTTGCAACCATACAAAAGTCAAAGCTCAATTCTAC
>E79_L247
GCGTTTTTGCCAAATAAAAGCCACCATGTGTGACACTGTTCATCCACGTGGACCAATCAGGTGATGACACATGGCACTTCACTGTCCATCGATTCAAAAACATTAAAATATTACGGTATCCGGCAAACTTCACGCGTCCATAACTTTTTAATCGTACGTCCAAATTAGGTGTGCCGCTAGTCTGTGAACGCGTATCGACGAGCACTTTACAACCATACCAAAGTCAAAGCAAAATTCTACAACCATA
>E80_L299
TATGATATAAAATAATAATAAAATAATATGGTATTAAGCATGGTTGACATGTGGCATCTCAGCATGGTGACACATGGTCACATTTATTAAGTCACACGTGGCACATTGTTATACGTTTAAAAATAATATTAAAATAATACAGTATTTGAAAAACTCTATAGGTCCATAACTTTCAAACTACATGTCTAAATCGGACGTGCCGCTAGTCTATGGACTCGTATCGAGGAGTACTTCACAACCATGCATGATTCAAAGCTCAACTTTGCATGAATAAAAAGTCAACTCCGGCATCCATTGGA
>E81_L545
TTATTTGTCTCTGTCGGGCTCGGGGAAGAAGAAGGGAAGGAAAGGAAAAGAAAAGAGAAGCTGTTTTCCCACGTGGGGAAAAGAAAAGAAAAAGAAAGAAAAAGAAATAAAAAGAAAATAAAACAAAACAATTAAATAATATTAAAATAATACAGTATTTGACAGGTCCATAACTTTCAAACCACATGTCCAAATCGGACGTGCCACTAGTCTACGGACTCGTATCGACGAGTACTTCACAACCATGTATGAGTCAAAGTTCAACTTTGCAGGAATAAAAAGTCAACTCCGGCATCCCTTGGACAGTTTGGATCTCATTATGGTGACACATGGTCACATTTATTAAGTCACATGTGGCATATTGTTACATGTTTAAAAATAATATTAAAATAATACGGTATTTTAAAATTTTGCAGGTCCATAACTTTTTAACAGGATGTCCAAATCAGACGTACCACTAGTCTATGGACTCGTATCAAAAAGCACTTCACAACCATGTATGAGTCAAAGCTCATTTCCCCATAAATAAAAAGTCAACTCTGGCA
>E83_L271
TTCTCTCTCTTCCCCGTCGTTTTTGCCAAATAAAAGCCACCGTGGGTGACACTGTTCATCCACATGGACCAATCAGGTGACGACACATGGCATTTCATTGTTCATCGATTCAAAAACATTAAAATATTACGATATCCGGCAAATTTCACGCGTCCATAACTTTTTAACCGTACGTCCAAATTAGGCGTGCCACTAGTCTGTGAACTCGTATCGACAAGAACTTTACAACCATATCAAAGTCAAAGCAAAATTCTACAACCATAAAAAGTCA
>E85_L244
ATATGATATTATACATGGTTGACATGTGGCTTCTCAACATGGTGACACATGGTCACACTCATTAAGTAACACGTGGCACATCGTTACATGTTCAAAAATAATATTAAAATAATACGGTGTTTGAAAAACTCTACAGGTCCATAACTTTCAAACCACATGTCCAAATCGGACGTGCCGCTAGTCTACGAACTCGTATCAATGAGCACGTCACAACCATGCATGAGTCAAAGCTCAACTTTGCATG
>E86_L278
TCCCCCCCGTTTTGCCAAAATAAAAGCCACCATGGGTGACACTGTTCACCCATGTGGACCTCTCTGATGTCGACACGTGGCATCACTGTTCACTGATTCAAAAATATTACAATATTACGGTATTCAGAAAACTTTGCATGTCCATAACTTTTTAACCGTACGTCCAAATTAGGCGTGCCGCTAGTCTGTGAACTCGTATCGACGAGTACTTTACAACCATGTATGGGTCAAAGCTCATTTCCCCATAAATAAAAAGTCAACTTCGGCACCCTTGGACA
>E87_L285
TCTCTCCTCTCTTTCTTTCTCTCTCCTCCCCCTCGTTTTGCCAAAATAAAAGCCACCGTGGGTGACACTGTTCACCCACGTGGATCTCTTAGATGTCGACACATGGTGTTCACTGTTCGCCGATTCAAAAATATTAAAATATTACGGTATTCGGAAAACTTCACATGTCCATAACTTTTTAACTAGATGTCCAATTTAAGCGTGCCGCTAGTCTATGAACTCGTATCGACGAGCACTTTACAACTATACAAATGTCAAAGCAAAATTCTACAACCATAAAAAGTC
>E88_L243
CTCCCCCATCTCACCAAAGAAAAACCACGTGGGTGGCACTGTGCACTCATAGGAACGGCTGAGATTATGACACGTGGTGTTTTACTGTTCATCGATTCAAAAATATTAAAATATTACAGTAATTGGAAATCTTTGTAGACCCATACCTTTTTAACCGTATGTCCAAATTAGGCGTGCCACTAGTCTGTGGACTCGTATCGACGAGCACTTTACAACCATGTATGAGTCAAAGCTCATTTCCAC
>E89_L223
ATATGATATTACACATGGTTGACATGGTCACCTTCATTAAGTCACACGTGGCACATCGTTACACGTTCAAAAATAATATTAAAATAATACAGTATTTGAAAAACTCTACAGGTCCATAACTTTCAAACCACATGTCCAAATCGGATGTGCCGCTAGTCTACGGACTCATATCAACGAGCACTTCACAACCATGCATGAGTCAAAGCTCAACCTTGCATGAATA
>E90_L252
GTATTTAACCATAGTTGACATGTGGCATCTCACCGTTGTGACACATGGCACCTTTTATTAAGTCACACGTGGCATACTGTTCACATATTTAAAAATAATATTAAAATAATACTGTATTAGAAAAATTTTACAGGTCCATAACTTTCAAAACACATGTCCAAATCAGGCGTGCCGCTAGTTTGTGGACTCGTATCGACGAGCACTTCACAACCATGTATGAGTCAAAGCTCAAATTTGCATGAATAAAAAAGT
>E91_L266
ATTTTCGCTGGGGCACTTTTATAAGATAGCATTAATATGTTACATGTTAATATCATAGGATCCACGTGGACCAATCAGGTGACGACATGTGGCGTTTCACTGTTCATCAACTCAAAAACATTTAAATATTACGGTATCCAGCAAACTTCACGCGTCCATAATTTTTTAACCGGATGTACATTTTAAGCGTGCCGCTAGTCTGTGAACTCGTATCGACGAGCACTTCACAACCATTCATGAGTCAAAGCTCATTTCCCCATAAATAA
>E92_L425
CAAAAATATTAAAATATTACGGTATCCGGCAAACTTCAAGCGTCCATAACTTTTTAACCGTACGTCCAAATTAGGCGTGCCGCTAGTCTGTGAACTCGTATCGACGAGCTCTTTACAACCATACCAAAGTCAAAGCAAAATTCTACAACCATAAAAATAATTTGATTTTAAACATGGTTGACATGTGGCATTTCAAAAATGCTGACACATGGTCACCTTCAGTAAGTCACACGTGGCACATCGTTATACGTTCAAAATTAATATTAAAATAATACAGTGTTTGAAAAACTCTACAGGTCCATAACTTCCAAACCACATGTCCAAATCGGACGTGCCGCTAGTATACGGAATCGTATCGACGAGCACTTTACAACCATACATGAGTCAAAGCTCAACCTTGCATGAATAAAAAATCAACTCCGGTA
>E93_L244
CATGGTTGACATGTGGCTTCTCAACATGGTGACACATGGTCACCTTCATTAAGTCACACGTGGCACATCGTTACATGTTCAAAAATAATATTAAAATAATACAGTATTTGAAATACTCTACAGGTCCATAACTTTCAAACCACATGTCCAAATCGGACGTGCCGCTAGTCTACGGACTCGTATCGACGAGCACTTCACAACCATGCATGAGTCAAAGCTCAACCTTGCATGAATAAAAAGTCAA
>E95_L251
AAAATAATAATAAAATAATATGATATTATACATGGTTGACATGTGGCATCTCACCATGGTGACACATGGTCACATTTATTAAGTCACACGTGGCACATAGTTACACATTTAAAAATAATATTAAAATAATACAGTATTTGAAAAACTCTATAGGTCCATAACTTCCAAACCACATGTCCAAATCGGACGTGCCGCTAGTCTACGGACTTGTATCGATGACCACTTTACAACCATGTATGAGTCAAAGCTCA
>E96_L254
AATATGGTATTAAGCATGGTTGACATGTGTCATCTCAACATGGTGACACATGGTCACATTTATTAAGTCACACGTGGCACATTGTTACACGTTTAAAAAATAATATTAAAATAATACAGTATTTGAAAAACTCTACAAGTCCATAACTTTCAAACCACATGTCCAAATCGGACGTGCCGCTAGTCTGCGGACTCATATCGACGAGTACTTCACAACCATGCATGAGTCAAAGCTCAACTTTGCATGAATAGAAA
>E97_L312
AAGGAAAAAGGAAAAATAAAAATAATTAAATAAAAAATAAAAATATTATTATTTAAAATAATAATAAAAATAATTTGATATTACACATGGTTGACATGTGGCTTCTCAATATGGTGACACATGGTCATCTTCATTAAGTCACACGTGGCACATCGTTACGCGTTTAAAAATAATATTAAAATAATACAGTGTTTGAAAAACTCTACAGGTCCATAACTTTCAAACCACATGTCCAAATCAGACGTGCCGCTAGTCTACGGACTCACATCGACGAGCACTTCACAACCATGCATGAGTCAAAGCTCAACCTTG
>E99_L270
ATAATATTATTATTTAAAATAATAATAAAATAATATGATATTACACATGGTTGACATGTGGCTTCTCAACATGGTGACACATGGTCACCTTCATTAAGTCACACGTGGCACATCGTTACGCGTTTAAAAATAATATTAAAATAATACAGTATTTGAAAAACTCTACAGGTCCATAACTTCCAAACCACATGTCCAAATCAGACGTGCCGCTAGTTTACGGACTCATATCGATGAGCACTTCATAACCATGCATAAGTCAAAGCTCAACCT
>E100_L285
AAAATAATAATAAAAATAATTTGATATTACACATGGTTGACATGTGGCTTCTCAACATGATGACACATGGTCACCTTCATTAAGTCACACGTGGCACATCGTTACACGTTTAATAAAATAATATTAAAATAATACAGTCTTTAAAAAAACTCTACAGGTCCCTAACTTTCAAACCACATGTCCAAATCGGACGTGCCGCTAGTCTACGGACTCGTATTGACGAGCACTTCACAACCATACATGAGTCAAAGCTCAACCTTGCATGAATAAAAAGTCAACTCCGGC
>E101_L472
ATTCTGTTACACATGGCACATTGTTACACGTTTAAAAAAATAATATTAAAATAATATGATATTTTAAAACTTTGCAGGTCCATAACTTTTTAACCAGATATCCAATTTAAGCGTGCCGTTAGTCTATGAACTCGTATGGACGAGTAATCCACAACGATGCATGAGTCAAAGCTTAACTTTGCATGAATAAAACAATTTGATTTTTACACATGGTTGACATGTGGCATTTCACCATGGTGACACATGGTCACCTTCAGTAAGTCACACATGGCACATTGTTACACATTTTAAAAAATAATATTAAAATAATACGGTATTTTAAAACTTTGCAGATCCATAACTTTTTAACGGAATGTCCAAATCAGGCGTGCCGCTAGTCTATGGACTCGTATCGACGAGCACTTCACAACCATGTATGAGTCAAAGCTCAACCTTGCATGAATAAAAAGTCAACTCGGCACCCCTTGGACAG
>E103_L226
ATGGTGACACATGGTCACATTTATTTAGTCACACGTGGCATGTCGTTACGCGTTTAAAAATAATATTAAAATAATACAGTATTTGAAAAACTCTACAGGTCTATAACTTCCAAACCATATGTCCAAATCGGACGTGCCGCTAGTCTACGGACTCGTATCAACTAGTACTTCACAACCATGCATGAGTCAAAGCTCAACTTTGCACGAATAAAAAGTCAACTCGGCA
>E104_L241
TAATAATAAAATAATATAATTTTACACATGGTTGACATGTGGCTTCTCAACATGGTGACACATGGTCACCTTCATTAAGTCACACGTGGCACATCGTTACTCGATCAAAAATAATATTATAATAATACGGTGTTTGAAAAACTCTACAGGTCCATAACTTCCAAACCACATGTCCAAATCGGACGTGCCGCTAGTCTATGGACTCGTATCGACAAACACTTTACAACCATGCATGAGTCAA
>E105_L262
CAATAATAAAATAATATGGTATTAAGCATGGTTGACATGTGGCATCTCAACATGGTGACACATGGTCACATTTATTAAGTCACACGTGGCACATTGTTACACGTTTAAAAATAATATTAAAATAATACAGTATTTTAAAACTTTGCAGGTCCATAACTTTTTAACCAGATATCCAAATTAGGCGTGCCACTAGTCTGTGGACTCGTATCGACGAGCACTTTATAAGCATGTATGAGTCAAAGCTCATTTCCCCATAAGTAAA
>E106_L281
TCTCCTCTCTCTCTTCCCCGAGATTTTTGTCAAATAAAAGCCACCGTGGTGACACTGTTCATCCACGTGGACCAACCAGGTGATGACACATGGCGTTACTGTGCACTTAAGCCAGATATAATAAAATATTACGGTATCCGGCGAACTTCAAACGTCCATAACTTTTTAACCAAATATCCGATTTAAGCGTGCCACTAGTCTATGAACTTGTATCGACGAGTACTTTACAACCATACAAGAGTCAAACAAAATTACACAACAAGAAAATTCAACTCCCGGCA
>E107_L223
TAAGTCACACATGGCACATTGTTACACGTTTTAAAAATAATATTAAAATAATACGATATTTGAAAAACTTTACAGATCCTTAACTTTCAAACTACATGTCCAAATCGGATGTGCTGCTAGTCTACGGACTCGTATCAACGAGCACTTCACAACCATGCATGAGTCAAAGCTCAACTTTGCATGAATAAAAAGTCAACTTCGGCACCCCTTGGACAGTTTGGAC
>E108_L267
TGATATTATACATGGTTGACATGTGGCTTCTCAACATGGTGACACATGGTCACCTTCATTATGTCATACGTGGCACATCGTTACACGTTCAGAAATAATATTAAAATAATACAGTGTTTGAAAAACTCTACAGGTCCATAACTTCCAAACCACATGTCCAAATCGGACGTGCTGCTAGTCTACGGACTCATATTAACGAGCACTTCACAACCATGCATGAGTCAATGCTCAACTTTGCATGAATAAAAAGTCAACTCCGGCACCCCT
>E109_L278
GTCGATTCTCTCTTTCTCTCTCCTCCCCGATGTTTTTGCCAAATAAAAGCCACCGTGGGTGACACTGTTCACCCACGTGGACCAATCAGGTGACGACACGTGGCATTACTGTGCACTTAAGCCAGATATAATAAAATATTACGATATCCGGCAAACTTCACACGTCTATAACTTTTTAACCAGATGTCCGATTTAAGCGTGCCGCTAGTCTATGGACTCGTATCGACGAGTACTTTACAACCATACAAAAGTCAAAGCAAAATTATACAACGATAAAA
>E111_L275
ACCGCTGTTTTGCCAAAGTAAAAGCCACCGTGGGTGACACTGTTCACCCACGTAGACCTCTCAGATGTCGACACGTGGTGTTTCACTGTTCATCGATTCAAAAATATTAAAATATTATAGTAGTCGGAAAACTTCACACGTCCATAACTTTTTAACCAGATGTCCAATTTAAGCGTGCCACTAGTCTATGAACTCGTATCGACGAGTACTTTACAACCATATGAAAGTCAAAGCAAAATTCTACAACCATAAAGGTCAACTCCAGACATATTTTG
>E112_L223
ATGGTTGACATGTGGCATCTCAACATGGTGACACATGGTCACATTTATTAAGCCACACGTGGCACATCGTTACACGTTTAAAAATAATATTAAAATAATACAGTATTTGAAAAACTTTACAGGTCCATAACTTTCAAACCACATGTCCAAATCGGACGTGCCGCTAGTCTACGGACTCGTATCGATGAGTACTTCACAACCATGCATGAGTCAAAGCTCAACT
>E114_L311
TTATATAAAATAATAATAAAATAATTTGGTATTAAACATGGTTGACATATGGTATTTCACCATGGTGACACATGGTCACATTTATTAAGTCACACGTGGCACATCGTTACACGTTTAAAAATAATATTAAAATAATACAGTATTTGAAAAACTCTACAGGTCCACAACTTTCAAACCACATGTCCAAATCGGACGTGCCGCTAGTCTACGGACTCGTATCAACTAGTATTTCACAACCATGCATGAGTCAAAGCTCAACCTTGCATGAATAAAAAGTCAACTTCGGCACCCCTTAGACAGTTTGGACCTCA
>E116_L257
CTCTTTTCACATTGGTTTAAGGCCACCGTGGGTGGCACTGTTCACCCACGAGGACCTCTAAGATGTCGACACGTGGTGTCACTGTTCATACATTGTACATAATTCGAAAATAGAATAAAATATTGCGGTAATTGGAAATCTTTGCAGACCCATAACTTTTTAACGAATGTCCAAATTAGGCGTGCCGCTAGTCTGTGGACTCGTATCGACGAGCATTTTACAACCACATATGAGTCAAATCTCATTTCCCCATAAAT
>E118_L291
TCTCTCCTCTCTCTCTTTCTCTCTCTTCCCTGAGATTTTTGTCAAATAAAAGCCACAGTGGTGACACTGTTCATCCACGTGGACCAATGAGGTGACGACACATGGCATTTCACTGTTCATCGATTCAAAAACATTAAAATATTACGGTATCCGGCAAACTTCACGCGTCCATAACTTTTTAACCGGATGTCCGTTTTAAGCGTGCCGCTAGTCTGTGAACTCGTATCGACGAGCACTTCACAACCATGCATGAGTGAAAGCTCATTTTCCCATAAATAAAAAGTCAACTCC
>E120_L418
TCGGCGCCTCGATTCGGACGCGTCCGGTGGCCGGCGGTCGTGAGATTTTGGGGTTTAGCCGGAAATGAGAAGAGGCTTCCGTCTGTCCAGGGCGTGTAACGAGAATCGGCCGGAAAATTGGTCGGAATTCGGCGGTCGGTCGGTTTCTCTCTCTCTCTCTTCCCCGAGATTTTTGTCAAATAAAAGCCACAGTGGTGATACTGTTCATCCACATGGACCAATCAGGTGATGACACATGGCATTTCACTGTTCATCGACTCAAAAATATTAAAATATTACGGTATCCGGCAAACTTCACGCGTTCATAACTTTTTAACCGGATGTCCGTTTTAAGCGTGCCGCTAGTCTGTGAACTCGTATCGACGAGCACTTCAGAACCATGCATGAGTCAAAGCTCATTTCCCCATAAATAAAAAGT
>E121_L296
TCTCTCTTTCTCTCTCTTCCCCGTCGTTTTTGCCAAATAAAAGCCACCGTGGGAGACACTGTTCCCCCACATGGACCAATCAGGAGATGACATGCGGCATTACTGTGCACTTAACCCAGATATAATAAAATATTACCGTATCCGGCAAACTTCACACGTCTATAACTTTTTAACCAGATGTCCGATTTAAGCGTGCCGCTAGTCTATGAACCCGTATCGATGAGTACTTTACAACCATACAAAAGTCAAAGCAAAATTATACAACGATAAAAAGTCAACTTCCAACACCTTTTGGA
>E125_L271
AATAACAATAATAAAATAATATGATATTAAGTATGGTTGACATGTGGCATCTCATCATGGTGACACATGGTCACATTTATTAAGTCACACGTGGCACATCGTTACACGTTAAAAAATAATATTAAAATAATACTGTATTTAGAAAACTCTACAAGTCCATAACTTCCAAACCACATGTCCAAATGGGACGTGCCACTAGTCTACGGACTCGTATCGACGAGCACTTCACAACCATGCATGAGTCAAAGCTCAACTTTGCATGAATAAAAAG
>E126_L283
AAAATAATAATAAAATAATATGGTATTAAGCATGGTTGACATGTGGCATCTCATCATGGTGACACATAGTCACATTTATTAAGTCACCGTGGCACATTGTTACACGTTCAAAAATAATATTAAAATAATACAGTATTTGAAAAACTCTACATGTCCATAACTTTCAAACCACATGTCCAAATCGGACCTGCTGCTAGTCTACGGACTCGTATCGACGAGCACTTCACAACCATGCATGAGTCAAAGCTCAACTTTGCATGAATAAAAAGTCAACTTCGGCATT
>E127_L266
AATAAAATAATATGGTATTTAACCATAGCTGACATGTGGTATCTCACTGTTATGACACATGGCACCTTTTATTAAGTCACATGTGGCATACTATTCACATATTTAAAAATAATATTAAAATATACTGTATTTGAAAAACTCTACAGGTCCATAACTTTCAAACCACATGTCTAAATCGGACGTGTCGCTAGTCTACGGACTCATTTCGACGCGTACTTCACAACCATGCATGAGTCAAAGCTCAACTTTGTATGAACAAAAAGTCA
>E129_L256
ATTTTTGTCAAATAAAAGCCACCGTGGGTGACACTGTTCACCCACGTGGACCAATCAGGTGCCGACATGTGGTGTTACTGTGCACTTAAGCCAGATATAATAAAATATTACGGTATCCGGCAAACTTCAAACGTCCATAACTTTTTAACCATACGTCCAAATTAGGCGTGCCGCTAGTCTGTGAACTCGTATCGACGAGCACTTTACAATCATACCAAAGTCAAAGCAAAATTCTACAACCATAAAAAGTCAACTC
>E131_L221
CGTGGTGACACTGTTCATCCACGTAGACCAATCAGGTGACGACACGTGGCATTTCACTGTTCATCGACTCAAAAATATTAAAATATTACGGTATCCTGGAAACTTCACGCGTCCATAACTTTTTAACCGGATGTCCGTTTTAAGCGTGCCGCTAGTCTGTGAACTCGTATCGACGAGCACTTCACAACCATGCATGAGTTGAAGCTCATTTCCCCATAAAT
>E132_L282
TAAATTAACTATAATAAAATAATAGGGTATTAAGCATGGTTGACATGTGACATCTCAACATGGTGACACATGGTCACATTTATTAAGTCACACGTGGCATATCGTTACACGTTTAAAAAAATTATATTAAAATAATACAGTATTTAAAAAACTTTACAGGGCAATAACTTTCAAACCACATGTCCAAATCGGACATGCCGCTAGTCTACGTATCGTCGAGCACTTTACAACCATGCATGAGTCAAAGCTCAACTTTGCATGAATAAAAAGTCAACTCTGGCA
>E133_L273
TATGGTATTAAGCATGGTTGACATGTGGCATCACATCATGGTGACACATGGTCACATTTATTAAGTCACACGTGGCACATTGTTACACGTTTAAAAATAATATTAAAATAATATAGTATTTGAAAAACTCTACAGGTCCATAACTTTCAAACCACATGTCCAAATCGGATGTGCCGCTAGTCTACGGACTCGTATCGATGAGTACTTCACAACCATGCATGAGTCAAAGCTCAACTTTGCATGAATAAAAAGTCAACTCCGGCATCCCTTGGA
>E135_L294
ATATTATATAAAATAATAATAAAATAACATGATATTATACATGGTTGACATGTGGCATCTCACCATGGTGACACATGGTCACATTCATTAAGTCACACGTGGCACATCGTTACACGTTCAAAAATAATATTAAAATAACACGGTGTTTGAAAAACTCTACAAGTCCATAACTTCCAAACCACATGTCCAAATCGAACGTGCCGCTAGTCTACGGACTCGTATCAACGAGCACTTCACAATCATGCATGAGTCAACGCTCAACTTTGCATGAATAAAAAGTCAACTCTGGCACCT
>E137_L291
TCTCTTTCTCTCTCCTCCCCCATCATTTTTGTCAAATAAAAGCTACCGTGGGTGACACTGTTCACCCACGTGGACCAATCAGGTGTTGACACGTGGCATTAATGTGCACTTAAGCCAGATATAATAAAATATTACGGTATCCGGAAAACTTAACACGTCCATAACTTTTTAACCAGACGTCCAATTTGAGCGTGCCGCTAGTCTATGAACTCGTATTGACGAGTACTTTACAACCATATAAAAGTCAAAAAAAAAATTATACAACTATAAAAAGTCAACTCCCGGCACCTT
>E139_L310
TCCGGCGGCCGATCGATTTCTCTCTCTCTCTCTCCTCTCTCTCTTTCTCTCTCTTTCCCGAGATTTTTGTCAAATAAAAGCCACAGTGGTGACATTGTTCATCCACGTGGACCAATCAGGTGACGACATGTGGCATTTCACTGTTCATCGACTCAAAAACATTAAAATATTACGGTATCCGGCAAACTTCACGCGTCCATCACTTTTTAACCAGATGTCCGATTTAAACGTGCCGCTAGTCTATGAACTCGTATTGACGAGTACTTTACAACCATACAAGAGTGAAAGCTCATTTCCCCATAAATAAAAA
>E140_L229
CATTTAACCATGATTGACATGTGGCATCTCATCGTTGTGACACATGGCACCTTTTATTAAGTCACATGTGGCACACTGTTCACATATTTAAAAATAATATTAAAATAATACTGTATTTGAAAAACTCTACGGGTCCATAACTTTCAAACCACATGTCTAAATCGGACGTGCCACTAGTCTACGGACTCATATTGATGAATACTTCACAACCATGCATGAGTCAAAGCTC
>E141_L251
CTCCTCTCCGTCGTTTTTGCCAAATAAAAGCCACCATGGGTGACACTATTCATCCACGTGGACCAATTAGGTGACGACACATGGCATTTCACTGTTTATCGATTCGAAAACATTACAATATTATGGTATCCGGCAAACTTCATGCGTCCATAACTTTTTAACTGTACTTCCAAATTAGGCGTGCCGCTAGTCTGTGAACTCGTATCGAAGAGCACTTTACAACCATACCAAAGTCAAAGCAAAATTCTACA
>E143_L261
ATAATATGGCATTTAACCATAGTTGACATGTGGCATCTCATCGTTGTGACACATGGCACCTTTTATTAAGTCACACGTGGTACATTGTTCACATATTTAAAAATAATATTAAAATAATATTGTATTTGAAAAACTCTACAGGTCCATAACTTTCAAACCACATGTCTAAATCGGACGTGCCGCTAGTCTACGGACTCGTATCGACGAGTACTTCACAACCATGCATAAGTCAAAGCTCAACTTTACATGAACAAAAAGTTA
>E147_L283
AAAATTAATTAAATAATATTAAAAATAATATTATTACATAAAACAACAATAATAAAATAATTTGATATTAAACATGGTTGACATGTGGCTTCTCAACATGGTGACACATGGTCACCTTCATTAAGTCACACATGGCACATCGTCACATGTTTAAAAAGTAATATTAAAATGATACTGTATTTGAAAAACTCTATAGGTCCATAACTTCCAAACCACATGTCCAAATACGGACTCGTATAAACTAGTACTTCACAACCATGCATGAGTCAAAGCTCAACTTTGC
>E150_L272
ATAAAATAATTTGGTATTAAACATGGTTGACATGTGGCATCTCAACATAGTGACACATGGTCACATTTATTAAGTCACATGTGGCACATCGTTACACGTTTAAAAATAATATTAAAATAATACAGTATTTGAAAAACTCTACAGGTCCATAACTTTCAAACCACATGTCCAAATCGGACGTGCCGCTAGTCTACGGACTCGTATCGACGAGCACTTTATAACCATGCATGAGTCAAAGCTCAACTTTGCATGAATAAAAAGTCAACTCGGGC
>E151_L500
TACATGGTTGACATGCGGCATCTCACCATTGTGACACATGGTCACATTTATTAGGTCACATGTGGCACATCGTTACAGGTTTAAAAATAATATTAAAATAATACAGTATTTGAAAAACTGTACAGGTCCATAACTTTCAAACCACATGTCCAAATCGGACGTGTCGTGAGTCTACAGACTCGTATTGACGAACACTTCACAACCATGCATGAGTCAAAGCTCAACTTTGCATGAATAATATGGCATTTAACCATAGTTGACATGTGGCATCTCACCGTTGTGACACATGGCACCTTTTATTAAGTCACACGTGGCACACTGTTCACATATTTAAAAAATAATATTAAAATAATACTATATTTGAAAAACTCTACAGGTCCATAACTTTCAAACCACATGTCTAAATCGGACGTGCCGCTAGTCTACGGACTCGTATCGACGAGTACTTCACAGCCATGCATAAGTCAAAGCTCAACTTTACATGAACAAAAAGTCAACTC
>E152_L233
AGCCACCGTGGGTGACACTGTTCACCCACGTAGACCTCTCATATGTCGACATGTGGTTTCACTGTTCACTTAAGCCAGATATATTAAAATATTACGGTAGTCGAAAAACTTCACACGTCCATAACTTTTTAACCAGATGTCCAATTTAAGCGTGCCGCTGGTCTATGAACTCATATCGACGAGCACTTTACAACCATACAAAATTCAAAGAAAAATTCTACAACCATAAAAAG
>E153_L284
AAAATAATAGGGTATTAAGCATGGTTGACATGTGGCATCTCCACATGGTGACACATGGTCACATTTATTAAGTCACACGTGGCACATCGTTACACGTTTAAAAAAAATAATATTAAAATAATACAGTATTTGAAAAACTCTACAGGTCCATAACTTTCAAACCACATGTCCAAATCGGACGTGCCGCTAGTCTACGATCTCGTATCGACGAGCACTTTACAACCATGCATGAGTCAAAGCTCAACTTTACATGAATAAAATGTCAACTCCGACACCCCTTGGAC
>E154_L260
CTCCCCGGCATTTTTGCCAAATAAAAGCCACCGTGGGTGACACTGTTCACCCACGTGGACCAATTAGGTGACGACATGTGGCATTACTGTGCACTTAAGCCAGATATAATAAAATATTAAGGTATCCGGCGAACTTCACACATCCATAACTTTTTAACCAGATGTCCAATTTAAGCGTGCCGCTAGTCTTTGAACTCGTATCGACGAGTACTTTACAACCATAGAAAAGTTAAAACAAAATTACTCAACAATAAAAAGTT
>E155_L296
AATAATAAAATAATATGGTATTAAGCATGGTTGACATGTGGCATCTCAACATGGTAACACATGGTCACATTTAATAAGTCACACGTGGCACATCGTTACACGTTTAAAAAATATATTAAAATAATACAGTATTTGAAAAACTCTACAGGTCCATAACTTTTAAACCACATGTCCAAATCGGACGTGCCGCTAGTCTACGGACTCGTATCAACGAGTACTTCACAACCATGCATGAATCAAAGCTCAACTTTGCATGAATAAAAAATCAACTCCGGCACCCCTTGGACAGTTTGGAC
>E157_L268
AAAATAAGAATAATAAAATAATATGGTATTAAGCATGGTTGACATGTGGCATCTCATCATGGTGATACATGGTCACATTTATTAAGTCACACGTGGCACATTGTTACACGTTTAAAAATAATATTAAAATAATACAGTATTTGAAAAACTCTACAAGTCCATAACTTTCAAACCACATGTCCAAATCGGACGTGCCGCTAGTCTACAGACTCGTATCGACGAGTACTTCACAACCATGTATGAGTCAAAGCTCAACTTTGCATGAATA
>E158_L260
CTTCCCCGATATTTTTGTCAAATAAAAGCCACAGTAGTGACACTGTTAAATCCACATGGACCAATCAGGTGACAACACGTGGCATTTCACTGTTCATCGACTCAAAAACATTAAAATATTACGGTATCCGGCAAATTTCACGCGTTCATAACTTTTTAACCGGATGTCCGTTTTAAGCGTGCCGCTAGTCTGTGAACTTGTATCGACGAGCACTTCACAACCCTGCATGAGCCAAAACTCATTTCCCCATAAATAAAAAG
>E159_L222
TGGTGACACATGGTCACCTTCATTAAGTCACACGTGGCACATCGTTACACGTTCAAAAATAATATTAAAATAATATCGTGTTTGAAAAACTCTACAGGTCCATAACTTTCAAACCACATGTCCAAATCGGACGTGCCGCTAGTCTACGGACTCGTATCGACGAGTACTTCACAACCATGCATGAGTTAAAGCTCAACTTTGCATGAATAAAAAGTCAACTTC
>E160_L239
ACATGGTGACACATGGTCACCTTTATTAAGTCACACGTGGCACATCTTTACACATTCAAAAATAATATTAAAATAATACAGTATTTGAAAAACTCTACAGGTCCATAACTTTCAAACCACATGTCTAAATCGGACGTGCCGCTAGTCTACGGACTCGTATCGATAAGCACTTCATAACCATGCATAAGTCAAAACTTAACCTTGCATGAATAAAAAGTCAACTCGGGCACCCCTTGGAC
>E162_L262
TTTTTCAGATGGTTGACATGTGCCATTTCACCATGGTGACACATGGCCACCTTCATTGAGTCACACGTGGCACATCGTTATGCGTGTAAAAATAATAATAAAATAATACAGTATTTGAAAAACTTTACAGGTCCATAACTTTCAAACCACATGTCCAAATCGGACGTGCCGCTAGTCTACGGACTCATATCGACGAGCACTTCACAACCATACATGAGTCAAAGCTCAACCTTGCATGAATAAAAAGTCAACTCGGCCACCC
>E163_L236
TAATATGGTATTAAGCATGGTTGACATGTGGCATCTCATCATGGTGACACATGGTCATATTTATTAAGTCTCACGTGGCACATTGTTACACGTTCGAAAAATAATATTAAAATAATACAGTATTTGAAAAACTCTACAGGTCCATAACTTTCAAACCACATGTCCAAATCGAACGTGTCGCTAGTCTATGGACTCGTATCGATGAGTACTTCACAACCATGCATGAGTCAAAGCTC
>E164_L229
AGTGTTCACCCACGTGGACCTCTAAGATGTCGACATGTGGCATCACTGTTCATGCACTGTGCATAATTTGAAATAGAATAAAATATTACGGTAATTGGAAATCTTTGCAGATCTATAACTTTTTAACCGTACGTCCAAATTAGGCATGCCGCTAGTCTGTGAACTTGTATCGACGAGCACTTTACAACCGTGTATGAGTCAAAGCTCATTTCCTCATAAATAAAAAGTC
>E165_L262
TTAAAATAATTTGATATTTCACATGGTTGACATGTGGCTTCTCAACATGGTGACACATGGTCACCTTCATTAAGTCACACGTGGCACATCGTTACGCGTTTAAAAATAATATTAAAATAATACGGTGTTTGAAAAACTCTACAAGTCCATAACTTTCAAACCACATGTCCAAATCGGACGTGCCGCTAGTCTACGGACTCGAATCGACGAGTACTTCACAACCATGCATGAGTCAAAGCTCAACCTTGCATGAATAAAAAGT
>E167_L298
ATTAAATAAAAATATTATTATTTAAAATAATAATAAAAATAATTTGATATTACACATGGTTGACATGTGGCACCTCACTATGGTGACACATGGTCACAGTTATTTAGTCACACGTGGTTCATCGTTACGCGTATAAAAATAATATTAAAATAATACGGTATTTGAAAAACTCTACAGGTCCATAACTTTCAAACCACATGTCCAAATCGGACGTGCCGCTAGTCTACGGACTCGTATCGACGAGCACTTCACAACCATGCATGAGTCAATGCTCAAATTTGCATGAACAAAAAGTCAA
>E168_L254
AAAATAATATGGTATTAAGCATGGTTGACATGTGGCATCTCAACATGGTGACACATGGTCACATTTATTAAGTCACACGTGGTACATTGTTACACGTTAAAAATAATATTAAAATAATACAGTATTCGAAAAACTCTACAGGTCCATAACTTTCAAACCACATGTCCAAATTAGACGTGCCACTAGTCTATGAACTCGTATCGATGAGTACTTTACAACCATGCCTGAGTCAAAGCTCAACTTTGCATGAATAA
>E172_L236
GAATAATTTGATTTTTTACACATGGTTGACATTTGGCTTCTCAACATGGTGACACATGGTCATCTTCATTAAATCACACGTGGCACATCGTTACGCGGTTAAAAAATAATATTAAAATAATACGGTATTTGAAAAACTCTACAGGTCCATAACTTTCAAACCACATGTCCAAATCGGACGTGCCGCTAGTCTACAGACTCGTATCGACGAGCACTTTACAGCCATGCATGATTCAA
>E174_L236
TCTCTCTTTTTCTCTCTTCCTCGAGATTTTTGTCAAATAAAAGCCACCGTGGTGATACTGTTCATTCACGTGGACCAATCAGGTGATGACACGTGGTATTTCACTGTTCATAAACTCAAAAACATTAAAATATTACTGTATCCGGCAAACTTCACGCGTCCATAACTTTTTAACCAGATGTCAGTTTTAAGCGTGCCGCTAGTCTGTGAACTCGTATCGATGAGCACTTCACAACC
>E175_L212
AATAATAAAATAATATAGTATTAAGCATGGTTGACATGTGGCATCTCATCATGGTGACACATGGTCGCATTTATTAAGTCACACGTGGCACATTGTTACACGTTTAAAAAAATAATATCAAAATAATACGGTATTTTAAAACTTTGCATGTCCATAATTTTTTAACCAGATATCCAATTTAAGCGTGCCGCTAGTCTATGAACTTGTATCGA
>E176_L302
AAATAGTATTATTATATAAAATAACAATAATAAAATAATATGGTATTAAGCATGGTTGACATGTGGCATCTCAACATGCTGACACATGGTCACATTTATTAAGTCACACGTGGCACATTGTTACACGTTTAAAAATAATATTAAAATAATACGGTATTCGAAAAACTCTATAGGTCCATAACTTTTAACCCACATGTCCGTATCGGACGTGCTGTTAGCCTACAGACTCGTATCGACAAGTACTTCATAACCATGCATGAGTCAAAGCTCAACTTTGCATGAATAAAAAGTCAACTCCAGCA
>E179_L250
TTTAAACATGGTTGACATGTGGCATTTCACCATGGTGACACATGGTCACCTTCAGTAAGTCACACATGGCACATCGTTATACGTTCAAAAATAATATTAAAATAATATAGTGTTTGAAAAACTCTACAGGTCCATAACTTTCAAACCACATGTCCAAATCGGACGTGCCACCAGTCTACGGACTCGTATCGACGAACACTTCACAACCATGCATGAGTCAAAGCTCAACCTTGCATGAATAAAAAGTCAA
>E180_L224
CATGGTTGACATGTGGCTTCTCAACATGGTGACACATGGTCACCTTCATTAAGTCACACGTGGCACATCGTTACACGTTCAAAAATAATATTAAAATAATACAGTATTTGAAAAACTCTACAGGTCCATAACTCTCAAACCACATGTCCAAATCAGACGTGCCACTAGTCTATGGACTCATATCGATGAGCACTTCACAACCATGCATGAGTTAAAGCTCAACC
>E181_L260
ATAATAATAAAATAATTTGATATTACACATGGTTGACATGTGACTTCTCAACATGGTGACACATGGTCACCTTCATTAAGTCACACGTGGCACATCATTACACGTTTAAAAAAAAATAATACGGTGTTTGAAAAACTCTACAGGTCCATAACTTTCAAACCACATGTCCAAATCGGACGTGCCACTAGTCTACGGACTCGTATCGACGAACACTTTACAACCATGTATGAGTCAAAGCTCAACTTTACATGAATAAAAAG
>E182_L289
ATAATAATAAAATAACATGATATTATACATGGTTGACATGTGGCATCTCACCATGGTGACACATGGTCACATTCATTAAGTCACACGTGGCACATCGTTACACGTTCAAAAATAATATTAAAATAATACAGTATTTGAAAAATTCTACAGGTCCATAACTTTCAAACCACATGTCCAAATCGGACGTGCCACTAGTCTATGGACTCGTATTAACGAGCACTTCACAACCATGCATGAGTCAACGCTCAACTTTGCATGAATAAAAAGTCAACTCCGGCACCCCTTGGAC
>E185_L258
CAAATAAAAGCCACCGTGTGACACTGTTCATCCACGTGGATCAATCAGGTGACGACACGTGGTATTTCACTGTTCATCAACTTAAAAATATTAAAATATTACGGTATCCGGCAAACTTCACCTGTCCATAACTTTTTAACCGGATGTCCGATTTAAGCGTGCCGCTAGTCTGTGAACTCGTATCGACGAGCACTTCACAACCATGCATGAGTCAAAGCTCATTTCCCCATAAATAAAAAGTCAACTCCGGCACCCATT
>E186_L238
TTTGATTTTACACATGGTTGACATGTGGCTTCTCAACATGGTGACACATGGTCACCTACATTAAGTCACACGTGGCACATCGTTATGCGTGTAAAAATAATATTAAAATAATACAGTATTTGAAAAACTTTACAGGTCCATAACTTTCAAACCACATGTCCAAATCAGACGTGCCGCTAGTCTACGGACTCGTATCAACGAGCACTTCACAACCATGGATGAGTCAAAGTTCAACCTT
>E187_L285
ATATTATTATATAAAATAACAATAAAATAATAATTTGATATTAAACATGGTTGACATGTGGCATTTCACCATGGTGACACATGGTCACGTTTATTAAGTCACACGTGGCACATCGTTACACGTTTAAAAATAATATTAAAATAATACGGTGTTTGAAAAACTCTACAGGTCCATAGCTTTCAAACCACATGTCCAAATCGGACATGCCGCTAGTCTACGGACTCGTATCGACGAGCACTTTACAACCATGTATGGGTCAAAGCTCATTTCCTCATAAATAAAAAG
>E188_L301
ATAATATTATTACATAAAATAATAATAAAATAATATGATATTATACATGGTTGACATGTGGCATCTCACCAAGGTGACACATGGTCACATTTATTAAGTCACACGTGGTACATCGTTACACGTTTAAAAATAATATTAAAATAATACATTATTCGAAAAACTCTACAGGTCCATAACTTTCAAACCACATGTCCAAATCGGACGTGCCGCTAGTCTACGGACTCGTATCGACTAGTACTTTGCAACTATGCATGAGTCAAAGCTCAACTTTGCATGAATAAAAAGTCAACTCCGGCACCCC
>E191_L262
AATAAAATAACATGATATTATACATGGTTGACATATGGCATCTCACCATGGTGACACATGGTCATATTCATTAAGTCACACGTGGCACATTGTTACACGTTCAAAAATAATATTAAAATAATATGGTGTTTGAAAAACTCTACAGGTCCATAACTTCCAAACCACGTGTCCAAATCGGACGTGCCGCTAGTCTATGGACTCGTATCAACGAGCACTTCACAACCATGCATGATTCAACGCTCAACTTTGCATGAATAAAAAG
>E192_L279
TCTCTCTCTTTCTCTCTCTTCCCCGAGATTTTTGTCAAATAAAAGTCACAGTGGTGACACTGTTCATCCACGCGGACCAATCAGGTGATGACACATGGCATTTCACTGTTCATCGACTCAAAAATATTAAAATATTACGGTATCCGACAAACTTCACGCGTTCATAACTTTTTAACCGGATGTCCGTTTTAAGCGTGCCGCTAGTCTGTGAACTCGTATCGACGAGCACTTCACAACCATGCATGAGTCAAAGCTCATTCCCCCATAAATAAAAAGTCA
>E194_L266
TCTCTCTCCTCCCTCTCCGTTTTGCCAAAATAAAAGCCACCGTAGGTGACACTGTTCACCCACCTGGACCTCTCAAATGTCGACATGTGGTGTTACTATTCACTAATTCAAAAATATTAAAATATTACGGTATTCGGAAAACTTCACATGTCCATAACTTCTTAACCAGATGTCCAATTTAAGCGTGCCGCTACTCTATGAACTCATATCGACAAGCAATTTACAACCATACAAAAGTCAAAGCAAAATTCTACAACCATAAAAAG
>E195_L278
CTCCCCATCGTTTTTGCCAAATAAAAGCCACCATGGTGACATTGTTCATCCATGTGGACCAATCAAGTGACGACACGTGGCATTTCACTGTTCATTGATTCAAAAACATTAAAATATTACAGTATGCGGCAAACTTCACGCATCCATAACCTTTTAACCGTACGTCCAAATTAGGCGTGCCGCTAGTCTGTGAACTCGTATGACAAACACTTTACAACCATACCAAAGTCAAACAAAAATTCTACAACCATAAAAAGTCAATTCCTGGCACCTTTTGG
>E196_L282
AAATAACAATAAAATAATTTGGTATTAAACATGGTTGACACGTGGCATCTCACCATGGTGACACATGGTCACCTTCATTAAGTCACACGTGGCACATCGCTACACGTTCAAAAATAATATTAAAATAATACGATGTTTGAAAAACTCTACAGGTCCATAACTTTCAAACCACATGTCCAAATCGGACGTGCCGCTAGTCTACGGACTCGTATCGATGAGCACTTCCCAACCATGCATGAGTCAAAGCTCAACCTTGCATGAATAAAAAGTCAACTTCGGCAC
>E198_L251
ATAAAATAATATGATATTAAACATGTTTGACATGTGGCATCTCACCATGGTGACACATGGTCACATTTATTAAGTCACACGTGGCACATCATTACGCGTTTAAAAATAATATTAAAATAATACAATATTTGAAAAACTCTACAGGTCTATAACTTTCAAACCACATGTTCAAATCGGACGTGCCATTAGTCTACAAACTCGTATCGACGAGCACTTTACAACCGTACATGAGTCAATGCTCAACTTTGCAT
>E200_L270
ATAATATGATATTAAACATGGTTGACATGTGGCATCTCAACATGGTGACACATGGTCACATTTATTAAGTCACACGGGGCACATCGTTAGTTACACTTTTAAAATAATATTAAAATAATATAGTATTTGAAAAACTCTATAGGTCTATAACTTTCAAACCACATGTCCAAATCAAACGTGCCGCTAGTCTATGAACTCATACCGACTAGTACTTCACAACCATGCATGAGTCAAAGCTCAACTTTGCATGAGTAAAAAGTCAACTCCGGC
>E201_L282
ATAAAATAACAATAATAAAATAATTTGGTATTAAGCATGGTTGACATGTGGCATACCAACATGGTGACACATGGTCACATTTATTAAGTCACACGTGGCACATCGTTACACGTTTAAAAAATAATATTAAAATAATACAGTATTTAAAAACTCTACAGGTCCATAACTTTCAAACCACATGTCCAAATCGGACGTGCCGGTAGTCTACGGACTCATATCGACGAGTACTTCACAACCATGTATGAGTCAAAGCTCAACTTTGTATGAATAAAAAGTCAACTC
>E202_L247
TATGATATTATACATGGTTGACATGTGGCACCTCACTATGGTGACACATGGTCACACTTAATTAGTCACACGTGGCACATCGTTACACGTTTAAAAATAATATTAAAATAATACGGTGTTTGAAAAACTCTACAAGCCCATAACTTCCAAACCACATGTCCCAATTGGACGTGCCGCTAGTCTACGGACTCGTATCGACGAACACTTCACAACCATGCATGAGTCAACGCTCAACTTTGCATGAATA
>E203_L299
ATAAAACAACAATAATAAAATAATATGATATTAAACACGGGTGAAATGTGGCATTTCACCATGGTGACACATGGTCACATTTATTAAGTCACACGTGACACATCGTTACACGTTTAAAAAATAAAATTAAAATGATACAGTATTTGAAAAACTCTACAGGTCCATAACTTTCAAACCACATGTCCAAATCGGACGTGCCGCTAGTCTACGGACTCATATCGACGAGTACTTCACAACCATGCATGAGTCAAAGCTCAACTTTGCATGAATAAAAAGTCAACTCCGGCACCCCTTGGACA
>E205_L263
AAAATAATTTGATTTTACACATGGTTGACATGTGACTTCTCAACATGGTGACACATGGTCACCTTCAGTAAGTCACACGTGGCACCTCGTTATGCGTTTAAAAATAATATTAAAATAATACAGTATTTGAAAAACTTTACAGGTCCATAACTTTCAAACCACATGTCCAAATCGGACGTGCCGCTAGTCTACGGACTCGTATCGACGAGCACTTCACAACCATACATGAGTCAAAGCTCAACCTTGCATGAATAAAAAGTCAA
>E206_L286
TTCTCTCTCCTCTCCGATATTTTTGCCAAATAAAAGCCACCGTGGGTGACATTGTTCACCCACGTGGACCAATCAGGTGACGACATGTGGCATTACTGTGCACTTAAGCCAGATATAATAAAATATTACGGTATCCGGCAAATTTCACACGTCTATAACTTTTTACCTAGATGTCCGATTTAAGCGTGCCGCTAGTCTATGAACTCGTATCGATGAGTACGTTACAACCATACAAAAGTCAAAGAAAAATTATACAATGATAAAAAGTCAACTCCCGACATCTTTT
>E207_L267
CCTTCCTCTCTCTTCTCTCCCACCTCACTTAAGAAAAACCATGTGGGTGCCACTGTGCACTCACAGGAACGGCTGAGATCGTGACACGTGGTGTTTCACTGTTCATCGATTCAAAAATATTAAAATATTACGGTATTCGGAAAACTTCGTATGTCCATAACTTTTTAACCGTACGTCCAAATTAGGCGTGCCGCTAGTTTGTGGACTTGTAGCAATGAGTACTTTACAACCATGTATGAGTCAAAGCTCAACTTTGCATGAATAAAA
>E208_L257
TCCCCGGCGTTTTTGCCTAATAAAAGCCACCATGGTGACACTGTTCATCAACGTGGACCAATCAGGTGACGACACATGGCATTTCACTGTTCATCGATTCAAAAACATTAAAATATTACGGTATCCGGCAAACTTCACGTGTCCAAAACTTTTTAACCGGATGTCCAATTTAAGCGTGCCACTAGTCTGTGAACTCGTATCGACGAGCACTTCACAACCATGCATGAGTCGAAGCTCATTTCCCCATAAATAAAAAG
>E209_L355
AGAAAAGAAAAAGGAAAATAAAAGAAATAAAAATAAAAATAATTAAATAATCAAATAATAAAATTATTATTTAAAATAATAATAAAAATAATTTGATTTTACACATGGTTGACATGTGGCATTTCACCATGGTGACACATGGTCACCTTCAGTAAGTCACACGTGGCACATCGTTACGCGTTTAAAAATAATATTAAAATAATACGGTGTTTGAAAAACTCTACAGGTCCATAACTTTCAAACACATGTCCAAATCGGACATGCCGCTAGTCTACGGACTCGTATCGACGAGCACGTCACAACCATACATGAGTCAAAGCTCATTTCCCCATAAATAAAAAGTCAACTCTGGCAC
>E210_L265
AAAATAATAATAAAATAATATGATATTAAGCATGGTTGACATGTGGCATCTCAACATGGTGACATATGGTCACATTTATTAAGTCACACGTAGCACATTGTTACACGTTTAAAAAATAATATTAAAATAATATAGTATTTGAAAAACTCTACAGGTCCATAACTTTCAAACCACATGTCCAAATCGGACGTACCGCTAGTCTATGAACTCGTATCGACGAGTACTTCACAACCATGCATGAGTCAAAGCTCAACTTTGCATGAAT
>E211_L268
TAATAAAATAATATGATATTAAACACGGTTGACATGTGGCATTTCACCATGGTGACACATGGTCACATTTATTAAGTCACACGTGACACATTGTTACACGTTTAAAAATAATATTAAAATAATACGGTATTCGAAAAACTCTACAGGTCCATAACTTTCAAATCACATGCCCAAATCGGACGTGCCGCTGGTCTTCAGACTCGTATAGACGAGTACTTCACAACCATGTATGAGTCAAAGCTCAACTTTGCATGAATAAAAAGTCAAC
>E215_L293
AATAATATTGATATATAAAATAATATGATATGAAACACGGATGACATGTGGCATCTCAACATGGAGGCACATGGTCATATTTATTAAGTCACACGTGGCACATTGTTACACGCTTAAAAATAATATTAAAATAATACAGTATTTGAAAAACTCTACAGGTCCATAACTTTCAAACCACATGTCCAAATCGGACGTGCCGCTAGTCTACAGACTCGTATCGACTAGTACTTCACAACCATGCATGAGTCAAAGCTCAACTTTGCATGAATAAAACGTCAACTCCAGCACCCCTT
>E216_L287
ATTTAAAATAATAATTAAAATAATTTGATATTACACATGGTTGACATGTGGCTTCTCAACATGGTGACACATGGTCACCTTCATTAAGTCACACGTGGCACATCGTTACACGTTTAAAAATAATATTAAAATAATACAGTATTTGAAAAACTTTACAGGTCCATAACTTTCAAACCACATGTCCAAATCGGACGTGCCGCTAGTCTACGGACTCGTATCGACGAGCACTTCACAACCATGCATGAGTCAAAGCTCAATCTTGCATGAATAAAGAGTCAACTCCGGCA
>E217_L267
AAATAATAATAAAATAATATGATATTATACATGGTTGACATGTGGCACCTCACTATGGTGACACATGGTCACATTTATTTAGCCACACGTGGCACATCGTTACGCGTTTAAAAATAATATTAAAATAATACAGTATTTAAAAAACTCTACAGGTCCATAACTTTCAAACCACATGTCCAAATCGGACGTGCCGCTAGTCTACGGACTCGTATCGACGAGCACTTCACAACCATGCATGAGTCAAAGCTCAACCTTGCATGAATAAAA
>E218_L294
TGTTATATAAAATAACAATAATAAAATAATATGGTATTAAGCATGGTTGACATGTGGCATCTCACCATGGTGACACATGGTCACATTTATTAAGTCACACGTGGCACATCGTTACACGTTTAAAAATAATATTAAAATAATACAGTATTTGAAAAATTCTACAGGTCCATAACTTTCAAACCACATGTCCAAATCGGATGTGCCGCTAGTCTACGGACTCATATCGATGAGTACTTCACAACCATGCATGAGTCAAAGTTCAACTTTGCATGAATAAAAAGTCAACTCCGGCAC
>E220_L251
CAATAATAAAATAATATGATATTATACATGGTTGACATGTGGCACCTCACCATGGTGACACATGGTCACATTTATTAAGTCACACGTGGCACATCGTTACATGTTTAAAAATAATATTAAAATAATACAGTATTTGAAAAACTCTACAGGTCCATAACTTTCAAACCACATGTCCAAATCGGACGTGCCGCTAGTCTACGGACTCATATCGACAAGCAATTCACAACCATGCATGAGTCAAAGCTCATTTC
>E221_L276
AAACAATATTATATAAAATAATAATAAAATAATATGATATTATACATGGTTGACATGTGGCACCTCACTATGGTGACACATGGTCACATTTATTTAGTCACATATGGCACATCGTTACGCGTTTAAAAATAATATTAAAATAATACGGTGTTTGAAAAACTCTATAGGTCCATAACTTTCAAACCACATGTCCAAATCAGACGTGCCGCTAGTCTACAGACTCGTATCGACGAACACTTTACAACCACGCATGAGTCAAAGCTCACTTTGCATGAA
>E222_L278
TAAACATAAAATAACAATAAAATAATTTGGTATCAAACATGGTTGACACGTGGCATCTCACCATGGTGACACATGGTCACCTTCATTAAGTCACACGTGGCACATCGTTACACGTTCAAAAATAATATTAAAATAATACTGTATTTGAAAAACTCTACAGGTCCATAACTTTCAAACCACATGTCCAAATCGGACGTGCCGCTAGTCTACGGTTTCGTATCAACGCGTACTTTACAAGCATGCATGAGTCAAAGATCAACTTTACATGAATAAAAAGT
>E223_L273
GAAAAAGAAAAAGAAAGAAAAAAAATAAAAATAAAAATAAAAATAAAATAAAATAAAAATAATTAAATGATTAAATAATAATATTATTATTTAAAAAATAATATTAAAATAATACAATGTTTAAAAAAAACTCTACAGGTCCATAACTTTCAAACCACATGTCCAAATTGGACGTGCCGCTAGTCTACGGACTCGTATCGACGAGCACTTCACAACCATGCATAAGTCAAAGCTCAACTTTACATGAATAAAAAGTCAACTCCGGCACCCCTT
>E224_L284
AAATAACAATAATAAAATAATAAGGTATTAAGCATGGTTGACATGTGGCATCTCACCATGGTAACACATGGTCACATTTATTAAGTCACACGTGGCACATTGTTACACGTTTAAAAATAATATTAAAATAATACAGTATTTGAAAAAATCTACAGGTCCATAACTTTCAAACCACATGTCCAAATCGGATGTGCCACTAGTCTATAGACTCGTATCACCGAGCACTTCACAGCCATGCATGAGTCAAAGCTCAACTTTGCATGAATAAAAAGTCAACTCCGGCA
>E225_L248
ATTTGATATTAAACATGGTTGACATGTGACTTCTCAACATGGTGACACATGGTCACCTTCATTAAGTCACACGTGGCACATCGTTACACGTTTAAAAAGTAATATTAAAATAATACTGTATTTGAAAAACTCTACAGGTCCATAACTTCCAAACCACATGTCCAAATCGGACGTGCCGCTAGTCTACGGACTCGTATCAACTAGTACTTCACAACCATGCATGAGTCAAAGCTCAACTTTGCATGAAT
>E226_L334
TAATAATATTATTATTTAAAATAATATAAAATAATATAATTTTACACATGGTTGACATGTGGCTTCTCAACATGGTGACACATGGTCACCTTCATTAAGTCACACGTGGCACATCGTTACACGTTCAAAAATAATATTAAAATAATACAGTATTTGAAAAACTCTACAGGTTCATAACTTTCAAACCACATGTCCAAATCGGACGTGCCACTAGTCTACGGACTTGTATCGATGAGTACTTCACAACCATGCATGAGTCAAATCTCAACCTTGCATGAATAAAAAGTCAACTCCGGTACCACTTGGACAGTTTGGACCTCAACTTGTTTTGCTC
>E229_L213
AAATAATTTGGTATTAAGTATGGTTGACATGTGGCATCTCAACATGGTGACACATGGTCACATTTATTAAGTCACACGTGGCACATCGTTACACGTTTAAAAATAATATTAAAATAATACGGTATTTTAAAACTTTGTAGGTCCATAACTTTTTAACGGAATGTCCAAATCAGGCGTGCCACTAGTGTGTAGACTCATATCGACAAGCACTTC
>E231_L214
TCCACGTGGACCAATCAGGTGATGACACATGGCGTCACTGTGCACTTAAGCCAGATATAATAAAATATTACGGTATCCGGCGAACTTCAAACGTCCATAACTTTTCAACCAAATGTCCGATTTAAGCGTGCCGCTATTCTATGAACTCGTATGGACGAGCACTTCACAACCATGCATGAGTCAAAGCTCATTTCCCCATAAATAAAAAGTCAAC
>E232_L209
TATTCATCCACGTGGACCAATCAGGTGTCTACACGTGGTGTCACTATGCACTTAAGCCAGATATAATAAAATATTACGGTATCTAGCAAACTTCACACGTCCATAACTTTTTAACCGTACATCCAAATTAGGCGTGCCACTAGTTTGTAGACTCGTATCCACGAGTACTTTACAACCATACAAAAGTCAAAGCAAGATTCTACAACCAT
>E233_L261
AATAACATAATATGATATTACACATGGTTGACATGTGGCACCTCACTATGATGACACATGGTCACACTTATTTAGTCACACGTGGCACATCGTTATGCGTTTAAAAATAATATTAAAATAATACGGTGTTTGAAAAACTCTACAGGTCCATAACTTTCAAACCGCATGTCCAAATCGGACGTGCCGCTAGTCTACGAACTCGTATCAACGAGCACTTCACAACCATGCATGAGTCAACGCTCAACTTTGCATGAATAAAAA
>E234_L277
TATAAAATAACAATAATAAAATAATATGGTATTAAGCATAGTTGACATGTGGCATCTCATCATGGTGACATATGGTCACATTTATTAAGTCACACGTGGCATATTGTTACATGTTTAAAAATAATATTAAAATAATACGATATTTTAAAATTTTACAGGTCCATAACTTTTTAATAGGATGTCCAAATCAGGCGTACCGATAGTCTATGGACTCGTATCGACGAGCACTTCACAACCATATATGAGTCAAAGCTCATTTCCCCATAAATAAAAAGTC
>E235_L244
AAAATAATAATAAAATAATGTGGTATTTAACCATAGTTGACATGTGGCATCTCACCGTTGTGACACATGGCACCTTTTATTAAGTCACACGTGGTAACTGTTCACATATTTAAAAATAATATTAAAATAATATTGTATTTGAAAAACTCTACGGGTCCATAACTTTCAAACCACATGTCTAAATTGGACGTGCCGCTAGTCTACGGACTCGTATCGACGAGTACTTCACAACCATGCATAAGTC
>E236_L276
TAAAATAACAATAAAATAATATGGTATTAAACATGGTTGACATGTGGTATCTCAACATGGTGACACATGATCACATTTATTAAGTCACACGTGGCACATTGTTACACGTTTAAAAATAATATTAAAATAATACAGTATTTGAAAAACTCTACAGATCCATAACTTTCAAACCACATGTCCAAATCGAACGGGCCGTTAGTCTACGGACTCATATCGACGAGTACTTTACAACCATGCATGAGTCAAAGCTCAACTTTGCATGAATAAAAAGTCAAC
>E237_L257
ATAATTTGGTATTAGGCATGGTTGACATGTGGCATCTCACCATGGTGACACATGGTCACATTTATTAAGTCACATGTGGCACATCGTTACACGTTCAAAAATAATATTAAAATAATACGGTGTTTGAAAAACTCTACAGGTCCATAACTTTCAAACCACATATCCAAATAGGACGTGCCGCTAGTCTACGGACTCGTATCGACTAGTACTTCACAACCATGCATGAGTCAAAGCTCAACTTTGCATAAAAAAAAAGT
>E241_L234
ATATTACACATGGTTGACATGTGGCTTCTCAATATGGTGACACATGGTCACCTTCATTAAGTCACACGTGGCACATCGTTACACGTTCAAAAATAATATTAAAATAATACAGTATTTGAAAAACTCTATAGGTCCATAACTCTCAAACCACATGTCCAAATCGGACGTGCCGCTAGTCTATGGACTCATATCGATGAGCACTTCACAACCATGCATGATTCAAAGCTCAACCTT
>E243_L278
ATATTATTATATAAAATAATATGGTATTAAGCATGGTTGACATGTGGCATCTCATCATGGTGACACATAGTCACATTTATTAAGTCACACGTGGCACATTGTTACAAGTTTAAAAATAATATTAAAATAATACGGTATTTTAAAACTTTACAGGTCCATAACTTTTTAACCAGATATCCAATTTAAGCTTGCCACTAGTCTATGAACTCGTATCGACGAGTACTCCACAACCATGCATGAGTCAAAGCTCAATTTTGTATTAATAAAAAGTCAACTTG
>E244_L292
ATATAAAATAACAATAATAAAATAATATGGTATTAAGCATGGTTGACATGTGGCATCTTAACATGGTGAAACATGGTCACATTTATTAAGTCACACGTGGCACATTGTTACACGTTTAAAATTAATATTAAAATAATACGGTATCTTAAAATTTTGCAGGTCTATAACTTTTTAACGGGATGTCCAAATCAGGCGTGCCGCTAGTATGTGGACTCGTATCGACGAGCACTTCACAACCATGTATGAGTCAAAGCTCATTTCCCCATAAATAAAAAGTCAACTCCAACATCCT
>E246_L261
AAAATAACAATAAAATAATATGATATTAAACACGGTTGACATGTGACATCTCAACATGGTGACACATGGTCACATTTATTAAGTCACACGTGGCACATCGCTACACGTTTAAAAATAATAATATTAAAATAATACAGTATTTGAAAAACTCTACAGGTCCATAACTTTCAAACCACATGTCCAAATCGAACGTGCCATTAGTCTATGGACTCGTATCGACGAGCACTTCACAACCATGCATAAGTCAAAGCTCAACTTTGC
>E247_L298
AAAATAATAATAAAAATAATTTGATTTTTAAACATGGCTGACATGTGGCATTTCACCATGGTGACACATGGTCACCTTCATTAAGTCACACGTGGCACGTCGTTATACGTTTAAAAATAATAATAAAATAATAATAAAATAATACAGTATTTGAAAAACTTTACAGGTCCATAACTTTCAAACCACATGTCCAAATTGGACGTGCCGCTAGTCTATGAACTCGTATCGATGAGAACTTCACAACCATGCATGAGTCAAAGCTCAACCTTGCATGAATAAAAAGTCAACTCCGGCACCC
>E248_L281
AAAATAATTAAATAATCAAATAATAATAAAAATAATTTGATATTACACATGGTTGACATGTGGCTTCTCAACATGGTGACACATGGTCACCTTCATTAAGTCACACGTAGCACATCATTACGCGTTTAAAACTAATATTAAAATAATACAGTATTTGAAAAACTCTACAGGTCCATAACTTTCAACCCACATGTCCAAATCGGACGTGCCGCTAGTCTATGTACTCGTATCGATGAGCACTTCACAACCATGTATGAGTCAAAGCTCATTTTCCCATAAAT
>E249_L286
AATAATATTATTATATAAAATAACAATAATAAAATAATATGGTATTAAGCATCGTTGGCTTGTGGCATCTCAACATGGTGACACATGGTCACATTTATTAAATCACACGTGGCACAATGTTACACGTTTAAAAAATAATATTAAAATAATACAGTATTTGAAAAACTCTACAGGTCCATAACTTTCAAACCACATGTCCAACAAGTACTTCACAACCATGCATGATTCAAAGCTCAACTTTGCATGAATAAAAAGTCAACTCCGGCATCCCTTGGACAGTTTGGAC
>E250_L233
ATTATTGTATAAAATAATAACAAAATATATGGTATTTAACCATAGTTGACATGTGGCATCTCACCATTGTAACACATGGTACCTTTTATTAAGTCGCACGTGGCACACTGTTACACGTTTAAAAATAATATTAAAATAATACGGTATTTTAAAACTTTGCAGGTCCATAACTTTTTAACGGGATGTCCAAATCAAGCGTGCCGCTAGTCTATGGACTGTATCAATTGAGCATT
>E253_L294
CCCCCTCTTTTCACACCGGTTTAAGGCCACCGTGGGTGGCACTGTTCACCCACGTGGAACTCTAAGATGTCGACACATGGTGTCACTGTTCATGCACTGTGCATAATTCGAAAATAGAATAAAATATTACAGTAATTGGAAAACTTCACATGTCCATAACTTTCAAACCACATGTCCAAATCGGACGTGCCGCTAGTCTACGGACTCGTATCGACAAGTACTTCATAACCATGCATGAGTCAAAGCTCAACTTTGCATGAATAAAAAGTCAACTTCGGTACCCCTTGGACAGTT
>E255_L268
ACAATAAAATAATATGGTAATAATCATGGTTGACATGTGGCATCTCAACATGGTGACACATGGTCACATTTATTAAGTCACACGTGGCACATTGTTACATGTTTAAAAATAATATTAAAATAATATAGTATTTGAAAAACTCTACAGGTCCGTAACTTTCAAACCACATGTCTAAATAGGACGTGCCGCTAGTCTATGGACTCGTATCAACGAGTACTTCACAACCATGCATGAGTCAAAGCTCAACTTTACATGAATAAAAAGTCAA
>E257_L207
CATGGTCACATTTATTAAGTCACATGTGGCACATCGTTACACGTTTAAAAATAATATTAAAATAATACAGTATTTGAAAAACTCTATAGGTCCATAACTTTCAAACCACATGTCCAAATCAGACGTGCCGCTAGTCTACGGACTCGTATCGACGAGTACTTTACAACCATGTATGAGTCAAAACTCATTTCCCTATAAATAAAAAGT
>E258_L228
TCCCCGTCGTTTTTGCCAAATAAAAGCCACCGTGGGTGACACTGTTCACTCACGTGGACCAATCAGGTGTCGACACGTGGCGTTACTGTGCACTTAAGCCAGATATAATAAAATATTACGGTATCCGGCAAACTTCACACGTCTATAACTTTTTAACCGTACATCCAAATTAGGCGTGCCGCTAGTCTGTGAACTCGTATCGACGAGCACTTTATAACCATACCACAG
>E261_L240
ATTACACATGGTTGACATGTGGCTTCTCAACATGGCGACACATGGTCACCTTCATTAAGTCACACGTGGCACATCGTTACACGTTCAAAAATAATATTAAAATAATACGGTGTTTGAAAAATTCTACAGGTCCATAACTTTCAAACCACATGTCCAAATCGGACGTGCCGCTAGTCTACAGACTCGTATCGACGAACACTTTACAACCATGCATGAGTCAACGCTCAACTTTGCATGAAT
>E265_L271
TAACAAAATAATATGGTATTAAGCATGGTTGACATGTGGCATCTCATCATGGTGACACATGGTCACATTTGTTAAGTCACACATGGCACATTGTTACACATTTAAAAATAATATTGAAATAATACGGTATTTTAAAACTTTGCAGGTCCATAACTTTTTAACGGGATGTCCAAATCAGGCGTGCCACTAGTCTGTGGACTCGTATCGACGAGCACTTCACAACCATGTATGAGTCAAAGCTCATTTCCCCATAAATAAAAAATCAACTCCA
>E267_L281
ATATTATTATATAAAATAACAATAATAAAATAATATGGTATTAAGCATGGTTGACATGTGGCATCTCATCATGGTGGCACATGGTCACATTTGTTAAGTCATACGTGGCACATTGTTACACATTTAAAAATAATATTAAAATAATACGGTATTTTAAAACTTTGCAGGTCCATAACTTTTTAACGGGATGTCCAAATCAGGCGTGCCACTAGTCTGTGGACTCGTATCGACGAGCACTTCACAACCATGTATGAGTCAAAGCTCATTTCCCCATAAATAAA
>E268_L278
ATAATATTATTATATAAAATAATCATAAAATAATATGATATTAAACATGGTTGACATGTGGCATCTCAACATGATGACATATGATCACATTTATTAAGTCACACGTGGCACATTGTTACACGTTTAAAATTAATATTAAAATAATACAGTATTTGAAAAACTCTATAGGTCGATAACTTTCAACCCACATGTCCAAATCGGATGTGCCGCTAGTCTACGGACTCGTATCAATGAGTACTTCACAACCATACATGAGTCAAAGCTCAACTTTGCATGAA
>E270_L301
AAAATAAAAATAATAAAATAATATGGTATTAAGCATGGTTGACATGTGGCATCTCATCATGGTGACACATGGTCACATTTATTAAGTCACACGTGGCACATTGTTACACGTTTAAAAATAATATTAAAATAATACAGTGTTTGAAAATTTTGCAGGTCCATAACTTTTTAACGGGATGTCCAAATCAGGCGTGCCGCTAGTCTGTGGACTCGTATCGACGAGCACTTCACAACCATGTATGAGTCAAAGCTCATTTCCCCATAAATAAAAAGTCAACTCCGGTACCCTTGGATAGTTTGGA
>E271_L292
CATTATATCAATTAACAATAATAAAATAATAGGGTATTAAGTATGGTTGCCATGTGGCATCTCACCATGGTGACACATGGTCACATTTATTAAGTCACACGTGGCACATCGTTACACGTTTAAAAATAATATTAAAATAATACAGCATTTGAAAAACTTTACAGGTCCATAACTTTCAAACCACATGTCCAAATCGGACGTGCCGCTAGTCTACGGACTCGTATCGACGAGCACTTTACAACCATGCATGAGTCAAAGCTCAACCTTGCATGAATAAAAAGTCAACTCCGGC
>E273_L306
ATAAATTAAAATTAATTAAATAATATTAATAATAATAATATTATTAAAAATAATAATAAAATAATATGATATTACACATGGTTGACATGTGGCATTCCACCATGGTGACACATGGTCACCTTCATTAAGTCACACGTGGCACATCGTTATGCGTTTAAAAATAATATTAAAATAATGAAGTGTTTGAAAAACTCTACAGGTCCATAACTTTCAAACTACATGTCCAAATAGGACGTGCCGCTAGTCTACGGACTCGTATCGACAAGCAATTCACAACCATGCATGAGTCAAAGCTCATTTCCCCAT
>E274_L274
AACAATAATAAAATAATTTGATATTAAACATGGTTGACATGTGGCATTTCACCATAGTGACACATGGCCACATTTATTAAGTCACACGTGGCACATCGTTACGCGTTTAAAAATAATATTAAAATAATACAGTATTTGAAAAACTCTACAGATCCATAACTTCCAAACCATATGTCCAAATCAGATGTGCCGCTAGTCTACGGACTTGTATCAACTAGTATTTCACAACCATGCATGAGTCAAAGCTCAACTTTGCATGAATAAAAAGTCAACT
>E275_L264
AAACATGGTTGACATGTGGCATCTCACCATGGTGACACATGGTCATGTTTATTAAGTCACACGTGGCACATCGTTACACGTTTAAAAATAATATTAAAATAATACAATATTTGAAAAACTCTACAGGTCCATAACTTTCAAACCACATGTCCACATCGGACGTGCCGCTAGTCTACGGACTCGTATCGACTAGTACTTCATAATCATGCATGAGTCAAAGCTCAACTTTGCATGAATAAAAAGTCAACTCCAGCACCCCTTGGA
>E278_L288
TTCTCTCTCTTTCTCTCTCTTCCCCGAGATTTTTGTCAAATAAAAGCCACATTGGTGATACTATTCATCCACGTGGACCAATCAGATAACGACAAGTGGCATTTCACTGTTCATCGACTCAAAAATATTAAAACATTACGGTATCCGGCAAACTTCACGCGTCCATAACTTTTTAACCGGATGTCCATTTTAAGCGTGCCGCTAGTCTGTGAACTCATATCGAAGAGCACTTCACAACCATGCATGAGTCAAAGCTCATTTCCCCAAAAATAAAAAGTCAACTCCTGG
>E279_L237
TAAGCATGGTTGACATATGGCATCTCATCATGGTGACACATGGTCACATTTATTAAGTCACACGTGGCACATTGTTGCATGTTTAAAAATAATATTAAAATAATACGGTATTTTAAAACTTTGCAGGTCCATAACTTTTTAACCAGATGTCCAAATTAGGCGTGCCGCTAGTCTGTGGACTCGTATCGATGAGTACTTCACAACCATGCATGAATCAAAGCTCAACTTTGCATGAAT
>E280_L201
ATTTATTAAGTCACACGTGGCACATTGTTACACGTTTACAAATAATATTAAAATAATACAGTATTTGAAAAACTCTACAGGTCCATAACTTTCAAACCACATGTCCAAATCGGACGTGCCGCTAGTCTACGGACTCGTATCAACGAGTACTTCACAACCATACATGAGTCAAAGCTCAACTTTGCATGAATAAAAAGTCAA
>E282_L400
TAATATGGTATTAAGCATGGTTGACATGTGGCATCTCATCATGGTGACACATGGTCACATTTATTAAGTCACACGTGGCACATTGTTACATGTTTAAAAATAATATTAAAATAATACAGTGTTTAAAAAAACTCTACAGGTTTATAACTTTCAAACCACATGTCCAAATCGGACGTGCCGCTAGTCTACGCACTCGTATTGACGAACACTTCACAACCATGTATGAGTCAAAGCTCATTTTCCCATAAATAAAAAGTCAACTCCGGCACCCTTGGATAGTTTGGACCCCAGCTTGTTTTGCTCATAACTTTCAAACCATAGCTTTGTTTTCAACGTGCTACTAGTCTATGAACTCGTGCCAACGTGTACTTCGTAACGGTACCTCAGTCAACCTAGAATT
>E283_L268
TAATAATAAAATAATATGATATTACACATGGTTGACATGTGGCTTCTCAACATGGTGACACATGGTCACCTTCATTAAGTCACACATGGCACATCATTACACGTTAAAAAAAAATAATATTAAAATAATACAGTATTTAAAAAAAACTCTACAGGTCCATAACTTTCAAACCACATGTCCAAATCGGACGTGCCGCTAGTCTACGGACTCATATCGACGAGCACTTCACAACCATGCATGAGTCAAAGCTCAACCTTGCATGAATAAA
>E285_L276
TATTATATAAAATAACAATAAAATAATTTGGTATTAAGCATGGTTGACATGTGGCATCTCACCATGGTGACACATGGTCACATTTATTAAGTCACACGTGGCACATCGTTACACGTTTAAAAATAATATTAAAATAATACTGTATTTGAAAAACTCTACAGGTCCATAACTTTCAAACCACATGTCCAAATCGGACATGCTACTAGTCTACGGACTCGTATCAACTAGTACTTCACAACCATGCATGAGTCAAAGCTCAACTTTGCATGAATAAAA
>E287_L283
TAAAAATAATATTATTATATAAAATAACAATAAAATAATTTGGTATTAAGCATGGTTTACATGTGGCATCTCACCATGGTGACACATAGTCACATTTATTAAGTCACACGTGGCACATCGTTACGCGTTTAAAAATAATATTAAAATAATATTGTATTTGAAAAACTCTACAGGTCCATAACTTTCAAATCACATGTCTAAATTGGACGTGCCGCTAGTCTACGGACTCGTATCAACTAGTACTTCACAACCATGCATGAATCAAAGCTCAACTTTGCATGAA
>E289_L301
AAAATAATATTATTATATAAAATAACAATAAAATAATTTGGTATTAAGCAAGGTTGACATGTGGCATCTCACTATGGTGACACATGGTCACATTTATTAAGTCACACGTGGCACATCGTTACGCGTTTAAAAATAATATTAAAATAATACTATATTTGAAAAACTCTACAGGGCCATAACTTTCAAACCACATGTCCAAATCGGACGTGCTACTAGTCTACGGACTCGTATCAACTAGTACGTCACAACCATGCATGAATCAAAGCTCAACTTTGCATGAATAAAAAGTCAACTCCGGCAC
>E290_L324
CACTGTGCATAATTCAAAAATAGAATAAAATATTGCAGTAAATTGGAAAAATTCCCCGTTCATCAACTTTTAAACAAAAAACCCAAAATAATAATAAAAATAATTCGATATTACACATGGTTGACATGTGGCTTCTCAACATGGTGACACATGGTCACCTTCATTAAGTCACACGTGGCACATCGTTACGCGTTTAAAAATAATATTAAAATAATACGGTGTTTGAAAAACTCTACAGGTCCATAACTTTCAAACCACATGTCCAAATTGGACGTGCCGCTAGTCTACGGACTCGTATCAACGAGTACTTCACAGCCATGCATG
>E291_L215
ACTCTCAGATGTCGACACATGGCATTTCACTGTTCACTGATTCAAAAATATTAAAATATTATGGTAGTCGGAAAACTTCACACGTTCATAACTTTTTAACCGGATGTCCAATTTAAGCGTGTCGCTAGTCTATGAACTCGTATCGATGAGCACTTTACAACCATACAAAAGTCAAAGCAAAATTCTACAACCATAAAAAGTCAACTCCCGGTACC
>E294_L229
AAACATGGTTGACATGTGGCATCTCATCATGGTGACACATGGTCACATTTATTAAGTCACACGTGACACATTGTTACTCGTTTAAAAATAATATTAAAATAATACAGTATTTGAAAACCTCTACAGGTCCATAACTTTCAAACCACATGTCCAAATCGGACGTGCCGCTAGTCTACGGACTCGTATCGACAAGTACTTCACAACCATGCATGAGTCAAAGCTCAACTTT
>E295_L270
TCTCTCTCCTTCTCTCTCCTTCCCCCTGTTTTGCCAAAATAAAAACCATCGTGGGTGACACTGTTCACCCACGTGGACTCTCAGATGTCGACACATGGCATTTCACTGTTCACCGATTCAAAAATATTAAAATATTACGGTAGTCGAAAAACTTCACACGTCCATAACTTTTTAACCGGATGTCCAATTTAAGCGTGTAGCTAGTCTATGAACTCGTATCGACGAGCACTTTACAACCATACAAAAGTCAAAGCAAAATTCTACAACCAT
>E296_L249
AAATAATAATAAAATAATATGATATTAAACATGGTTGACATGTGGCATCTCACCAAGGTGACACATGGTCACATTTATTAAGTCACACGTGGCACATCGTTACACGTTAAAAAATAATATTAAAATAATATGGTATTTGAAAAACTCTACAGGTCCATAACTTTTAAACCACATGTCCAAATCGGACGTGCCGCTAGTCTACGGACTCGTATCGACGAGTACTTCACAACCATGCATGAGTCAAAGCTC
>E297_L211
ATTTATTAAGTCACACGTGGCACATTGTTACACGCTTAAAAATAATATTAAAATAATACAGTATTTGAAAAACTCTACAGGTCCATAACTTTCAACCCACATGTCCAAATTGGACGTGCCGCTAGTCTACGGACTCGTATCGACGAGCACTTCACAACCATGCATGAGTCAAAGCTCAACTTTGCATGAATAAAATGTCAACTCCGGCACA
>E299_L217
TGGTGACACATGGTCACATTTATTAAGTTACACATGGCACATTGTTACACGCTTAAAAATAATATTAAAATAATACAGTATTTGAAAAACTCTACAGGTCCATAACTTTCAACCCACATGTCCAAATTGGACGTGCCGCTAGTCTACGGACTCGTATCGACGAGCACTTCACAACCATGCATGAGTCAAAGCTCAATTTTGCATGAATAAAAAGTCA
>E300_L272
ATTATATAAAATAACAATAAAATAATAATTTGGTATTAAGCAAGGTTGACATGTGGCATCTCAACATGGTGACACATGGTCACATTTATTAAGTCACACGTGGCACATTGTTACACGCTTAAAAATAATATTAAAATAATACAGTATTTGATAAACTCTACAGATCCATAACTTTCAACCCACATGTCCAAATCGGACGTGCCGCTAGTCTACGGACTCGTATCGACGAGCACTTCACAACCATGCATGAGTCAAAGCTCAACTTTCCATGA
>E301_L294
ATTATTTAAAATAATAATAAAATAATATGATATTAAACATGGTTGACATGTGGCATCTCAACATGGTGACACATGGTCACATTTATTAAGTCACACGTGGCACATCGTTAGATGTTTTAAAAATAATATTAAAATAATACAATATTTGAAAAACTCTACAGGTCCATAACTTTCAAACCACATGTCCAAATCGGACGTGCCGCTAGTCTACGGACTCGTATCGACGAGTACTTCACAACCATACATGAGTCAAAGCTCAACTTTGCATGAATAAAAAGTCAACTCCGACACCCT
>E302_L221
ATGTGGCTTCTCAACATGGTGACACATGGTCACCTTCATTAAGTCACATGTGGCACATCGTTACGCGTTTAAAAATAATATTAAAATAATACGGTGTTTGAAAAACTCTACAGGTCCATAACTTTCAAACCACATGTCCAAATCGGACGTGCCGCTAGTCTACGGACTCGTATCGACGAACACTTTACAACCATGCATGAGTCAACGCTCAACCTTGCATG
>E303_L209
ACCTCACTATGGTGACACATGGTCACACTTATTTAGTCACACGTGGCACGTTGTTACGCGTTTAAAAATAATATTAAAATAATACGGTGTTTGAAAAACTCTACAGGTCCATAACTTTCAAACCACATGTCCAAATCGGACGTTCCGCTAGTCTACAGACTCGTATTGACAAGCACTTCACAACCATGCATGAGTCAAGGCTCAACCTT
>E304_L263
GGCGTTTTTGCCAAATAAAAGCCACCATGGGTGACACTGTTCATCCATGTGGACCAATCAGGTGACGACACGTGGCATTTCACTGTTCATCGATTCAAAAACATTAAAATATTACGGTATCCGGCAAACTTCATGCATCCATAACTTTTTAACTGTACGTCCAAATTAGGCATGACGCTAGTCTGTGAACTTGTATCGATGAGCACTTTACAACCATACCAAAGTCAAAGCAAAATTCTACAACCATAAAAAGTCAACTCCCA
>E305_L264
TGGCCGGTGGTTTTCTCTCTCTCTCTCTCTCTCTCCTCTCTCTCTTTCTCTCTCCTCCCCCCTCTTTTCACACCGGTTTAAGGCCACCGTGGAAATTTGAAAATAGAATAAAATATTATGATAATTGGAAATATTTGCAGACGCATAACTTTTTAACCGTATGTCCAAATTAGGCATGCCGCTAGTCTGTGGACTCGTATCGACGAGTATTTTACAACCATGTATGAGTCAAAGCTCATTTCCCCATAAATAAAAAGTCAACTC
>E307_L200
CCACATGGACCTCTCAGATGTCGACATGTGGCATCACTGTTCACTTAAGCCAGATATATTAAAATATTACAGTATTCAGAAAACTTCGCATGTCCATAACTTTCAAACCACATGTCCAAATCAGACGTGCCGCTAGTCTACGGACTCGTATCGACGAGTACTTCACAACCATGCAAGAGTCAAAGCTCAACTTTGCATGA
>E308_L274
AATAACAATAATAAAATAATATGGTATTAAGCATGGTTGACATGTGGCACCTCAACATGGTAACACATGGTCACATTTATTAAATCACATGTGGCACATTGTTACACGTTTAAAAATAATATTAAAATAATACAGTATTTGAAAAACTCTACAAGTCCATAACTTTCAAACCACATGTCCAAATCGGACGTCCCCCTAGTCTACGGACTCGTATCGACGAGTACTTCACAACAATGCATGAGTCAAAGCTCAACTTTGCATGAATAAAAAGTCA
>E310_L243
CTCTCTCCTCTCTCTCCTCTCTCTCTCTTCTCTCCCACCTCACCTCAGAAAAACCACGTGGGTGCCACTGTGCACTCACAGGAACGGTTGAGATCGCGACACGTGTTGTTTTACTATTCACCAATTCAAAAATATTAAAATATTACGGTATTCAGAAAACTTCGCATGTCCATAACTTTCAAACCACATGTCCAAATCGAATGTGCCGCTAGTCTACGGACTCGTACCGACGAATACTTCACA
>E311_L250
GTTTTTGCCAAATAAAAGCCACCATGGGTGACACTGTTCATCCACGTGGACCAATCAGGTGACAACACGTGGTATTTCATTGTTCATGGATTCAAAAACATTAAAATATTACGGTATCTGGCAAACTTCATGCGTCCATAACTTTTTAACCGTACGTCCAAATTAGGCGTGCCGCTAGTCTGTGAACTCGTATCGACGAGCACTTTATAACCATACCAAAGTCAAAGCAAAATTCTACAACCATAAAAAG
>E312_L277
TATAAAATAATAATAAAATAACATGACATTACACATGGGTGACATGTGACTTCTCAACATGGCGACACATGGGCACCTTCATTAAGTCACACATGGCACATCGTTACAGGTTCAAAAATAATATTAAAATAATAAGGTGTTTGAAAAACGCTACAGGTTCATAACTTCCAAACCACATGTCCAAATCGGACGTGCCGCTAGTCTACGGACTCGTATCAACGAGCACTTCACAACCATGCATGAGTCAACGCTCAACTTTGCATGAATAAAAAGTCAA
>E313_L256
CCCGAGATTTTTGTCAAATAAAAGCCACCGTGGTGACACTGTTCATCCATGTGGACCAATCAGGTGATGACACATGGCATTTTACTGTTCATCGATTCAAAAACATTAAAATATTACGGTATCTGGCAAACTTCACGCGTCCATAACTTTTTAACCGTACGTCCAAATTAGGCGTGCCGCTAGTCTGTGAACTCGTATCGAAGAGCACTTCACAACCATACCAAAGTCAAAGCAAAATTCTACAACTATAAAAAGT
>E315_L275
AAATAACAATAAAATAATTTGGTAATAAGCATGGTTGACATGTGGCATCTCACCATGGTGACACATGGTCACATTTATTAAGTCACACGTGGCACATTGTTACACGTTTAAAAATAATATTAAAATAATACAATATTTGAAAAACTCTAAAGGTCCATAACTTTCAAACCCCATGTCCAAATCGGACGTGCCGCTAGTCTACGAACTCGTATCGACTAGTACTTTACAACCATGCATGAGTCAAAGCTCAACTTTGCATGAATTAAAAGTCAACT
>E318_L233
CACATGGTTGACATGTGGCTTCTCAACATGGTGACACATGATCACCTTCATTAAGTCACATGTGGCACATCATTACACGTTTAAAAATAATATTAAAATAATACAGTATTTGGAAAACTTTACAGGTCCATAACTTCCAAACCACATGTCCAAATCGGACGTGCCGCTAGTCTACAGACTCGTATCAACGAGCACTTCACAACCATGCATGAGTCAACACTCAACTTTATATG
>E319_L246
CCGCCGGCCCGCCCGTTTTGCCAAAATAAAAGCCACCGTGGGTGACACTGTTCATCCACGTGGACCTCTCAGATGTCGACACATGACATCACTGTTCACTTACACCAGATATAATAAAATATTACGGTATTCGTAAAACTTGCATGTTTATAACTTTTTAACCAGATGTCCAATTTAAGCGTGTCGCTAGTCTATGAACTCGTATCGACGAGCACTTTACAACCATATAAAAGTCAAAGCAAAATT
>E322_L277
ACAACAATAATAAAATAATATGATATTATACATGGTTGACATGTGGCATCTCACCATGATGACACATGGTCACATTTATTAAGTCACACGTGGCACATCGTTACACGTTTAAAAATAATATTAAAATAATACAGTATTTGAAAAACTCTACAAGTCCATAACTTTCAAACCACATGTCCAAATCGGACGTTCCGCTAGTCTAAGGACTCGTATCGATGAGCACTTCACAACATGCATGAGTCAAAGCTCAATTTTGCATGAATAAAAAGTCAACTCG
>E323_L256
CTCTCCTCCCCGTCATTTTTGCCAAATAAAAGCCACCATGGTGACACTGTTCATCCATGTGGACCAATCAGGTGACGACACGTGGCATTTCACTGTTCATCGATTCAAAAACATTAAAATATTACAGTATCCGGTGAACTTCAAACGTCCATAACTTTTTAACCGTACGTCCAAATTAGGCGTGCCGCTAGTCTATGAACTCATATCGACGAGTACTTTACAACCATACCAAAGTCAAAGCAAAATTCTACAACCA
>E324_L231
AAGCATGGTTGGCATGTGGCATCTCATCATGGTGACACATGGTCACATTTATTAAGTCACACGTGGCATATTGTTACATGTTTAAAAATAATATTAAAATAATACGGTATTTTAAAACTTTGCAGGTCCATAACTTTTTAACCAGATGTCCAAATTAGACGTGTTGCTAGTCTGTAGACTCGTATCGACGAGCACTTTACAACCATTTATGAGTCAAAGCTCATTTCCCCA
>E325_L252
GTTGACATGTGGCATCTCAACATGGTGACACATGTTCACATTTATTAAGTCACACGTGGCACATCGTTACACGTTTAAAAATAATATTAAAATAATACAGTATTCGAAAAACTCTACAGGTCCACAACTTTCAAACCACATGTCCAAATCGGACGTGCCGCTAGTCTACGGACTTGTATCGACGAGCACTTCACAACCATGCATGATTCAAAGCTCAACTTTGCATGAATAAAAAAAGTCAACTCGGCACCC
>E327_L240
TGATACTGTTCATCCACATGGACAATCAGGTAAAGACACGTGGCATTTCACTGTTCATCGATTCAAAAACATTAAAATATTACGGTATCTGGCAAACTTCATGCGTCCATAACTTTTTAACCGGATGTCCATTTTAAGTGTGCCGCTAGTCTGTGAACTCGTATCGACGAGAACTTCACAACCATGTATGAGTCAAAGCTCAATTCCCCATAAACAAAAAGTCAACTCCGACACCCCTTG
>E329_L201
TATCTCACCATGGTGACACATGGTCACATTTATTAAGTCACACATGGCACATTGTTACACGTTTAAAAAATAATATTAAAATAATACAGTTTTTGAAAAACTCTGCAGGTCCATAACTTTCAAACCACATGTCCAAATTGGATGTGCCGCTAGTCTACGGACTCGTATCGACGAGCACTTCACAACCATGCATGAGTCAAA
>E331_L278
AAAATAATTTGATATTAAACATGGTTGACATGTGGTATCTCAACATAGTAACACATGGTCACATTTATTAAGTCACACGTGGCACATTGTTACGTGTTTAAAAATAATATTAAAATAATACAGTATATGAAAAACTCTACAGGTCTATAACTTTTAAACCACATGTCCAAATTGGACGTGCCGCTAGTCTACGGACTCGTATTGACGAGCACTTTACAACCATGCACGAGTCAAAGCTCAACTTTGCATGAATAAAAAGTCAACTCGGGCACCCCTTG
>E333_L285
TAAAAATAATAATAAAATAATATGATATTAAACATGGTTGACATGTGGCATCTCAACATGGTGACACATGGTTACATTTATTAAGTCACACGTGGCACAATGTTACACGTTTAAAAATAATATTAAAGTAATATAGTATTTGAAAAACTCTACAGGTCCATAACTTTCAAACCACATGTCCAAATCAGACGTACCGCTAATCTACGCACTCGTATAGACTAGTACTTCATAACCATGCATGAGTCAACTTTGCATGAATAAAAAGTCAACTCCGGCATCCCTTAG
>E334_L310
TAATATGATATTAAACATGGTTGACATGTGGCATCTCAACATGGTGACACATGGTCACATTTATTAAGTCACATGTGACACATCGTTACACGTTCAAAAATAATATTAAAATAATACGGTGTTTGAAAAACTCTACAGGTCCATAACTTTCAAACCACATGTCCAAATCGGACGTGCCGCTAGTCTACGGACTCGTATCGACGAGCACTTCACAACCATGTATGAATTAAAGCTCAACTTTACATGAATAAAAAGTCAACTCGGGCACCCCTTGGACAGTTTGGACCTCAACTTGTTTTGCTCATAACTT
>E336_L202
GTCATCTTTATTAAGTCACACGTGGCACATCGTTACGCGTTTAAAAATAATATTAAAATAATACGGTGTTTGAAAAACTCTACAGGTCCATAACTTTCAAACCACATGTCCAAATCGGACGTGCCGCTAGTCTACGGACTCGTATCGACGAGCACTTCACAACCATGCATGAGTCAAAGCTCAACCTTGCATGAATAAAAAG
>E337_L216
ATAAAATAATATGATATTAAACATGGTTGACATGTGGCATCTCACCATGGTGACACATGGTCACATTTATTAAGTCACACGTGGCACATTGTTACACGTTAAAAAATAATATTAAAATAATATGGTATTTGAAAAACTCTACAGGTCCATAACTTTTAAACCACATGTCCAAATCGGACGTGCCGCTAGTCTACGGACTCGTATCGACGAGTACTT
>E339_L231
AATAATAAAATAATATGATATTATACGTGGTTGACATGTGGCATCTCACCATGGTGACACATGGTCACATTTATTAAGTCACACGTGGCACATCGTTACACGTTTAAAAAGAATATTAAAATAATACAGTATTTGAAAAACTCTACAGGTCCATAACTTTCAAACCACATGTCCAAATCGGACGTGCCGCTAGTTTATGCACTCGTATCAACTAGTTCTTCACAACCATAC
>E341_L285
ATAAAAATAATTTGATATTACACATGGATGACATGTGGCTTCTCAACATGGTGACACATGGTCACCTTCATTAAGTCACACGTGGCACATCGTTACGCGTTTAAAAATAATATTAAAATAATACAATATTTGAAAAACTCTACAGGTCCATAACTTTCAAACCACATGTCCAAATAGGACGTGCCGCTAGTCTACGGACTCGTATCGATGAGCACTTCACAACCATGCATGAGTCAAAGCTCAACCTTGCATGAATAAAAAGTCAACTCCGACACCCCTTGGACA
>E342_L284
AATAACAATAAAATAATATGATATTAAACATGGTTGACATGTGGCATCTCAACATGGTGACACATGGTCACATTTATTAAGTCACACGTGGCACATCGTTACATGTTTAAAAATAATATTAAAATAATACAGTATTTGAAAAACTCTACAGGTCCATAACTTTCAAACCACATGTCCAAATCGGACGTACTGCTAGTCTACGAACTCGTATCGACGAGCACTTCACAACCATGCATGAGTCAAAGCTCAACTTTGTATGAATAAAAAGTCAACTTCGGCACCCC
>E346_L261
ATAGTAGGGTATTAAGCACGGTTGACATGTGGCATCTCAACATGGTGACACATGGTCACATTTATTAAGTCACACGTGGCACATCGTTACACGTTTTAAAAATAATATTAAAATAATACAGTATTTGAAAAACTCTACAGGTCCATAACTTTCAAACCACATGTCCAAATCGGACGTGCTGCTAGTCTACGAACTCGTATCGACTAGTACTTCACAACCATGTATGAGTCAAAACTCAACTTTGCATGAATAAAAAGTCAA
>E347_L278
TCCTCCCCCCTCTTTTCACACCGGTTTAAGGCCACCGTGGGTGGCACTATTCACTCATGTGGACTTCTAAGATGTCGATACGTGGCATCACTGTTCATGTACTGTGCATAATTCGAAAATAGAATAAAATATTGCGGTAATTGGAAAACTTTGCATGTCCATAACTTTCAAACCACATGTCCAAATTGGACATGCCGCTAGTCTACAGAGTCGTATTGACGAGTATTTCACAACCATGCATGAGTCAAAGCTCAACTTTGCATGAATAAAAAGTCAAC
>E348_L272
CTCTTCTCTCCCACCTCACCTAAGAAAAACCACGTGGGTGCCACTGTGCACTCACAGGAACGGCTGAGATCCCAACACGTGGTGTTTCACTGTTCATCGATTCAAAAATATTAAAATATTACGGTATTCGGAAAACTTCGTATGTCCATAACTTTCAAACCACATGTCCAAATCGGATGTGCCGCTAGTCTGTGGACTCGTATCGACGAGCACTTTACAACCATGTATGAGTCAAAGCTCATTTCCCCATAAATAAAAAGTCAACCCTGGCA
>E351_L222
ACATGTGGCATCTCACCATGGTGACACATGGTCACATTTATTAAGTCACACGTGGCACATCGTTACACGTTTAAAAATAATATTAAAATAATACAGTATTTGAAAAACTCTACAGGTCCATAACTTTCAAACCACATATCCAAATCGGACGTGCCGCTAGTCTAAGGACTCGTATCGACGAGCAATTTACAACCATGCATGAGTCAAAGTTCAACTTTGCAT
>E352_L249
TTTGGTATTAGGCATGGTTGACATGTGGCATCTCACCATGGTGACACATGGTCACATTTATTAAGTCACACGTGGCACATCGTTACGCGTTTAAAAATAATATTAAAATAATACTGTATTTGAAAAACTCTACAGGTCCATAACTTTCAAACCACATGTCCAAATCGGACGTGCCGCTAGTCTACAGACTCGTATCAACTAGTACTTCATAACCATGCATGAGTCAAAGCTCAGCTTTGCTTGAATAAA
>E353_L290
TCTCTTTTTCTCTCTCCTCCCCCGCTGTTTTGCAAAAATAAAAGCCATCTTGGGTGACACTGTTCACCCATGTGGACCTCTCAGATGTCGACACGTGGCGTTTTACTGTTCTCCGATTCAAAAACATTAAAATATTACGGTAGTTAGAAAACTTCACACGTCCATAACTTTTTAACCAGATGTCCAATTTAAGCGTGCCACTAGTCTATGAACTCGTATCGACGAGCACTTTACAACCATGCATGAGTCAAAGCTCAACTTTGCATGAATAAAAAGTCAGCTCGGGCACC
>E354_L278
AATAAACTAATATGATATTAAACATGGTTGACATGTGGCATCTCAACATGGTGACACATGGTCACATTTATTAAGTCACACGTGGCACATTGTTACACGTTTAAAAATAATATTAAAATAATACAGTATTTGAAAAACTCTACAGGTCCATAACTTTCAAACCACATGTCTAAATCGGACATGCCGCTAGTCTACGGACTCGTATCGATGAGTACTTCACAACCATGCATGAGTCAAAGCTCAACTTTGCATGAATAAAAAGTCAACTCGGCACTCCT
>E355_L278
AATTAAATAATAATAAAAACAATATTATATAAAATAATAATAAAATAACATGATATTATACATGGTTGACATGTGGCATCTCACCATGGTGACACATGGTCACATTTATTAAGTCACACGTGGCACATCGTTACACGTTCAAAAATAATATTAAAATAATACGGTGTTTGAAAAACTCTACAGGTCCATAACTTTCAAACCACATGTCCAAATCGGACGTGCCGCTAGTCTACGGACTCGTATCGACGAGCACTTCACAACCATCCATGAGTCAAAAC
>E358_L308
ATAATATTATTATATAAAATAACAATAATAAAATAATATGGTATTAAGCATGGTTGACATGTGGCATCTCATCATGGTGACACATGGTTACATTTATTAAGTCACATGTGGCACATTGTTACACGTTTAAAAAATAATATTAAAATAATACAGTATTTGAAAAACTCTACAGGTCCATAACTTTCACACCACATGTCCAAATCGGACGTGCCGCTAGTCTACGGACTCGTATCGATGAGTACTTCACAACCATGCATGAGTCAAAGCTCAACTTTGCATGAATAAAAAGTCAACTCCGGCACCCCTTG
>E360_L273
AATAATAAAATAATATGATATTAAACATGGTTGACATGTGGCATCTCAACATGGTGACACATGGTCACATTTATTAAGTCACACATGGCACATCGTTACACGTTTAAAAATAATATTAAAATAATACAGTATTTGAAAAACTCTACAGGTCCATAACTTTCAAACCACATGTCCAAATCGGACGTGCCGCTAGTCTACGGACTCATATCGACGAGCACTTCACAACCATGCATGAGTCAAAGCTCAACTTTACATGAATAAAAAGTCAACTTC
>E362_L257
ATAATATGATATTATACATGGTTGACATGTGGAATCTCACCATGGTGACACATGGTCATATTTATTAAGTCACACGTGACACATCGTTATACGTTTAAAAATAATATTAAAATAATACAGTATTTGAAAAACTCTACAGGTCCATAACTTTCAAACCACATGTCCAAATTGGACGTGCCGCTAGTCTATGGACTCATATCAACGAGTACTTCACAACCGTGCATGAGTCAAAGCTCAACTTTGCATGAATAAAAAGT
>E363_L284
AGTAATAAAATAATAGGGTATTAAGCATGGTTGACATGTGGCATCTCAACATGGTGACACATGGTCACATTTATTAAGTTACACGTGGCACATCGTTACACGTTTAAAAATAATATTAAAATAATACAATATTTGAAAAACTCTATAGGTCCATAACTTTCAAACCACATGTCCAAATGAAGCGTGCCGCTAGTCTACGGACTCGTATCGACAAGTACTTCACAACCATGCATGAGTCAAAGCTCAACTTTGCATGAATAAAAAAGTCAACTCCGGCATCCCTT
>E364_L251
ATAATATGATATTAAGCACGGTTGACATGTGGCATCTCACAATGGTCACATTTATTAAGTCACACGTGGCACATCGTTACGCGTTTAAAAATAATATCAAAATAATACAGTATTTGAAAAACTCTACAGGTCCATAACTTTCAAACCACATGTCCAAATCGGACGTGCAACTGTCTACAGACTCGTATCGACGAACACTTTACAACCATGCATGAGTCAAAGCTCAACTTTGCATGAATAAAAAGTCAACT
>E366_L285
TATTTAAAATAATATTATACATAAAATAACAATAAAATAATTTGGTATTAAACATGGTTGACATGTGGCATCTCAACATGGTGACACATGGTCACATTCATTAAGTCACACGTGGCACATCGTTACACGTTTAAAAATAATATTAAAATAATACAACATTTGAAAAACTCTACAGGTCCATAACTTCCAAACCACATGTCCAAATCAGACGTGCCACTAGTCTACGGACTCGTATCGAAGAGCACTTCACAACCATGCATGAGTCAAAGCTCAACCTTACATGAA
>E367_L284
TCTCCTCTCTCTCTTTCTCTCTCCTCCCCCGCCATTTTACCAAAATAAAAGACACCGTGGGTGACACTGTTCACCCACGTGGACCTCTCAGATGTCGACACGTGGTGTCACTGTTCACTTAAGCCAGATATAATAAAATATTACAGTATTAGGAAAACTTCACATGTCCATAACTTTTTAACCAGATGTTCAATTTAAGTATGCCACTAGTCTATGAACTCGTATCAACGAGCACTTTACAACCACACAAAATCAAAGCAAAATTCTACAACCATAAAAAGTCA
>E368_L226
TCTCTTCTCCCCCCTCTTTTCACACCGCTTTAAGGCCACCGTGGGTGGCACTGCTCACCCACGTGGACATCTAAGATGTCGACACGTGAAATCACTGTTCATACACTGTGCATAATTCGAAAATAGAATAAAATATTACGGTAATTGGAAAACTTCACATGTCCATAACTTTCACACCACATGTCCAAATCGGACGTGCCGCTAGTCTACGGACTCATATCGACGA
>E371_L205
GTCACATTTATTAAGTCACACGTGGCACATCGTTATGCGTTTAAAAATAATATTAAAATAATACAGTATTTGAAAAACTCTATAGGTCCATAACTTTCAAACCGCATGTCCAAATCGGACGTGCCGCTAGTCTACGAACTCGTATCGACTAGTACGTCACAACCATGCATGAGTCAAAGCTCAACTTTGCATGAATAAAAAGTCA
>E372_L290
ATTATATAAAATAACAATAAAATAATTTGGTATTAAGCATGGTTGACATGTGGCATCTCACCATGGTGACACATGGTCACATTTATTAAGTCACACGTGGCACATCGTTACGCGTTTAAAAATAATATTAAAATAATACTGTATTTGAAAAATTCTACATGTCCATAACTTTCAAACCACATGTCCAAATCGGACGTGCCGCTAGTCTACGGACTCGTATCAACTAGTACTTCACAACCATGCATGAGTCAAAGCTGAACTTTGCATGAATAAAAAGTCAACTCCGGCAC
>E373_L270
AAATAACAATAATAAAATAATAGGGTATTAAGCATGGTTGACATGTGGCATCTCAACATGGTGACACATGGTCACATTTATTAAGTCACACGTGGCACATCGTTACACGTTTAAAAATAATATTAAAATAATATAGTATTTGAAAAACTCTACAGGTCCATAACTTTCAAACCACATGTCTAGATCGGACGTGCCGCTAGTCTACGGACTCGTATCGACTAGTACTTCACAACCATGCATGATTCAAAGCTCAACTTTGCATGAATAAAA
>E376_L304
TTATATAAAATAACAATAATAAAATAATATGGTATTAAGCATGGTTGACATGTGGCACCTCATCATGGTGACACATGGTCACATTTATTACATCACACATGGCACATTGTTACACGTTTAAAAATAATATTAAAATAATACGGTATTTTAAAACTTTGCAGGTCCATAACTTTTTAACCATACGTCCAAATTAGGTGTGCCATTAGTCTATGAACTCGTATCGACGAGTACTCCACAACCATGCATGAGTCAAAGCTCAACTTTGCATGAATAAAATGTCAACTCCGGCACTCCTTGGACAGTT
>E377_L290
ATATAAAATAACAGTAATAAAATAATATGGTATTAAGCATGGTTGGCATGTGGCATCTCAACATGGTGACACATGGTCACATTTATTAAGTCACACGTGGCACATTGTTACACGTTTAAAAAATAATATTAAAATAATACAGTATTTGAAAAACTCTACAGGTCCATAACTTTCAAACCACATGTTCAAATCGGACGTGCCACTAGTCTACGTACTCGTATCGACAAGTAATTCACAACCATGCATGAGTCAAAGCTCAATTTTGCATGAATAAAAAGTCAACTCCGGCA
>E378_L250
TATTAAGCATGGTTGGCATGTGGCATCTCATCATGGTGACACATGGTCACATTTATTAAGTCACACGTGGCACATTGTTACATGTTTAAAAATAATATTAAAATAATACGGTATTTTAAAACTTTGCAGGTCCATAACTTTTTAACCAGATGTCCAAATTAGACGTGTTGCTAGTCTGTAGACTCGTATCGACGAGCACTTTACAACCATTTATGAGTCAAAGCTCATTTCCCCATAAATAAAAAGTCAA
>E381_L268
TCTTTCCTTCTCTCTCCTTCCCGCTGTTTTGTCAAAATAAAAACCACCGTGGGTGACACTGTTCACCCACATGGACCTCTCAGATGTCGACATGTGGCATTTCACTGTTCACCAATTCAACAACATTAAAATATTACGGTAGTCGGAAAACTTCACATGTCCATAACTTCTTAACCAGATGTCCAATTTAAGCGTGCCACTAGTCTATGAACTCGTATCGATAAGCACTTTACAACCATACAAAAGGCAAAGCAAAATTTCACAACCA
>E382_L261
TTATTTAAAATAATAATAAAATAATATGATATTACACATGGTTGACATGTGGCTTCTCAACATGGTGACACATGGTCACCTTCATTAAGTCACACGTGGCACATCGTTACACGTTCAAAAATAATATTAAAATAATACGGTATTTGAAAAACTCTACAGGTCCATAACTTTCAAACCACATGTCCAAATTGGACGTGCCGCTAGTCTACGGACTCGTATCGACGAGCACTTCACAACCATGCATGAGTCAAAGCTCAACTT
>E384_L267
TAAAATAATAATAAAATAATATGATATTACACATGGTTGACATGTGGCTTCTCAACATGGTGACACATGGTCACCTTCATTAAGTCACACGTGGCATATCGTTATACGTTTAAAAAATAATATTAAAATAATACGGTGTTTGAAAAACTCTGCAGGTCCATAACTTTCAAACCACATGTCCAAATCGAACGTGCCGCTAGTCTACGGACTCGTATCGACGAGCACTTCACAACCATGCATGAGTCAAAGCTCAACCTTACATGAATA
>E385_L285
AAGAAATAATTAAATAATAATAAAATAATATGGTATTTAACCATAGTTGACATGTGGCATCTCATCATTGTGACACATGGTACCCTTTATTAAGTCACACGTGGCACATTGTTACACGTTTAAAAATAATATTAAAATAATACTGTATTTGAAAAACTCTACAGGTCCGTAACTTTCAAACCACATGTCCAAATCGGACATGCCGCTAGTCTACAGACTCGTATCGACTAGTACTCCACAACCATGCATGAGTTAAAGCTCAACTTTGTATGAATAAAAAGTTAA
>E386_L232
AATATTATTATATAAAATAATATGATATTAAGCATGGTTGACATGTGGCATCTCAACATGGTGACACATGGTCACATTTATTAAGTCACACGTGGCACATTGTTACACGTTTAAAAATAATATTAAAATAATGCAGTATTTGAAAAACTCTACAGGTCCATAACTTTCAAACCACATGTCCAAATCGGACGTGCCGCTAGTTTATGGACTCGTATCGACGAGCACTTTACAA
>E388_L296
ATATAAAATAACAATAATAAAATAATATGGTATTAAGCATGGTTGACATGTGGCATCTCACCATGGTGACACATGGTCACATTTATTAAGTCACACATGGCACATTGTTACACGTTTAAAAATAATATTAAAATAATATAGTATTTGAAAAACTCTACAGGTCCATAACTTTCAAACCACATGTCCAAATCGGACGTGTCGCTAGTCTACGGACTTGTATCGACGAGTACTTCACAACCATGCATGAGTCAAAGCTTAACTTTGCATGAATAAAAAGTCAACTTCGACACCCCTTG
>E389_L247
ATTTTTCACATGGTTGACATGTGGCTTCTCAACATGGTAACACATGGTCACCTTCATTAAGTCACACGTGGCACATCGTTACGCGTTTAAAAATAATATTAAAATAATACGGTGTTTGAAAAACTCTACAAGTCCATAACTTCCAAACTGTCCAAATTGGACGTGCCGCTAGTCTACGGACTCGTATCGACGAACACTTTACAACCATGCATGAGTCAAAGCTCAAACTTGCATGAATAAAAAGTCT
>E393_L252
TAATAAAATAATTTGATTTTACACATGGTCGACATGTGGCTTCTCAACATGGTGACACATGGTCACCTTCATTAAGTCACACGTGGCACATCGTTACACGTTCAAAAATAATATTAAAATAATACAGTATTTGAAAAACTCTACAGGTCCATAACTTTCAAACAACATGTCCAAATCGGACGTGCCGCTAGTCTACGGACTCGTATCAACGAGTACTTCACAACCATGCATGAGTCAACGCTCAACTTTGCA
>E394_L280
AAAATAACAATAAGATAATATGATATTAAACACGGTTGACATGTGGCATCTCAACATGGTGACACATGGTCACATTTATTAAGTCACACGTGGCACATCGTTACACGTTTAAAAATAATATTAAAATAATACAGTATTTGAAAAACTCTACAGGTCCATAACTTTCAACCCACATGTATAAATCGGACGTGCCACTAGTCTACGGACTCATATCGACGAGTACTTCACAACCATGCATGAGTCAAAGCTCAACTTTGCATGAATAAAAAGTCAACTCCGG
>E395_L227
ACGGTTGACATGTGGCATCTCAACATGGTGACACATGGTCACATTTATTAAGTCACACGTGGCACATCGTTACACGTTTAAAAATAATATTAAAATAATACAGTATTTGAAAAACTCTACAGGTCCATAACTTTCAACCCACATGTCTAAATCGGACGTGCCGCTAGTCTACGGACTCATATCGACGAGTACTTCACAACCATGCATGAGTCAAAGCTCAAATTTGC
>E396_L221
ACAAGAACGGCTCTGATCGCGAATCGTGGTGTTTTACTGTTCACCGATTCAAAAATATTAAAATATTATGGTATTCAGAAAACTTCGCATGTCTATAACTTTTAAACCGTATGTCCGAATCGGACGTGCCGCTAGTCTACAGACTTGTATCGACGAGTACTTCACAACCATGCATGAGTCAAAGCTCAACTTTGCATGAATAAAAAGTCAACTCCGGTACC
>E397_L250
ATAATATGATATTAAGCATGGTTGACATGTGGCATCTCAACATGGTGACACATGGTCACATTTATTAAGTCACACGTGGCACATCGTTACACGTTTTAAAAATATTATTAAAATAATACAGTATTTGAAAAACTCTACAGGTCCATAACTTTCAAACCACATGTCCATATCAGACGTGCTGCTAGTCTACAGACTCGTATCGATGAGCACTTCACAACCATGTATGAGTCAAAGCTCAACTTGCATGAGT
>E398_L266
TATTACATAAAGCAACAATAATAAAATAATTTGATATTAAACATGGTTGACATGTGGCATCTCAACATAGTAACACATGGTCACATTTATTAAGTCACACGTGGTACATTGTTACACATTTAAAAATAATATTAAAATAATACAGTATTTGAAAAACTCTACAGGTCCATAACTTTCAAACCACATGTCTAAATTAAGCGTGCTGCTAGTCTATGAACTCGTATCGACTAGTACTTTACAACCATGCATGAGTCAAAGCTCAACTT
>E399_L239
GTTGACATGTGGCATCTCATCATGGTGACACATGGTCACATTTATTAAGTCACACGTGGTACATTGTTACACGTATAAAAATAATATTAAAATAATACAGTATTTGAAAAACTCTGCAGGTCCATAACTTTCAAACCACACGCCCAAATCGGACGTGCCGCTAGTCTACAGACTCATATCGACGAGTGCTTCACAACCATACATGAGTCAAAGCTCAACTTTGCATGAATAAAAAGTCA
>E400_L259
AAATAATATGATATTACACATGGTTGACATGTAACTTCTCAACATGGTGACACATGGTCACCTTCATTAAGTCACACGTGGCACATCGTTACATGTTCAAAAATAATATTAAAATAATACAGTATTTGAAAAACTCTACAGGTCCATAACTTCCAAACCACATGTCCAAATCGGACGTGCCGCTAGTCTACGGACTCGTATCGACGAGCACTTCACAACCATGCATGAGTCAAAGCTCAACTTTGCATGAATAAAAAGT
>E402_L204
ATTTATTAAGTCACACGTGGCACATCGTTACACGTTTAAAAAATAATATTAAAATAATACAGTATTTGAAAAACTCTACAGGTCCATAACTTTCAACCCACATGTCCAAATCGGACGTGCCGCTAGTCTACGGACTCGTATCAATGAGTACTTCATAACCATGCATGAGTCAAAGCTCAACTTTGCATGAATAAAAAGTCAACT
>E404_L220
TATCTCAACATGGTGACACATGGTCACAATTATTAAGTCACACGTGGCACATTGTTACACGTTTTAAAAATAATATTAAAATAATACAGTATTTGAAAAACTCTACAGGTCTATAACTTTCAAACCACATGTCCAAATCGGACGTGCCGCTAGTCTACGGACTCGTATTGACGAGTACTTCACAACCATGCATGAGTCAAAGCTCAACTTTGCATAAATA
>E406_L268
ATAAAATAATATGATATTACACATGGTTGACATGTGACTTCTCAACATGGTGACACATGGTCACCTTCATTAAGTCACACGTGGCACATCGTTACGCGTTTAAAAATAATATTAAAATAATACGGTGTTTGAAAAACTCTACAGGTCCATAACTTTCAAACCACATGTCCAAATCAGACGTGCCGCTAGTCTATGGACTCGTATCGACGAGCACTTCACAACCATGTATGAGTCAAAGCTCAACCTTGCATGAATAAAAAGTCAACTC
>E407_L253
CGTTTTGCCAAAATAAAAGCCACCGTGGGTGACACTGTTCACCCATGTGGACCTCTCAGATGTTGACACGTGGCGTCACTGTTCACTTAAGCCAGATATATTAAAATATTACGGTATTCGGAAAACTTCGCATGTCCATAACGTTTTAACCGTAGGTCCAAATTAGGCGTGCCGTTAGTCTGTGGACTCATATCGACGAGTACTTTACAACCATGTATGAGTCAAAGCTCATTTCCCCATAAATAAAAAGTCA
>E408_L286
AATTTATTAAATAATATTAATAATAATATTATTATTTAAAATAATAATAAAATAATATGATATTACACATGGTTGACATGTGGCTTCTTAACATGGTGACACATGGTCACCTTCATTAAGTCACACGTGGCACATCGTTATGCGTTTAAAAATAATATTAAAATAACACAGTGTTTGAAAAACTCTACAGGTCCATAACTTTCAAACCACATGTCCAAATCGGACGTGCCGCTAGTCTACGGACTCGTATCGACGAGCACTTCACAACCATGCATGAGTCAAAGAT
>E409_L297
CTCTTTCCTGTCTCTATTTCTCTTTCCTCCCCCCATTTTGCCAAAATAAAAGCCACCATGGGTGATACTGTTCACCCACGTGGACCTCTTAGATGTCGACACATGGCATCACTGTTCACTTAAGCCAGATATATTAAAATATTACGGTATTCGGAAAACTTCGCATGTCCATAACGTTTTTAACCGTATGTCCAAATTAAGCGTGCCACTAGTCTGTGGACTCATATCGACGAGCACTTTACAACCATGTATGAGTCAAAGCTCATTGCCTCATAAATAAAAAGTCAACTCCGGCAC
>E410_L266
ATAAAAATAATTTGATTTTACACATGGTTGACATGTGGCTTCTCAACATGGTGACACATGGTCACCTTCATTAAGTCACACGTGGCACATCGTTACGCGTTTAAAAAAAATAATATTAAAATAATACGGTACTTGAAAAACTTTACAGGTCCATAACTTTCAAACCACATGTCCAAATTGGACGTGCCGCTAGTCTACGGACTCGTATCGACGAGCACTTCACAACCATGCATGAGTCAAAGCTCAACCTTGCATGAATAAAAAGT
>E411_L264
ATTATTTAAAATAATAATAAAAAATAATAAGATTTTACACATGGTTGACATGTGGCTTCTCAACATGGGGACATATGGTAACCTTCATTAAATCACACGTGGCACATCGTTACGCGTTTAAAAAAAATAATATTAAAATAATACGGTGTTTGAAAAACTCTACAGGTCCATAACTTTCAAACCATATGTCCAAATCGGACGTGCCACTAGTCTACGGACTCGTATCGACGAGCACTTCACAACCATGCATGAGTCAACGCTCAA
>E412_L250
AATAATAATAAAATAACATGATATTATACATGGTTGACATGTGGCATCTCACCATGGTGGCACATGGTCACATTCATTAAGTCACACGTGGCACATCGTTACACATTCAAAAATAATATTAAAATAATACGGTGTTTGAAAACCTCTATAGGTCCATAACTTTCAAACTACACGTCCAAATCGGACGTGCCGCTAGTCTATGGACTCGTATCGAAGAACACTTTACAACCATGCATGAGTCAAAGCTCAA
>E413_L209
AATAACAATAATAAAATAATATGACATTAAACACGGTTGACATGTGGCATCTCACCATGGTGACACAGGGTCACATTTGTTAAGTCACACGTGGCACATCGTTACACGTTTGAAAAATAATATTAAAATAATACGATGTTTGAAAAACTCTATAGGTCCATAACTTCCAAACCACATGTCCAAATCAGACGTGCCACTAGTCTATGGAC
>E415_L293
ATTATTATATAAAATAACAATAATAAAATAATATGGTATTAAGCATGGTTGACATGTGGCATCTCATCATGGTGACACATGGTCACATTTATTAAGTCAAACGTGGCACATTGTTATACGTTTAAAAAATAATATTAAAATAATACGGTATTTTAAAATTTGCAGATCCATAACTTTTTAACCAGATATCTAATTTAAGCGTGCCGCTAGTCTATGAACTCGTATTGACAAGTACTCCACAACCATGCATGAGTCAAAGCTCAACTTTGCATGAATAAAAAGTCAACTCCGGC
>E416_L278
ATAACAATAATAAAATAATATGGTATTAAGCATGGTTGACATATGGCATCTCACCATGGTGACACATGGTCACATTTATTAAGTCACACGTGGCACATTGTTACACCTTTAAAAATAATATTAAAATAATACAATATTTGAAAAACTCTACAGGTCCATAACTTTCAAACCACATGTCCAAATCGGACGTGTCGCTAGTCTACGGACTCGTAGCGACGAGTACTTCACAACCATGCATGAGTCAAGGCTTAATCCCCATAAATAAAAAGTCAACTCCG
>E418_L273
AATAAAATAATATGATATTACACATGGTTGACATGTGGCTTCTCAACATGGTGACACATGGTCACCTTCATTAAGTCACACGTGGCACATCGTTACACGTTCAAAAATAATATTAAAATAATACAGTATTTGAAAAACTCTACAGGTCCATAACTTGCAAACCACATGTCCAAATTGGACGTGCCGCTAGTCTACGGACTCGTATCGATGAACACTTTACAACCATGCATGAGTCAAAGTTCAACTTTGCATGAATACAAAGTCAACTTCGGC
>E419_L244
CCTTTCTCTCTCTTCCCTGAGATTTTTATCAAATAAAAGCCACAGTGGTGACACTGTTCATCCACGTGGACCAATCAGGTGATGACACGTGGCATTTCACTGTTCATCGACTCAAAAACATTAAAATATTACGGTATCCAGCAAACTTCACGCGTCCATAACTTTTTAACCGGATGTCCGTTTTAAGCGTGCCGCTAGTCTGTGAACTCGTATCGATGAGCACTTCACAACCATTCATGAGTCA
>E420_L208
TGTGGGTGGCACTGTTCACCCACGTAGACCTCTAAGATGTCGACATATGGCATCACTGTTCATTCACTGTGCATAATTCGAAACTAGAATAACATATTGCGTTAATTGGAAAACTTCGCATGTCCATAACTTTCAAACCACATGTCCAAATCGGACGTGCCGCTAGTCTACAGACTCGTATCGATGAGTACTTCACAACCATGCATGA
>E421_L224
CATGGTGACACATGGTCACCTTCATTAAGTCACACGTGGCACATCGTTACACGTTCAAAAATAATATTAAAATAATACAATATTTGAAAAACTCTACAGGTCCATAACTTCCAAACCACATGTCCAAATCGGACGTGCCGCTAGTCTACGGACTCGTATCGACAAACACTTTACAACCATGCATGAGTCAAAGCTCAACTTTGCATGAATAAAAAGTCAACTCC
>E422_L249
TATTAGACATGGTTGACATGTGGCATCTCAACATGGTGACACATGGTCACATTTATTAAATCACACGTGGTGTGATTGTTACGTTTAAAAAAAATAATATTAAAATAATATAGTATTTGAAAAACTCTACAGGTCCATAACTTTCAACCCACATGTCCAAATCGGACGTGCCGCTAGTCTACGGACTCATATCGACGAGTACTTCACAACAGCATGAGTCAAAGCTCAACTTTGCACGAATAAAAAGTC
>E423_L275
AAATAACAATAATATAATAATATGGTATTAAGCATGGTTGACATGTGGCATCTCAACATGGTGACACATGGTCACATTTATTAAGTCACACGTGGCACATTGTTACACCTTTAAAAATAATATTAAAATAATACAATATTTGAAAAACTCTACATGTCCATAACTTTCAAACCACATGTCCAAATAGGATGTGCCGCTAGTCTACGGACTCATATCGACTAGTACTTCATAACCATGCATGAGTCAAAGCTCAACTTTGCATGAATAAAAAGTCA
>E425_L275
AACAATAATAAAATAATATGGTATTAAGCATGGTTGACATGTGGCATCTCAATATGGTGACACATGGTCACATTTATTAAGTCACACGTGGCACATTGTTACACGTTTAAAAATAATATTAAAATAATATAATATTTGAAAAACTCTACAGGTCTATAATTTTCAAACCACATGTCCAAATCGGACATGCCGCTAGTCTACGGACTCGTATCGACGAGTACTTCACAACCATGCATGACTGAAAGCTCAACTTTGCATGAATAAAAAGTCAACTC
>E426_L297
AATAAAATAATTCAATAATATTAAAAATAATATGATATTAAACACGGTTGACATGTGGCATCTCAACATGGTGGCACATGGTCACATTTATTAAGTCACACGTGCCACATTATTACACGTTTAAAAATAATATTAAAATAATACAGTATTTGAAAAACTCTATATGTCCATAACTTTCAACTCACATGTCCAAATCGGACGTGCCGCTAGTCTATGGATTCATATTGACGAGTAATTCACAACCATGCATGAGTCAAATCTCAACTTTGCATGAATAAAAAGTCAACTTCAGCACCT
>E427_L252
ATATGGTATTAAGCATGGTTGACATGTGGCATCTCAACATGGTGACACATGGTCACATTTATTAAGTCATACGTGGCACATTGTTACACGTTTAAAAAATAATATTAAAATAATATAGTATTTGAAAAACTCTACAAGTCCATAACTTTCAAACCACATGTCCAAATCGGACGTGCCGCTAGTCTACGGACTCATATCGACGAGTACTTCACAATCATGCATGAGTCAAAGCTCAAATTTGCATGAATAAAA
>E428_L488
AAATAAAAGCCACAGTGGTGACACTGTTCATCCACGTGGACCAATTCCACTGTTCATTGACTCAAAAACATTAAAATATTATGGTATCCGGCAAACTTCACGTGTCCACAACTTTTTAACCGGATGTCCGTTTTAAGCGTGCTGCTAGTCTGTGAACTCGTATCGACGAGCACTTCACAGCCATGCATGAGTCAAAGCTCATTTCTCCATAAATAAAAATAATTTGATTTTACACATGGTTGACGTGTGGATTCTCAACATGGTGACACATGGTCACCTTCATTAAGTCACACGTGGCACATCGTTACGCGTTTAAAAATAATATTAAAATAATATAGTATTTGAAAAACTCTACAGATCCATAACTTTCAAACCACATGTCCAAATCGGACGTGCCACTAGTCTACGGACTCGTATCGACGAGTACTTCACAACCATGCATGAGTCAAAGCCCAACCTTGCATGAATAAAAAGTCAACTCCGGCACC
>E429_L249
CCCCCGTTTTGCCAAAATAAAAGCCACCGTGGGTGACACTGTTCACCCACATGGACCTCTCAGATGTCGACATGTGGCATCACTGTTCACTTAAGCCAGATATATTTAAATATTACGGTATTCAGAAAACTTCGCATGTCCATAACTTTCAAACCACATGTCCAAATCGGACGTGCCGCTAGTCTACGGACTCGTATCGATGAGTATTTCACAACCATGCATGAGTCAAAGCTCAACTTTGCATGAATA
>E431_L277
TAGCTCCGTTTTCGACGTGCTATTAGTCTACGAACTCGGGGCATCATGCACTTCGCCACGGTACCCTGGTCAACTTGAAATTTCAACTGGAACAAAAAGTCAACTTTTGACCCACTCGGTTAACGGTCAACCTCAGTCAATGTGCACGAATTCCGATGTGATTTGGGACGGGGTGTTACAGGATGTGCCGCTAGTCTACGGACTCATATTGACGAGCACTTCACAACCATGCATGAGTCAAAGCTCAACTTTGCATGAATAAAAGTTCAACTTCGGC
>E432_L266
ATATTATTATATAAAATAACAATAATAAGATAATATTGTATTAAGCATGGTTGACATGTGGCATCTCATCATAGTGACACATGGTCACATTTATTAAGTCACATGTGGCACATTGTTACATGTTTAAAAATAATATTAAAATAATACAGTATTTGAAAAACTCTACAGGTTCATAACTTTCAAACCACATGTCCAAATCGAATGTGCCGCTAGTCTACAGACTCGTATCGACGAGTACTTCACAACCATGCATGAGTCAAAGCTCA
>E433_L256
ATTAAGCATGGTTGACATATGGCATCTCATCATGGTGACACATGGTCACATTTAGTAAGTCACACGTGGCACATTGTTACACGTTTAAAAAAAATATTATTAAAATAATACGGTATTATAAAACTTTGCAGGTCCATAACTTTTTAACCAGATGTCCAAGTTAGGCATGCTGCTAGTCTGTGGACTTGTATCGACGAGCACTTTACAACCATGTATGAGGTAAAGCTCATTTCCCCATAAATTAAATGTCAACTCC
>E435_L294
TATTATATAAACCAACAATAATAAAATAATATGATATTAAACATGGTTGATATGTGGCATCTCAACATGGTGACACATGGTCACATTTATTAAGTCACACGTGGCACATTGTTACACGTTTAAAATAATAATTAAAATAATATCATATTTTAAAACTTTGCAGGTCCATAACCTTTTAACCAGATATCCAATTTAAGCGTGCCACTAGTCTATGAACTCATATCGACGAGTACTCCACAACCATGCATGAGTCAAAGCTCAACTTTGCATGAATAAAAAGTCAACTCCGACATC
>E436_L264
ATAAAATAATATGATATTACACATGGTTGACATGTGGCTTCTCAACATGGTGACACATGGTCACCTTCATTAAGTCACACGTGGCACATCGTTACACGTTCAAATATAATATTAAAATAATACAGTATTTGAAAAACTTTACAGGTCCATAACTTTCAGACCACATGTCCAAATCGGACGTGCCGCTAGTCTACGGACTCGTATCGACGCGCACTTCACAACCATGCATGAGTCAAAGCTCAACCTTACATGAATAAAAAGTCA
>E437_L243
TTAAGCATGGTTGACATGTGGCATCTCATCATGGTGACACATGGTCAAATTTATTAAGTCACACGTGGCACATTGTTACATGTTTAAAAAATAATATTAAAATAATACGATATTTTAAAACTTTGCAGGTCCATAACTTTTTAACCAGATGTCCAATTTGGGCGTGCCGGTAGTCTGTGGACTCGTATCGACGAGCACTTTACAACCATATATGAGTCAAAGTTCATTTCCCCATAAATAAAA
>E439_L261
TAATAAAATAATATGATATTACACATGGTTGACATGTGGCTTCTCAACATGGTGACACATGGTCACCTTCATTAAGTCACACGTGGCACATCGTTACACGTTCAAATATAATATTAAAATAATACAGTATTTGAAAAACTTTACAGGTCCATAACTTTTAGACCACATGTCCAAATCGGACGTGCCGCTAGTCTACGGACTCGTATCGACGAGCACTTCACAACCATGCATGAGTCAAAGCTCAACCTTACATGAATAAAA
>E441_L255
ATTATATAAAATAATATGGTATTAAACATGGTTGACATGTGGCATCTCACCATGGTGACATATGGTCACATTTATTAAGTCACACGTGGCATATCGTTACACGTTTAAAAATAATATTAAAATAATACAGTATTTGAAAAACTCTACAGGTCCATAACTTTCAAACCACATGTCCAAATCGGTCGTGCCGCTAGTCTACAGACTCGTATCAACGAGTACTTCATAACCATGCATGAGTCAAAGCTCAACTTTGCA
>E442_L306
CCTCACCTAAGAAAAACCACGTGAGTGCCATTGTGCACTCACAGGAATGGCTGAGATCGCGACACGTGGTGTTTCACTGTTCACCGGTTCAAAAATATTAAAATATTACGGTATTTGGAAAACTTCACATGTCCATAACTTTCAAACCACATGTCCAAATCGGATGTGCTGCTAGTCTAAGGACTCGTATCGATGAGTACTTCACAATCATGCATGAGTCAAAGCTCAACTTTGCATGAATAACAAGTCAACTCGGGCACCCCTTGGACAGTTTGGACCTCAACTTGTTTAGCTCATAACTTTCAA
>E443_L439
AAATAATTTGATATTACACATGGTTGACATGTGGCTTCTCAACATGGTGACACATGGTCACCTTCATTAAGTCACATGTGGCACATCGTTACGCGTTTAAAAATAATATATTAAAATATTACGGTATCCGGCAAACTTCAAATGTCTATAACTTTTTAACCGTACGTCCAAATTAGGCGTGCCGCTAGTCTGTGAACTCGTATCGACGAGCACTTTACAACCATACCAAAGTCAAAGTAAAATTTTACAACCATAAAAATAATTTGATTTTAAACATGGTTGACATGTGGGATTTTACCATGGTGACACATGGTCACCTTCAGTAAGTCACACGTGGCACATCGTTATACGTTTAAAAAAATAATATTAAAATAATACGATGTTTGAAAAACTCTTCAGGTTCATAACTTTCAAACCACATGTCAAAATCGGACGTGCC
>E444_L403
TTCACACTGGTTTAAGGCCACTGTGGATGGCACTGTTCACCCACATGGACCTCTAAGATGTCGACACATGACGTCAATGTTCATATACTGTGCATAATTTGAAAATAGAATAAAATATTGCGGTAATTAGAAAACTTCGCATGTCCATAACTTTCAAACCACATGTCCAAATCGAACGTGCCGCTAGTCTACGGACTCGTATCGATGAGTATTTCACAACCATGCATGAGTCAAAGCTTAACTTTGCATGAATAAAAAGTCAACTCAGCACCCTTAGATAGTTTGGACCCCAATCTTATTTTGCTCATAACTTTCAAACCGTAGCTCCGTTTTCAACGTGCTACTAGTCTACGAACTTGTGCTAACGTGTGCTTTGTAACGGTACCTTAGTCAACCTAGAATT
>E445_L237
TGACATGTGGCATCTCAACATGGTGACACATGGTCACATTTAATAAGTCACACGTGGCACAATGTTACACGTTTAAAAATAATATTAAAATAATACAGTATTTGAAAAACTCTACAGGTCCATAACTTTCAAACCACATGTTCAAATCGGATGTGCTGCTAGTCTACGGACTCATATCGACTAGTACTTCACAACCATGCATGAGTCAAAGCTTAACTTTGCATGAATAAAAAGTCA
>E447_L265
CCCTTTTTTCACACTGGTTTAAGGCCACTGTGGATGGCACTGTTCACCCACATGGACCTCTAAGATGTCGACACATGACGTCAATGTTCATATACTATGCATAATTTGAAAATAGAATAAAATATTGCGGTAATTAGAAAACTTCGCATGTCCATAACTTTCAAACCATATGTCCAAATCGGACGTGCCGCTAGTCTACGGACTCGTATCGATGAGTATTTCACAACCATGCATGAGTCAAAGCTTAACTTTGCATGAATAAAAA
>E448_L259
TCTCTCTCTTCCCCGAGATTTTTGTCAAACAAAAGCCACCGTGGTGAGACTGTTCATCCACGTGGACCAATCAGGTGACTACACGTGGTATTTCATTGTTCTTCGACTCAAAAACATTAAAATATTACGGTATCCGGCAAGCTTCACGCGTCCATAACTTTTTAACCGGATGTCCGTTTTAAGCGTGCCGCTAGTCTGTGAACTCGTATCGATGAGCACTTCACAACCATGCATGAGTCAAAGCTCATTTCCCCATAAA
>E449_L291
TCCCTTCCCCCCCTTTCTTCCCCCTTCTTAGCCATTCAAAATGCCTCCTGTGGGTGCCACTATGCACTCACGGATTGGCTAGATTTTGACACGTGGTGTCATTGTTCACACACACTCACAGATCGATGAATAGTAACTATTGTCTTAGAAAAACTTCATGGGTCTGTAACTTTCAAACCACATGTCCAAATCAAGCGTGCCGCTAGTCTATGAACTTCTATCAATGAGTACTTCACAACCATATGAGTCAAACCCAAATGTTGCAACAATAAAAAATCAACTCTAGTACCC
>E450_L365
CAACATGGTGACACATGGTCACCTGCATTAAGTCACACGTGGCACATCGTTACGCGTTTAAAAAATAATATTAAAATAATACAGTATTTGAAAAACTTTACAGGTCCATAACTTTCAAACCACATGTCCAAATCGGACGTGCCGCTAGTCAACGGACTCGTATCAATGAGCACTTCACAACCATGCATGAGTCAACGCTCAACCTTGCATGAATAAAAAGTCAGCTCCGGCACCCCTCGGACAGTTTGGACCTCAACTTGTTTTGTTCATAACTTTCAAACCGTAGCTCCGTTTTCAACATGCTACTAGTCTACGAACTCGTGTCAACGTGTACTTTGTAACAGTACCTCAGTCAACCTAGAATT
>E451_L288
TAATATTATTATATAAAATAACAATAATAAAATAATATGGTATTAAGCATGGTTGACATGTGGCATCTCAACATGGTTACACATGGTCACATTTATTAAGTCACACGTGGCACATTGTTACACGTTTAAAAATAATATTAAAATAATACAGTATTTGAAAAACTCTACAGGTCCATAACTTTCAAACCACATGTCCAAATCGGACGTACCGCTAGTCTATGAACTCGTATCGATGAGTACTTCACAACCATGCATGAGTCAAAGCTCAACTTTGCATGAATAAAAAGT
>E452_L262
CTGAGATTTTTGTCAAATAAAAGCCACCGTGGGTGACACTGTTCACCCACGTGGACCAATCAGGTGCTGACACGTGGTGCTACTGTGCACTTAAGCTAGATATAATAAAATATTATGGTATTCGGCAAACTTCAAACGTCCACAACTTTTTAACCGTACGTCCAAATTAGGCGTGCCACTAGTCTATGAACTCATATCGACGAGCACTTTACAACCATACCAAAGTCAAAGCAAAATTCTACAACCATAAAACGTCAACTCC
>E454_L247
TTACACATGGTTGACATGTGGCTCTCAACATGGTGACACATGGTCACCTTCATTAAGTCACACGTGGCACATCGTTACACGTTTAAAAATAATATTAAAATAATACAGTGTTTGAAAAACTCTACAGGTCCATAACTTTCAAACCACATGTCCAAATCGGACGTGCCGCTAGTCTACGGACTCGTATCAACGAGCACTTCACAACCATGCATGAGTCAAAGCTCAACTTTGAATGAATAAAAAGTCA
>E456_L248
ATTTTACACATGGTTGACATGTGGCATTTCACCATGGTGACACATGGTCACCTTCAGTAAGTCGATGTGCCACGTGTAAAAATAATAATAAAATAATACGGTATTTGAAAAACTTTACAGGTCCATAACTTTTAAACCACATGTCCAAATCGGACGTGCCGCCAGTCCACGGACTCGTATCGACAAGCACTTCACAACCATGTATGAGTCAAAGCTCAACCTTGCATGAATAAAAAGTCAACCCCGGC
>E457_L233
CTTTCTCTCTCTTCCCCGAAATTTTTGTCAAATAAAAGCCACAGTGGTGACACTGTTCATCCACGTGGACCAATTAGGTGACGACACGTGGCATTTCACTGTTACGGTATCCGGGAAACTTCACGCTTCCATAACTTTTTAACCGGATGTCCGTTTTAAGCATGCTGCTAGTCTGTGAACTCGTATCGACGAGCACTTCACAACCATGCATGAGTCAAAGCTCATTTCCCCAT
>E458_L231
TATTAAGCATGGTTGTCATGTGGCATCTTACCATGGTGACACATGGTCACATTTATTAAGTCACACGTGGCACATCGTTACACGTTTAAAAATAATATTAAAATAATACAGTGTTTGAAAAACTCTATAGGTCCATAACTTCCAAACCACATGTCCAAATCGGACGTGCCGCTAGTCTACGGACTCGTATTGACTAGTACTTCACAACCATACATGAGTCAAAGCTCAACT
>E461_L259
AAAATAATATGATATTAAGTATGGTTGACATGTGGCATCTCAACATGGTGACACATGGTCACATTTATTAAGTCACACGTGGCACATTGTTACACGTTTTAAAAATAATATTAAAATAATACAGTATTTGAAAAACTCTACAGGACCATAACTTTCAAACCACATGTCCAAATCGGACGTGCCGCTAGTCTACGGACTCGTATCGACGAGCACTTCACAACCATACATGAGTCAAAGCTCAGCTTTGCATGAATAAAAA
>E462_L262
CCCTTTCTCTCTCTTCCCCTAGATTTCTGTCAAATAAAAGCCACCGTGGTGACACTATTCATCCACGTGGACCAATCAGGTGACGACACGTGGCATTTCACTGTTCATCGACTCAAAAACATTAAAATATTACGGTATCCGGCAAACTTCCCGTCCATAACTTTTTAACCGGATGTCTGTTTTAAGCGTGCCGCTAGTTTGTGAACTCGTATCGAAGAGCACTTCACAACCATGCATGAGTCAAAGCTCATTTTCCCATAAA
>E465_L242
TCTTCATCTTGTATTGCTTCCTTATCTGTCATTTTATTAATTCCACATTTATTTGTATAATGCTCTGTATATTGTATTGGACGCATTTTATTAAATACTGCATTGATTCCCTATTATTGTTTTGGAGTGCTGTAAATTTGTGGAATCAACTTGTAGTATTGTGGGAGGAATAAAGGGATGAATATAGAAGTGTGTTTTCAGTGCAGGAAATTGTGGTAAGTCCAATCCTTAGGGGAGGTTCT
>E466_L261
ATAAAATAATATGATATTACACATGGTTGACATGTGGCTTCTCAACATGGTGACACATGGTCACCTTCATTAAGTCACACGTGGCACATCGTTACACGTTCAAAATAATATTAAAATAATACAGTGTTTGAAAAACTCTACAGGTCCATAACTTCCAAACCACATGTCGAAATCGGACGTGCCGCTAGTCTACGGACTCGTATCAACTAGTATTTCAAAACCATGTATGAGTCAAAGCTCAATTTTGCTTGAATAAAAAGC
>E468_L300
TCTCTCTCTCTCTCTCTCTTTCTCTCTCTTCCTCGAGACTTTTGTCAAATAAAAGCCACCGTGGTGATACTGTTCACCCACATGGACCAATCAGGTGCCGACACGTGGTGTTACTGTGCACTTAAGCCAGATATAATAAAATATTACGATATCCGGTAAACTTCAAACGTCCATAACTTTTTAACCGTACGTCCAAATTAGGCGTGCCGCTAGTCTGTGAACTCGTATCGACGAGCACTTTACAACCATACCAAAGTCAAAACAAAATTCTACAACCATAAAAAATCAACTCGTGGCACC
>E469_L247
CCAAAATAAAAGCCACCGTGGGTGACACTGTTCACCCACGTGGACCTCTCAGATGTCGACATGTGGCATCACTGTTCACTTAAGCCAGATATAATAAAACATTACGGTATTCGGAAAACTTCACACGTCCATAACTTCTTAACCAGATGTCCAATTTAAGCGTGCCGCTAGTCTATGAACTCGTATCGATGAGCACTTTACAACTATACAAAATTCAAAGAAAAATTCTACAACCATAAAAAGTTAA
>E470_L240
TACACATGGTTGACATGTGGCTTCTCAACATGGTGACACATGGTCACCTTCATTAAGTCACACGTGGCACATCGTTACGCGTTTAAAAAAATAATATTAAAATAATACGGTGTTTGAAAAACTCTACAGGTCCACAACTTCCAAACCACATGTCCAAATCGGACGTGCCACTAGTCTACAGACTCGTATCGACGAACACTTTACAACCATGTATGAGTCAACGCTCAACTTTGCATGAAT
>E471_L263
CAATAAAATAATATGATATTAAACACGGTTGACATATGGCATCTTAACATGGTGACACATGGTCACATTTATTAAGTCACACGTGGCACATCGTTACACGTTTAAAAATAATATTAAAATAATACAGTATTTGAAAAACTCTACAGGTCCATAACTTTCAAACCACATGTCCAAATCGGACGTGCCGCTAGTCTACGGACTCGTATCGACGAGCACTTCACAACCATGCATGAGTCAAAGCTCAACCTTGCATGAATAAAAAG
>E473_L246
AACAATAAAAAAATAATTTGATATTAAACATGGTTGACATGTGGCATCTCACCATGGTGACACATGGTCACATTTATTAAGGCACACGTGGCACATCGTTACACGTTTAAAAATAATACGGTGTTTGAAAAACTCTATAGGTCCATAACTTTCAAACCACATGTCCAAATCGGACGTGCCGCTAGTCTACGGACTCGTATCAACTAGTATTTCACAACCATGCATGAGTCAAAGCTCAACTTTGAA
>E474_L286
AATAACAATAATAAAATAATATGGTATTAAACATTGTTGACATGTGGCATCTTACCATGGTGACACATGGTCACATTTATTAAGTCACACGTGGCACATTGTTACACGTTTAAAAATAATATTAAAATAATACAGTATTTGAAAAACTCTACAGGTCCATAACTTTCAAACCACATGTCCAAATCGGAAGTGCCGCTAGTCTACGGACTCGTATTGACGAGTACTTCACAACCATGCATGAGTCAAAGCTCAACTTTGCATGAATAAAAAGTCAACTCCGGCATCC
>E475_L253
TAATTTGATTTTACACATGGTTGACATGTGGCTTCTCAACATGGTAACACATGGTCACCTTCATTAAGTCACACGTGGCACATCGTTACACATTTAAAAATAATATTAAAATAATACAGTATTTGAAAAACTCTACAGGTCCATAACTTTCAAACCACATGTCCAAATTGGACGTGCCGCTAGTCTACGGACTCGTATCGACGAGCCCTTCACAACCATGCATGAGTCAAAGCTCAACCTTGCATGAACAAAA
>E476_L245
GTTGACATGTGGCTTCTCAACATGGTGACACATGATCACCTTCATTAAGTCACACGTGGCACATCGTTACACGTTTAAAAATAATAATATTAAAATAAGACAGTATTTAAAAAAAACTCTACAAGTCCATAACTTTCAAACCATATGTCCAAATCGGACGTGCCGCTAGTCTACGAACTCGTATCAATGAGCACTTCACAACCATGCATGAGTCAACGCTCAACTTTGCATGAATAAAAAGTCAA
>E479_L253
ATATGATATTAAACACGGTTAACATGTGGCATCTCACCATGGTGACACATGGTCACATTTGTTAAGTCACACGTGGCACATCGTTACACGTTTAAAAAATAATATTAAAATAATACGGTGTTTGAAAAACTCTACAGGTCCATAACTTCCAAACCACATGTCCAAATTGGGCGTGCCGCTAGTCTACGGACTCGTATCAACGAGCACTTCACAATCATGCATGAGTCAACGCTCAACTTTGCATGAATAAAAA
>E483_L251
AAAATAATATTATATTAAGCATGGTTGACATGTGGCATCTCAACGTGGTGACACATGGTCACATTTATTAAGTCACACGTGGCACATTGTTACACGTTTAAAAATAATATTAAAATAATACAATATTTGAAAAACTCTACAGGTCCATAACTTTCAACCCACATGTCCAAATCGGACGTGCCGCTAGTCTATGGACTCGTATCGACGTGTAATTTACAACCACGCATGAGTCAAAGCTCAACTTTGCATGA
>E484_L271
GTACGTTTTGAAGAAATCTCTGTGTGGAGTGACATGGTAGGATACTGCAGTATCGACTACCCACTCAACATCTTGGGTTTATATATGAAGGCATGTCTCTTCTTCGGTGGAGCAGAGTGCCACTTCTCCTGTAACAGTGACTAGTGTCTCTCCATCCTTCTTCGGCTGATTACCTTGGAGTCTCTGCTCTCTCAACAACTTTCTGCAGTTCTTCTTCATGTGACCCTCCAGGCCACAATGATAGCACTTATATGATGATTTTCTACCGTCT
>E485_L277
CTTTCTCTCTCCTCTCTCTCTTTGTCTCTGTTCTCTGAGATTTTTGTCAAATAAAAGGCACTGTGTGACACTGTTCATTCCACTTTGACCAATCAGAAGCTGACACATGGCATCACTGTGCCCTTAAGCCAGATATAATAAAATATTACGGTATCCGGCGAATTTCAAACGTCCATAACTTTTTAACCGGATGTCCGCTAGTCTATGAACTCATATCGACGAGCACTTCACAACCATGCATGAGTCAAAGCTCATTTCCCCATAAATAAAAAGTCAA
>E488_L255
AAATAACATGATATTATACATGGTTGACATGTGGCTTCTCAACATGGTGACACATGGTCACCTTCATTAAGTCACACGTGGCACATCGTTACACATTTAAAAAATAATATTAAAATAATACGGTATTTGAAAAACTCTACAGGTCCATAACTTTCAAACCACATGTCCAAATCGGACTTGCCGCTAGTCCACGGACTCGTATCGACGAGTACTTCATAACCATGCATGAGTCAAAGCTCAACTTTGCATGAATAA
>E489_L286
TCTCTCTTTCTCTCTCATCCCCTGTTTTGCCAAAATAAAAACCACCATGGGTGACACTGTTCACCCACGTGGACCTCTCAGATGTCAACACGTGGTGTTTTACTGTTCACCGATTCAAAAATATTAAAATATTACGGTAGTCGGAAAAATTCATACGTCTATAACTTTTTAACCAGATGTCCAATTTAAGCGTGCCGCTAGTCTATGAACTCATATTGATGAGCACTTTACAACCATGCAAAATTCAAAAAAAATTCTACAACCATAAAAAGTCAACTTCCGGCAC
>E490_L284
ATAATATTATTATTATTTAAAATAATAATAAAATAATATGATATTGCACATGGTTGACATGTGGCTTCTCAACATGGTGACACATGGTCACCTTCATTAAATCACACGTGGCACATCGTTACACGTTAAAAAATAATATTAAAATAATACGGTATTTGAAAAACTCTGCAGGTCCATAATTTTCAAACCACATGTCCAAATCGGACGTGCCGCTAGTCTACGGACTCGTATCGACGAGCACTTCACAACCATGCATGAGTCAAAGCTCAACCTTACATGAATAA
>E491_L289
AATAATTTGATATTACACATGGTTGACATGTGGCTTCTCAACATGGTGACACATGGTCACCTTCATTAAGTCACATGTGGCACATCGTTACGCGTTTAAAAAAAAAAATAATATTAAAATAATACGGTGTTTGAAAAACTCTACAGGTCCATAACTTTCAAACCACATGTCCAAAACGGACGTGCCACTAGTGTATAGACTCGTATCGATGAGCACTTTACAACCATGAATGAGTCAAAGCTCAACTTTGCATGAATAAAAAGTCAACTCCGGCACACCTTGGACAGTT
>E492_L274
TATATAAAATAACAACAATAAAGTAATATGGTATTAAGCATGGTTGACATGTAGCATCTCATCATGGTGACACATGGTTACATTTATTAAGTCACACGTGGCACATTGTTACACGTTTAAAAATAATATTAAAATAATACGGTATTTTAAAATTTTGCAGGTCCATAACTTTTTAACGGTATGTCCAAACCAGGCGTGCCGCTAGTCTGTGGACTCGTATCGACGAGCATTTCATAACCATGTATGAGTCAAAGCTCATTTCCCCATAAATAAA
>E493_L276
ATATAAAATAATAATAAAATAATATGATATTAAACATGGTTGACATGTGGCACCTCAACATGGTGACACATGGTCACATTTATTAAGTCACACGTGGCACATTGTTACACGTTTAAAAATAATATTAAAATAATATAGTATTTAAAAAACTCTACAGGTCTATAACTTTCAAACCACATGTCCAAATCGAACGTGCCGCTAGTCTACGGACTCGTATCGACGAGTACTTTACAACCATGCATGAGTCAAAGCTCAACTTTGCATGAATAAAAAGTC
>E494_L289
AAAATAATATGGAATTAAGCATGGTTGACATGTGGCATCTCATCATGGTGACACATGGTCACATTTATTAAGTCATATGTGGCACATTGTTACACGTTTAAAAATAATATTAAAATAATACGGTATTTTAAAATTTTGCAGGTCCATAATTTTTTAACGGGATGTCCAAATCGAGCGTGCCGCTAGTCTGTGGACTCGTATCGACGAGTACTTCACAAGCATGTATGAGTCAAAGCTCATTTCCCCATAAATAGAAAGTTAACTCCGGCACCCTTGGACAGTTTGGACC
>E495_L305
TAAGAATAATATTACTATTTAAAATAATAATAAAATAGTGTGATATTACACATGGTTGACATGTGGCTTCTCAACATGGTGACACATGGTCACCTTCATTAAGTCACACGTGGCACATCGTTACACGTTTAAAAAAATAATATTAAAATAATACAATATTTAAAAAAAACTCTACAGGTCCATAACTTTCAAACCACATGTCCAAATCGGACGTGCCGCTAGTCTACGGACTCGTATCGACGAGCACTTCACAACCATGCATGAGTCAAAGCTCAAATTTACATGAATAAAAAGTCAACTCCGGC
>E496_L239
CTTCTCAACATGGTGACACATGGTCACCTTCATTAAGTCACACGTGGCACATCGTTACACGTTTAAAAAATAATATTAAAATAATACGATGTTTGAAAAACTCTACAGGTCCATAACTTTCAAACCACATGTCCAAATCGGACGTGCCGCTAGTTTACGGACTCGTATCGACGAACACTTCACAACCATGCATGAGTCAAAGCTCAACCTTGCATGAATAAAAAGTCAACTCCGGCACC
>E497_L233
TGGCATCTCATCATGGTGACACATGGTCACATTTATTAAGTCACATGTGGCACATTGTTACACGTTTAAAAATAATATTAAAATAATACGGTATTTTAAAACTTTGCAGGTCCATAACTTTTTAACCAGATATCCAATTTAAGCGTGCCACTAGTGTATGAACTCATATCGACGGGTACTCCACAACCATGTATGAGTCAAAGCTCAACTTTGCATGAATAAAAAGTCAACTC
>E498_L266
AATATGGTATTAAGCATGGTTGACATGTGCCATCTCAACATGATGACAAATGGTCACATTTATTAAGTCACACGTGGCACATTGTTACACGTTTAAAAATAATATTAAAATAATACAATATTTGAAAAACTCTACAGGTCCATAACTTTCAACCCACATGTCCAAATCGGACGTGCCGCTAATCTACGGACTCATATCGACGAGTACTTCACAACCATGCATGAGTCAAAGCTCAACTTTGTATGAATAAAAAGTCAACTCCGCAT
>E499_L243
ATTTGGTAACAAGCATGGTTGACATGTGGCTTCTCAACATGGTGACACATGGTCACCTTCATTAAGTCACACGTGGCACATCGTTACACATTCAAAAATAATATTAAAATAATACAGTATTTGAAAAACTCTACAGGTCCATAACTTTCAAACCACATGTCCAAATCGGACGTGCCGCTAGTCTACGGTCTCGTATCGACGAGCACTTTACAACCATGCATGAGTCAAAGCTCAACTTTACAT
>E500_L289
ATAATAATAAAATAATATGATATTACACATGTTTGACATGTGGCTTCTCAACATGGTGACACATGGTCACCTTCATTAAGTCACACGTGGCACACCGTTACACGTTAAAAAATAATATTAAAATAATACAGTATTTAAAAAAACTCTACAGGTCCATAACTTTCAAACCACATGTCCAAATCGGACGTGCCGCTAGTCTACAGACTCGTATCGACGAGCAGTTCACAACCATGCATGAGTCAAAGCTCAACCTTGCATGAATAAAAAGTCAACTCTGGTACCCCTTGGA
>E503_L234
ATGGTATTTAATCATAGCTCACATGTGGCATCTCACCGTTGTGACACTTGGTACCTTTTATTAAGTCACACGTGGCACACTGTTCACATATTTAAAAATAATATTAAAATAATACTGTATCTGAAAAACTCTACAGGTCCATAACTTTCAAACCACATGTCTAAATTGAACGTGCCACTAGTTTACGGACTCGTACCAATGAGTACTTCACAACCATGCATGAGTTAAAGCTCA
>E504_L255
TGATATTAAACACAGTTGACATGTGGCATCTCAACATGGTGACACATGGTCACATTTATTAAGTTACACGTGGCACATCGTTACACGTTTAAAAAATAATATTAAAATAATACAGTATTTGAAAAACTCTACAGGTCCATAACTTTCAACCCACATGTCCAAATCGGACGTGCCACTAGTCTACGGACTCATATCGACGAGTACTTCACAACCATGCATGAGCCAAAGCTCAACTTTGCATGAATAAAAAGTCAA
>E505_L298
TATTATATAAAATAACAATAATAAAATAATATGGTATTAAATATGGTTGACATGTGGCATCTCACCATGGTGACACATGGTCATATTTATTTAGTTACACGTGGCACATCGTTACACGTTTAAAAATAATATTAAAATAATATAGTATTTGAAAAACTTTACAGGTCCATAACTTTCAAACCACATGTCCAAATCGGACGTGCCGCTAGTCTACGGACTCGAATCGATGAGTACTTCACAACCATGCATGAGTCAAAGCTCAACTTTGCATGAATAAAAAGTCAACTCCGGCATCCCT
>E506_L253
AAAATAATAATAAAATAATTTGATTTTTACACATGGTTGACATGTGGCTTCTCAACATGGTGACACGTGGCCACCTTCATTAAGTCACACGTGGCACATCATTACTCGTTTAAAAAATAATATTAAAATAATACAGTATTTGAAAAATTCTACAGGTCCATAACTTTCAAACCACATGTCCAAATCGGACGTGCTGCTTTTCTACTTAGTCGTATCGACGAGCACTTCACAACCATGCATGAGTCAAAGCTCA
>E508_L266
AAAATAACAATAATAAAATAATATGGTATTAAGCATGGTTGGCATGTGGCATCTCACCATGGTGACACATGGTCATATTTATTAAGTCACACGTGGCACATAGTTACACGATTAAAAATAATATTAAAATAATACAGTATTTGAAAACATTTATAGGTCCATAACTTTCAAACCACATGTCCAAATCGGACATGCCGCTAGTCTACAGACTCTTATCGATGAGTACTTCACAACCATGCATGAGTCAAAGCTCAACTTTGCATGAA
>E509_L247
TATTACACATGGTTGACATGTGGCACCTCACTATGGTGACACATGGTCACACTTATTTAGTCACACATGGCACATCGTTACGCGTTCAAAAATAATATTAAAATAATACGGTGTTTGAAAAACTCTACAGGTCCATAACTTCCAAACCACATGTCCAAATCAGACGTGCCGCTAGTCTACGGACTCGTATCGACGAACACTTTACAACCATGCATGAGTCAACGCTCAACTTTCCATGAATAAAAAG
>E512_L265
ATTTGATATTAAACATGGTTAACATGTGGCATTTCAACATAGTGACACATGGTCACATTCATTAAGTCACACGTGGCACATCGTTACACGTTTAAAAATAATATTAAAATAATACGGTGTTTGAAAAACTCTACAGGTCCATAACTTTCAAACCATATGTCCAAATCGGACGTGCCGCTAGTCTACGGACTCGTATCGACGAATACTTTACAACCATGCATGAGTCAAAGCTCAAATTTTCATGAATAAAAAGTCAACTTCGACA
>E514_L262
AACAATAAAATAATATGATATTAAACATGGTTGACATATGGCATCTCAACATGGTGACACATGGTCACATTTATTAAGTCACACGTAGCACATTGTTACACGTTTAAAAATAATATTAAAATAATACAATATTTGAAAAACTCTACAGGTCCATAACTTTCAAACCACATGTCCAAATCGGACGTGCCGCTAGTCTACGGACTCATATCGACGAGTACTTCACAACCATGCATGAGTCAAAGCTCAACTTTGCATGAATAAA
>E516_L255
ATTATTTAAAATAATAATAAAATAATATGATATTAAGCACGGTTGACATGTGGCATCTCAACATGGTGACACATGGTCACATTTATCATGTCACACGTGGCACATTGTTACACGTTTAAAAATAATATTAAAATAATACAGTATTTGAAAAACTCTACAGGTCCATAACTTTCAAACCACATGTCTAAATCGGACGTGCTGCTAGTCTACGGACTCGTATCGACGAGTACTTCACAACCATGCATGAATCAAACT
>E518_L243
AAATAATTTGGTATTAAACATGGTTGACATGTGGCATCTCAACATGGGGACACATGGTCACATTTATTAAGTCACACGTGGAACATAGTTACACGTTTAAAAATAATATTAAAATAATACAGTATTCGAAAAACTCTACAGGTCCACAACTTTCAAACCACATGTCCAAATCGGACGTGCCGCTAGTCTACAGACTTGTATCAACGAGCACTTCACAACCATGCATGAGTCAAAGCTCAACTT
>E519_L242
TAATTTGATATTAAACATGGTTGACATGTGGCATCTCAACATAGTGACATATGGTCACATTTATTAAGTCACACGTGGCACATTGTTACATGTTTAAAAACAATATTAAAATAATACAGTATTTGAAAAACTCTACAGGTCCATAACTTTCAAACCATATGTCCAAATTGGACGTGCCGCTAGTCTACGGACTCATATCGACGAGCACTTTACAACCATACATGAGTCAAAGCTCAACTTTG
>E520_L245
CGGTTGACATATGGCATCTCACCATGGTGACACACGGTCACATTTGTTAAGTCACACGTGGCACATCGTTACACGTTTAAAAATAATATTAAAATAGCACAGTATTTAAAAAACTATACAGGTCCATAACTTCCAAACCACATGTCCAAATCGGATGTGCCGCTAGTCTACGGACTCGTATCAACGATCACTTCACAACCATACATGAGTCAACGCTCAACTTTGCATGAATAAAAAGTCAACTC
>E521_L320
TATTTAAAATAATAATAAAATAATATGATATTACACATGGTTGACATGTGGCTTCTCAACATGGTGACACATGGTCACCTTCATTAAGTCACACATGGCACATCGTCACATGTTTAAAAAATAATATTAAAATAATACGGTATTTGAAAAACTCTACAGGTCCATAACTTCCAAACCACATGTCCAAATACGGACTCGTATCAACTAGTACTTCACAACCATGCATGAGTCAAAGCTCAACTTTGCATGAATAAAAAGTCAACTCCGGCATCTCTTGGACAGTTTGGACCTCAACTTGTTTTACTCATAACTTTCAAACC
>E522_L393
ATTATATAAAATAACAATAATAAAATAATGTGGTATTAAGCATGGTTGACATGTGGCATCTCACCATGGTGACACATGGTTACATTTATTAAGTCACACGTGGCACATTGTTACACGTTTAAAAATAATATTAAAATAATATGATATTACACATGGTTGACATGTGGCTTCTAAACATGGTAACACATGGTCACCTTCGTTAAATCACACGTGGCACATCGTTACACATTTAAAAAAAATAATATTAAAATAATACGGTGTTTGAAAAACTCTACAAGTCCATAACTTTCAAACCACATGTCCAAATCGGACGTGCCGCTAGTCTACGAACTCGTATCGATGAATACTTCACAACCATGTATGAGTCAAAACTCAACTTTTCATGAATACAAA
>E523_L292
AAATAAGAGCCACAGTGGGGACACTGTTCATCCACGTGGACCAATCAGGTGACGACACGTGGTATTTCACTGTTCATCGACTCAAAAACATTAAAATAATACGGTATCCGGCAAACTTCACGCGTCCATAACTTTTTAACCGGATGTCCGTTTTAAGCGTGCCGCTAGTCTGTGAACTCGTATCGACGAGCACTTCACAACCATGCATGAGTCAAAGCTCATTTCCCCATAAATAAAAAGTCAACTCCGGCACCCTTGGACAGTTTGGACCCCAATCTCGTTTTGCTCATAT
>E524_L266
CGGCCCGTTTTGCCAAAATAAAAGCCACCATGGGTGACACTGTTCATCCACGTGGACCTCTCAGATGTCGACACATGGCATCACTGTTCACTTAAGCCAGATATATTAAAATATTACGGTATTAAGAAAACTTCACACGTCCATAACTTCTTAACCAGATGTCCAATTTAAGCATGCCGCTAGTGTATGAACTCGTATCGACGAGCACTTTACAACCATACAAAATTCAAAGCAAAATTCTACAACCATAAAAAGTCAACTCCCGG
>E525_L279
AACAATAAAATAATTTGGTATTAAGCATGGTTGACATGTGGCATCTCAACATGGTGACACATGATCACATTTATTAAGTCACACATGGCACATCGTTACACGTTTAAAAATAATATTAAAATAATACAGTATTTGAAAAACTCTACAGGTCCATAACTTCCAAACCACATGTCCAAATCGGACGTGCCGCTAGTCTACGAACTCGTATCGACGAGTACTTCACAACCATGCATAAGTCAAAGCTCAACTTTGCATGAATAAAAAGTCAACTCCGGCACC
>E527_L290
TATATAAAACAACAATAATAAAATAATTTGACATTAAGCATGGTTGACATGTGGCATTTCACCATGGTGACACATGGTCACATTTATTAAGTCACACGTGGCACATCGTTACACGTAAAAAAATAATATTAAAATAATATGGTGTTTGAAAAACTCAACATATCCATAACTTTCAAACCACTTGTCCAAATCAGACGTGCCGCTAGTCTACGGACTCGTATCGACGAGCACTTTACAACCATGTATGAGTCAAAGCACATTTCCCCATAAATAAAAAGTCAACCCTGGCA
>E528_L265
ATTTTTGTCAAATAAAAGCCACCGTGGGTGACACTGTTCACCCACATGGACCAATCAGGTGCCGACACGTGGTGTTACTGTGCACTTAAGCCAGATATAATAAAATATTACGGTATCTGGCAAATTTCAAACGTCCATAACGTTTTAACCGTACGTCCAAATTTAGCGTGCTGCTAGTCTGTGAACTCGTATCGACGAGCACTTTACAACCATACCAAAGTCAAAGCAAAATTCTATAACCATAAAAAGTCAACTCCCGGCACCT
>E529_L293
AAATAAATAAAATAATATTAAAATAATAATATAATATTTAGCGACGGCTGACATATGGCATTTTTATAATGTTACACATGGTGCATCCTATTTGGTGACATGTGTCACAAACTTTCACACTTTTAAAAATAATAATAAAATAATACAGAATTCGGAAAACTTGGCAGGTCCATAACTTTTCAACAAAATATCCAAATTAGGCATGTCGCTAATCTATGAACTCGTATCAACGAGTACTTAACAACCATGCATGAGTCAAAGCTCAATTTAGCAAGAATGAAAAGTCAACTTGG
>E531_L250
ATAAAATAATATGATATTAAACACGGTTGACATGTGGCATCTCACCATGGTGACACATGGTCACATTTGTTAAGTCACACGTGGCACATCGTTACACGTTCAAAAATAATATTAAAATAATACGGTGTTTGAAAAACTCTACAGGTCCATAACTTCCAAACCACATGTCCAAATCGAACGTGCCGCTAGTCTACGGACTCATATCAACGAGCACTTCACAACCATGCATGAGTCAACGCTCAACTTTGCA
>E534_L244
AAACACGGTTGACATATGGCATCTCAACATGGTGACACATGGTCACATTTATTAAGTCACATGTGGCACATCGTTACATGTTTAAAAATAATATTAAAATAATACAGTATTTGAAAAACTCTATTGGTCCATAACTTTCAAACCACATGTCCAAATCGGACGTGCCGCTAGTCTACGGACTCGTATCGATGAGCACTTTACAACCATGCATGAGTCAAAGCTCAACCTTGCATGAATAAAAAGT
>E537_L218
GTGGGTGGTACTGTTCACCCATGTGGACCTCTAAAATGTCGACACGTGGCATCACTGTTCATGCAATGTGCATAATTCGAAAATAGAATAAAATATTGCGGTAATTGGAAAAGTTTGCATGTCCATAACTTTGAAACCACATATCCAAATCGGACGTGTCACTAGTCTACGGACTCGTATCGACGAGTACTTCACAACCATGCATGAGTCAAAGCTCA
>E538_L227
AGATTTTTGTCAAATAAAAGCCACAGTGGTGACACTGTTCATCCACGTGGACCAATCAGGTGACGACACGTGGCATTTCACTGTTTATCGACTTAAAAACATTAAAATATTACGGTATCCGGCAAACTTCACGCGTCCATAACTTTTTAACCAGATGTCCGTTTTAAGCGTGCCGCTAGTCTATGAACTCGTATCGATGAGCACTTCACAACCATGCATGAGTCAAA
>E539_L243
ATCTCAACATGGTGACACATGATCACATTTATTAAGTCACATGTGGCACATCGTTACACATTTAAAAATAATATTAAAATAATACAGTATTTGAAAAACTCTATAGGTCCATAACTTTCAAACCACATGTCCAAATCGGACATGCCGAAATCGGACATGCCGCTAGTCTACGGACTCGTATCAACTAGTACTTCACAACCATGTATGAGTCAAAGCTCAACTTTGCATGAATAAAAAGTCAAC
>E541_L269
TAATTTGGTATTAAACATGATTGACATGTGACATCTCAACATGGTGACACATGGTCACATTTATTAAGTCACACGTAGCACATTGTTACACGTTTAAAAATAATATTAAAATATACAGTATTTGAAAAACTCTACAGGTCCATAACTTTCAAACCACATGTCCAAATCGGACGTGCCGCTAGTCTACGGACTCGTATCAACTAGTACTTCACAACCATGCATGAGTCAAAGCTCAACTTTGCATGAATAAAAAGTCAACTCCGGCACCC
>E542_L228
AGCATGGTTGACATGTGGCATCTCAACATGGTGACACATGATCACATTTATTAAGTCACACGTGGCACATCGTTACACGTTTAAAAATAATATTAAAATAATACAGTATTTGAAAAATTCTACAGGTCCACAGCTTTCAAACCACATGTCCAAATCGGATGTGCCGCTAGTCTGCGGACTCGTATCAACGAGTACTTCACAACCATGCATGAGTCAAAGCTCAACTTT
>E543_L255
CTTTCTGGATAAAGGCAGCAAGATTGTCCTTAAACCTCTTAGCTTGAGCCCTAGTAATCGGTCCAGTCTTCATCCGTACCGGAACAGTACCCCAGTGAGTTGTCGGTGGTGCGAGCTCAGGCGGGTTTGCATCAATAACTTTTTAACCAGATGTCCAATTTAAGCGTGCCGCTAGTCTATGAACTCGTATCGATGAGCACTTCACAACCATGCATGAGTCAAAGCTCAACTTTGCATGAATAAAAAGTCAACTCT
>E544_L264
ATATAATAATTTGGTATTAAACATGATTGACATGTGACATCTCAACATGGTGACACATGGTCACATTTATTAAGTCACACGTAGCACATTGTTACACGTTTAAAAATAATATTAAAATATACAGTATTTGAAAAACTCTACAGGTCCATAACTTTCAAACCATATGTCCAAATCAGATGTGCCGCTAGTCTACGGACTCGTATCAACTAGTACTTCACAACCATGCATGAGTCAAAGCTCAACTTTGCATGAATAAAAAGTCAA
>E545_L273
ATCTTGAGGTATGGACAAGCCTTTTTGAGAATGAATTACTTTCTGGATAAAGGCAGCAAGATTGTCCTTAAACCTCTTAGCTTGAGCCCTAGTAATCGGTCCAGTCTTCATTCGTACCGGAACAGTACCCCAGTGAGTTGTCGGTGGTGCGAGCTCAGGCGGGTTTGCATCAATAACTTTTTAACCAGATGTCCAATTTAAGCGTGCCACTAGTCTATGAACTCGTATCGATGAGAACTATGCATGAGTCAAAGCTCAACTTTGCATGAATAA
>E546_L332
AATTAAATAATATTAAAAATAATATTATTATATAAAATAACAATAATAAAGTAATATGGTATTAAGCATGGTTGACATGTAGCATCTCATCATGGTGACACATGGTCACATTTATTAAGTCACACGTGGCACATTATTACACGTTTAAAAATAATATTAAAATAATACGGTGTTTTAAAAACTCTACAGGTCCATAACTTTCAAACCATATGTCCAAATCAGACGTGCCGCTAGTCTATGAACTCATATCGATGAGTACTTCACAACCATGCATGAGTCAAAGCTCAACTTTGTATGAATAAAAAATCAACTCCGACACCCCTTGGACAGTT
>E547_L259
TAATATGGTATTAAGCATGGTTGACATGTGGCATCTCACCATGGTGACACGTAGTCACATTTATTAAGTCACACGTGGCACATTATTACACGTTAAAAATAATATTAAAATAATACAGTATTTGAAAAACTCTGCAGGTCCATAACTTTCAAACCACATGTCCAAATCGAACGTGCCGCTAGTCTACGGACTCGTATCGACGAGTACTTCATAACCATGCATGAGTCAAAGCTCAACTTTGCGTGAATAAAAAGTCAAC
>E548_L270
CTCTCTCTCTCCTTTCCCCGCCGGCCCGCCCATTTTACCAAAATTAAAGCCACCGTGGGTGACACTGTTCACCCACGTGGACCTCTCATATGTCAACACATGGCATCACTGTTTACTTAAGCAGATATATTAAAATATTACGGTATATTGAAAACTTTGCATGTCCATAACTTTTTAACCGTATGTCCAAATTAGGCGTGCCACTAGTCTGTGGACTCGTATCGATGAGTACTTTACAACCATATAGAGTCAAAGCTCATTTCCCCATAA
>E549_L259
TAAACATGGTTGACATGTGGCATCTCAACATAGTGACACATGGTCACATTTATTAAGTCACAAGTGACACATCGTTACACGTTTAAAAATAATATGAAAATAATACGGTATTCGAAAAACTCTACAGGTCCATAACTTTCAAACCACATGCCCAAATCGGACGTGCCGCTGGTCTACAGACTCGTATAGACGAGTACTTCACAACCATGTATGAGTCAAAGCTCAACTTTGCATGAATAAAAAGTCAACTCCAACACCC
>E550_L281
TAAAAATATTATTATTTAAAATAATAATAATAAATAATTTGATTTTACACATGGTTGACATGTGGCATTTCACCATGGTGACACATGATCACATTTATTAAGTCACACATGGCACATCGTTACAGGTTCAAAAATAATATTAAAATAATACATTATTTGAAAAACTCTACAAGTCCATAACTTTCAAACCACATGTCCAAATCAGATGTGCCACTAGTCTACGGACTCGTATCGACGAGCACTTTATAACCATGTATGAGTCAAAGCTCAACTTTGCATGA
>E552_L283
ATTGTTGTTGTTGACTTGTGTAGGTTCTCATCTTTCTGGAAAGCATAAGAAAAAAGTGTCCTCCTCTCTTGCCTAATCTAAAGCATCTCAAAGTGTGCGTTTTTTCCATAAGGTCATACAGAACCGTGAAATTGTGGGATTCTTTGCTTTGGTGTGCGCCTTCTCTGAAGACTCTTTAAATAGTATGAAACAAAGAATGGTTCTAATAAGTTATTAGGACATTGTAATGGGAAAGATAATGAGATGGTAGGGATACAAACAACAAATGGTTCTCATTTTTGTT
>E553_L268
TCATTTTCACCAAGTTTAAACAACACCTGTGGGTGCCACAATGCACTCATGGGTTGGCCAAATTTTGACATGTGGCATCACTGTTCACACACACTCATAGATCGATGAATAGTAATTGTTGTCTCGGAAAAATTTTATAGGTCCATAACTTTCAAACCACATGTCCAAATCAGGCGTGCTGCTCGTTTATGAACTCATATCGATGAGTACTTCACAACCAAATATGAGTCAAAGCTCAATTTTATAAGAATAAAAAGTCAACTCTGGC
>E554_L215
CGAAAAAAGGGAAATCGCCATTGCCAGCTTCGTCGGTCAGATCTGGTAGCATCTGGTGGCAGTTGATCAGAAAATTTGGGCTTCAACGCTGCCGTGAAGTGGGCTTCCCTCACGGCCGGCGCATGTGGCCCATAGTCATGGGAACAACGGTGAATTTGTCGGAGGCGAGAGAGAGAGGGAAGGAAGAGAGTGAGTGTTTTCCATTCCGGGGTGTC
>E555_L260
CTCTCGCTTTCTCTCTCCTTTTCGTTCCCCCCTTTTCCACCAATGCAATTGGCTCCCGTGGGTGGCACTGTGCACTCACAGGTTGGCCAGCAATTGACACGTGTCACATACTATTCACACGTTTAAAAATACTATTAAAATAATATGGTATTCGGAAAACTTTGCAAGTCCATAACTTTTCAACGAAATGTCCAAATTAAGCGTGTCACTAGTCTATAAACTCGTATCAATAAATACTTTACAACCATGCATGAGTCAAC
>E556_L258
CCATTCAAAATGCCTCCTGTGGGTGCCACTATGCACTCACGGATTGGCTAGATTTTGACACATGGTGTCATTGTTCACACACACTCACAGATCGATGAATAGTAACTATTGTCTTGAAAAACTTCATGGGTCTGTAACTTTCAAACCACATGTCCAAATCAAGGGTGCCGCTAGTCTATGAACTTCTATCAATGAGTACTTCACAACCATATGAGTCAAACCCAAATGTTGCAACAATAAAAAATCAACTCTAGTACC
>E557_L240
TATTAAGCACGGTTGACATGTGGCATCTCAACATGGTGACACATGGTCACATTTATTAAGTCACACATGGCACATTGTTACATGTTTAAAAAATAATATTAAAATAATACAGTATTTGAAAAACTCTACAGGTCCATAACTTTCAAACCACATGTCCAAATCGGACATGCCGTTAGTCTACAGACTCGTATCGACGAGCACTTCACAACCATGTATGAGTCAAAGCTCAACTTTACATGA
>E558_L251
CCCGAGATTTTTGTCAAATAAAAGCCACAGTGGTGACACTGCTCATCCATGTGGACCAATCAGGTGACGACACGTGGTATTTCACTGTTCATCAACTCAAAAATATTAAAAAATTACGGTATCCGGCAAACTTCACGCGTCCATAACTTTTTAACAGGATGTCTGTTTTAAGCGTGCCGCTAGTCTGTGACCTCGTATCGACGAGCACTTCACAACCATGCATGAGTCAAAGCTTATTTCCCCATAAATAA
>E559_L286
ATAAAATAATATTATTGTATAAAATAATAATAAAATAATATGGCATTTAACCATAGTTGACATGTGGCATCTCATCTTTGTGACACATGGCACCTTTTATTAAGTCACACGTGGTACACTGTTCACATATTTAAAAATAATATTAAAATAATACTGTATTTGAAAAACTCTACAGGTCCATAACTTTCAAACCACATGTCTAAATCGGACATGCCGCTAGTCTACGGACTCGTATCAACAAGTACTTCACAACCATGCATGAGTCAAAGCTCAACTTTACATGAAC
>E560_L277
CCCCCCTCTTTTCTCTCTCTTTCTCTCTCCTCTTCCTCCCCCCCTTTTCCACCAATGACATTGGCTCCCGTGGGTGGCACTATGAACTCATGGGTTGGCCAGCAATCGACATGTGGCACACATTGTTCACACATTTAAAAATACTATTAAAATAATATGGTATTCGAAAAACTTTGCAAGTCTATAACTTCTCAATGAAATGTCCAAATTAGACATGCCACTAGTCTATAAACTCGTATCGATAAGTACTTTACTACCATGCATGAGTCAACTCCGG
>E561_L301
ATATAAAATAATAATAAAATAACATGATATTATACATGGTTGACATGTGGCATCTCACCATGGTGACACATGGTCACCTTTATTAAGTCACACGTGGCACATCGTTACACGTTTTAAAAATAATATTACATTAATACAGCATTTGAAAAACTCTACAGGTCCATAACTTTCAAACCACATGTCCAAATCGAACGTGCCGCTAGTCTACGGACTCGTATCGACGAGCACTTCACAACCATGCATGAGTCAAAGCTCAATTTTGCATGAATAAAAAGTCAACCCCGGCACCCCTTGGACAGTT
>E562_L259
CCCATCGTTTTGCCAAAATAAAAGCCACCATGGGTGACACTGTTCACCCATGTGGACCTCTCAGATGTTGACACGTGGTGTTTCACTGTTCATCGATTCAAAAATATTAAAATATTACGATAGTCGGAAAATTTCACACGTCCATAACTTTTTAACCAGATGTCCAATTTAAGCATGCCGCTAGTCTATGAACTCGTATCGACGAGCACTTTACAACCATACAAAAGTCAAAGCAAAATTCTACAAACATAAAAAGTCA
>E564_L301
CAATAATAAAATAATATGGTATTAAGCATGATTGACATGTGGCATCTCATCATGGAGACACATGGTCACATTTATTAAGTCACACGTGGTACATTGTTACACGTTTAAAAATAATATTAAAATAATACAGTATTTTAAAACTTTGCAGGTTCATAACTTTTTAACGAGATGTCCAAATCAGGCATGCCACTAGTCCGTGGACTCGTTTCGACGAGCCCTTCACAACCATATATGAGTCAAAGCTCATTTCCCCATAAATAAAAAGTCAACTTCGGCATCCTTGAACAGTTTGGACCCCAAT
>E566_L267
ATAACAATAATAAAATAATATGGTATTAAGTATGGTTGACATGTGGCATCTCAACATGGTGACACATGGTCACATTTATTAAGTCACACGTGGCACATCGTTACACGTTTTAAAAAAATAATATTAAAATAATACAATATTTGAAAAACTCTACAGGTCCATAACTTTCAACCCACATGTCCAAATCGGACGTGCCGCTAGTCTACGGACTCGTGTCGACGAGCACTTTACAAACATGTATGAGTCAAAGCTCGTTTTCTCATAAAT
>E567_L282
CAATAAAATAATATGATATTAAACACGGTTGACATGTGGCATCTCAACATGATGACACATTGTCACATTTATCAAGTCACACGTGACACATTGTTACACATTTAAAAATAATATTAAAATAATACAGTATTTGAAAAACTCTACAGATCCATAACTTTCAAACCACATGTCCAAATCGGATGTGCCGCTAGTCTATGGACTCGTATCGACAAGCACTTCACAACCATGCATGAGTCAAAGCTCAACTTTGCATGAATAAAAAGTCAACTCCGGCATCCCTTG
>E568_L255
AACAATAATAAAATAATATGGTATTAAGCATGGTTGACATGTGGCATTTCATCATGGTGACACATGGTCACATTTGTTAAATCACACGTGGCACATAGTTACACGTTTAAAAATAATATTAAAATAATACAGTATTTGAAAATATTTATAGGTCCATAACTTTCAAACCACATGTTCAAATCGGACGTGCCGCTAGTCTACAGACTCTTACCGACGAGTACTTCACAACCATGCATGACTCAAAGCTCAACTTTG
>E569_L275
CTCTTTCTCTCTCTTTCCCGTCGTTTTTGCCAAATAAAAGCCACCGTGGGTGACACTGTTCACCCACGTGGACTAATCAGGTGACGACACATGACATTTCACTGTTCATCGATTCAAAAACATTAAAATATTACGGTATCCGGCAAACTTCACGGGTCCATAACTTTTTAACCATACGTCCAAATTAGGCGTGCCGCTAGTCTGTGAACTCGTATCGACGAGCACTTTACAACCATACCAAAGTCAAAGCAAAATTTTACAACCGTAAAAAGTCA
>E570_L307
CTCTCCCTCTCTCTCTCCTCTCTCTCTTTCTCTCTCCTCCCTGTCGTTTTTGCCAAATAAAAGCCACCATGGGTGACACTGTTCATCCATGTGGACCAATCAGGTGACGACACATGGCATTTCATTGTTCATCGATTCAAAAACATTAAAATATTATGGTATCCTGCAAACTTCACGCGTCCATAACTTTTTAATCGTACGTCCAAATTAGGCGTGCCGCTAGTCTGTGAACTTGTATCGACGAGCACTTTACAACCATACCAAAGTCAAAGCAAAATTCTACAACCATAAAAAGTCAACTCCCAGC
>E571_L283
ACAATAAAATAATTTGGTATTAAACACGGTTGACATGTGGCATCTCAACATGGTGACACATGGTCACATTTATTAGGTCACACATGGCACATCGTTACACGTTTAAAACATAATATTAAAATAATACAGTATTTGAAAAACTCTACAAGTCCATAACTTTCAAACCACATGTCCAAATCGGACGTGCCACTAGTCTACGAACTCGTATCGATGAGCACTTCACAACCATGCATGAGTCAAATCTCAACCTTGCATGAATAAAAAGTCAACTCCGGCACCCCTT
>E575_L229
CACCGTGGGTGACACTGTTCACCCACGTGGACCTCTCAGACGTCGACACGTGGCATTTTACTGTTTACCGATTCAAAAATATTAAAATATTACGGTAGTCAGAAAACTTCACACGTACATAACTTTTTAACCAGATGTCCAATTTAAGCGTGCCGCTAGTCTATGAACTCGTATCGATGAGCACTTTACAACCATACAAAAGTGAAAGAAAAATTCTACAACCATAAAA
>E576_L259
ACATGAAAAAGCACATGCAACTATAAAGAGAAGATAGAGTAATGTGCAAAACAAACCAACAAAGGAGAAAGAAGGTTGTCTTTGAGCCTGAAGATTGGGTATGGTGTCACCTTTGGAAGGAGAGGTTTCCTAAGCAAAGAAAATCAAAACTTGTGACAAGAGAAAATAGATCATTTCAAGTATTGCAGAAGATTGGAGACAATACTTATATGCTAAATCTTCCAGGTGAGTATAACCTTAGTGCTACTTTTAATGTATC
>E577_L291
TAAGATAATGTAATATTTAATTATGGCTGAAATGTGGCATTTTCTTGTTGTGACACATGGCACCCTTTATGATGTTACCTGTGGCATCGTTGTTTATGCACACTCACAGATCGATGAATAGTAATAACTGTCTTGGAAAAATTTCACAGGTCCATAACTTTCCAACCACATGTCCAAATCGAACATACCACTAGTCTACTAACTCATATCGATGAGTATTTCACAACCATATATAAGTCAAAACTCAATTTTACAAGAATAAAAAGTTAACTCCGGCACCCTCAGACAGTT
>E578_L268
CCCTTCTCAGGCAATGAAAATGCCTCCCATGCGTGCCACTATGCACTAACGGGTTGGCTAGATTTTGACACGTGGTGATACTATTCACACAAACTCACAGATTAATAAATAGTAACTACTGTCTCGTCAAAATTTCACGGGTTCGTAACTTTCAAACCACATGTCCGAATTAGGCGTGCTGCTAGTCGATGAACTCGTATCGATGAGTAATTCACAACCATACATGAGTCAAACCAAAATTTTGCAAGAATAAAGAGTCAACTCTGGT
>E581_L266
TTTCCTCGCCGGCCCACCCGTTTTGCCAAAATAAAAGCCACCGTGGGTGATACTATTCACCCACATGGACCTCTCAGGTGTTGACATGTGGCATCACTGTTCACTTAAGCCAGATATATTAAAATATTACGATATTCGGAAAAATTCACATGTCCATAACTTCTTAACCAGATGTCCAATTTAAGCGTGCCACTAGTCTATGAACTCGTATCGACGAGCACTTTACAACCATACAAAAGTCAAAGCAAAATTCTACAACCATAAAA
>E582_L240
GTTTTGCCAAAATAAAAGCCACCGTGGGTGACACTGTTCACCCAGGTGGACCTCTCAGATGTCGACACGTGGCATTTCACTGTTCACCGATTCAAAAATATTAAAATATTACTGTAGTCGGAAAACTTCACACGTCCATAACTTTTTAACCAGATGTTCAATTTAAGCGTGCTGCTAGTCTATGAACTCATATCGATGAGTACTTCACAACCATACAAAAGTCAAAGCAAAATTCTACAA
>E584_L293
ATGAAAAAAGAAGGAGAAAAAGGAAGAAGAAGAAGAAGAAAGAAAAGAGGGGCCCATGGCCTTTCTTTTCCCACGTGGGGGGAAAAAAAAAGAAAATAAAAATAAAATAATTAAATAATATTAAAATAATACAGTATTTGAAAAACTTTACAGGTCCATAACTTTTAAACCATATGTCCAAATCGGACGTGCCACTAGTATACGGATTCGCATTGATGAGTACTTCACAACCATGCATGAGTCAAAACTCAACTTTGCATGAATAAAAAGTCAACTCTGGCATCCCTTGGATA
>E585_L283
CTCCTCTCTCCCCCCTCTCTCTCTTCTCTCCCACCTCACCTAAGAAAAACCACGTGGGTGCCACTGAGCACTCATAGGAACGGCTGAGATCGCGACATGTGGTGTTTCACTGTTCACCGATTCAAAAGTATTAAAATATTACAGTATTCGGAAAACTTCGCATGTCCATAACTTTCAAACTACATGTCCAAATCGGATGTGCCGCTAGTCTACGGACTCGCATCGACGAGTACTTCATAACCATGCATGAGTCAAAGCTCAACTTTGCATGAATAAAAAGTCA
>E586_L217
ATAGTTGACATGTGGCATCTCACCATGGTGACACATGGTCACATTTATTAAGTCACACGTGGCACATCGTTACACGTTTAAAAATAATATTAAAACAATACAGTATTTGAAAAACTCTACAGGTCCATAACTTTCAAACCATATGTCCAAATCGGACGTGCCGCTAGTCTACGGACTCGTATCGATGAGTACTTCACAACCATGCATGAGTCAAAGC
>E587_L267
GTTTTGCCAAAATAAAAGCCACCGTGGATGACATTGTTCACCCACGTGGACCTCTTGGATGTCGACATGTGACATTTCACTGTTCACCGATTCAAAAATATTAAAATATTACGGTAGTCGGAAAACTTCACAGGTCCATAACTTTTTAACCAGATGTCCAATTTAAGCGTGCCGCTAGTCTATGAACTCGTATCGATGAGTACTTTACAACCATATGAAAGTCAAAGCAAAATTCTACAACCATAAAATGTCAACTCCAGGCACCTT
>E588_L222
CATGGTGACACATGGTCACATTTATTAAGTCACACGTGGCACATTGTTACACGGTTAAAAAAAATAATATTAAAATAATATAGTATTTGAAAAACTCTACAGGTCCATAACTTTCAAACCACATGTTCAAATCGGACGTGCTGCTAGTCTACGGACTCGTATCGACGGGTACTTCACAACCATGCATGAGTCAAAGCTCAACTTTGCATGAATAAAAAAGTC
>E591_L211
TGACACCGTTCACCCACGTGGACCTCTCAGATGTCAACACGTGGTGTTTCACTGTTCACCGATTCAAAAATATTAAAAAATTATGGTATTCGGAAAACTTCACATGTCCGTAACTGTTTAACCATACGTCCAAATTAGGCGTGCCACTAGTTTGTGGACTCGTATCGATGAGCACTTTACAATCATACAAAAGTCAAAGCAAAATTCTACA
>E594_L266
CCTCGCCGTTTTGCCAAAATAAAACCACCGTGGGTGACACTGTTCACCCACGTGGACCTCTCATATGTCGACACATGGCATTTCACTGTTCACCAATTCAAAAATATTAAAATATTACGGTATTCGGAAAACTTCACACGTCCATAACTTTTTAACCAGATGTCCAAATTAAGCGTGTCGCTAGTCTATGAACTCGTATCAACTAGTAATTCACAACCATGCATGAGTCAAAGATCAACTTTACATGAATAAAAAGTCAACTTCGG
>E595_L239
CCAAAATAAAAGCCACCGTGGGTGACATTGTTCACCCATGTGGACCTCTCAGATGTCGACACATGGAGTCACTGTTCACATAAGCCAGATATATTAAAATATTGCGGTATTCGAAAAACTTCACATGTCCATAACTTCTTAACCAGATGTCCAATTTAAGCGTACCGCTAGTCTATGAACTTGTATCGACTAGCACTTTACAATCATACAAAATTCAAAGCAAAATTCTACAACCATAA
>E596_L290
TTATTATTTAAAATAATAATAAAATAATTTGATTTTAAACATGGTTGACATGTGGCATTTCACCATGGTGACACATGGTCACCTTCATTAAATCACACGTGGCACCTCGTTACGTGTTTAAAAATAATATTAAAATAATACGGTGTTTGAAAAACTCTACAAGTCCATAACTTTCAAACCACATGTCCAAATCGGACGTGCCGCTAGTCTACGGACTCGTATCGACGAGCACTTCACAACCATGCATGAGTCAAAGCTCATTTCCCCATAAATAAAAAGTCAACTCCGGC
>E597_L278
TAATAATAAAAATAATTTGATTTTTTCACATGGTTGACATGTGGCTTCTCAACATGGTGACACATGGTCACCTTCATTAAGTCACACGTGGCACATCGTTACGCGTTTAAAAATAATATTAAAATAATACGGTGTTTGAAAAAACTCTACAGGTCCATAACTTTCAAACCACATGTCCAAATCGGGCATGCCACTAGTCTACGGACTCGTATCGACGAGCACTTCACAACCATGCATGAGTCAAAGCTCAACCTTGCATGAATAAAAAGTCAACTCCG
>E601_L259
ATAATTTGATTTTACACATGGTTGACATGTGGCATTTCACCATGGTGACACATGGTCACCTTCATTGAGTCACACGTGGCACATCGTTATGCGTGTAAAAAAATAATATTAAAATAATACGATATTTGAAAAACTCTACAGGTCCATAACTTTTAAACCACATGTCCAAATCGGACGTGCCACTAGTCTACGGACTCGTATCGATGAGCACTTCACAACCATGCATGAGTCAACGCTCAACCTTGCATGAATAAAAAGT
>E602_L271
TAATAATAAAAATAATTTGATATTTCACATGGTTGACATGTGGCTTCTCCACATGGTGACACATGGTCACCTTCATTAAGTCACACGTGGCACATCGTTACGCGTTTAAAAATAATATTAAAATAATACGGTGTTTGAAAAACTCTACAGGTCCATAACTTCCAAACCACATGTCCAAATCGAACGTGCCGCTAGTCTACGGACTCGTATCGATGAGCACTTCACAACCATGCATGAGTCAAAGCTCAACCTTGCATGAATAAAAAGTCAA
>E603_L258
CGCCGTTTTGCCAAAATAAAAGCCACCGTGGGTGACATTGTTCACCCACGTGGACCTCTCAGATGTCAACACATGGCATCAATGTTCACCTAAGCCAGATATATTAAAATATCACGTTATTCGGAAAACTTCACATGTCCATAACTTCTTAACCAGATGTCCAATTTAAGCGTGCCACTAGTCTATGAACTCGTATCGATGAGCACTTTACAACCATATAAAAGTCAAAGCAAAATTCTATAACCATAAAAAGTCAAC
>E607_L264
TTAAAATAATAATAAAAATAATTTGATTTTACACATGGTTGACATGTGGCATTTCACCATGGTGACACATGGTCACCTTCATTGAGTAACACGTGGCACATCGTTATGCGTGTAAAAATAATATTAAAATAATACAGTATTTGAAAAACTTTACAGGTCCATAACTTTCAAACCACATGTCCAAATCGGACGTGCCGCTAGTCTACGGACTCGTATCGACGAGCACTTCACAACCATGCATGAGTCAAAGCTCAACCTTTCATG
>E608_L266
CTTTCTCTCTCCTCCCCGGTGTTTTTGCCAAATAAAAGCCACCATGGTGACATTGTTCATCCATGTGGACCAATCAGGTGGTGACACATGGCGTTACTGTGCACTTAAGCCAGATATAATAAAATATTACGGTATCCAGTGAACTTCAAACGTCCATAACTTTTTAACCAAATGTCCGATTTAAGCATGCCGCTAGTCTATGAACTCGTATCGACGAGTACTTTACAACCATATAAGAGTCAAAACAAAATTACATAACAAGAAAA
>E610_L263
AAAATAATATGGTATTAAACACGATTGACATGTGGCATCTCAACATGGTGACAAATGGTCACATTTATTAAGTTACACGTGGCACATCGTTACACGTTTAAAAAATAATATTAAAATAATACAGTATTTGAAAAACTCTACAGGTCCATAACTTTCAAACCACATGTCCAAATCGGACGTGTGGCTAGTCTACAGACTCATATCGACTTGTACTTCACAACTATACATGAGTCAAAGCTCAACTTTGCATGAATAAAAAGTCA
>E612_L252
AAATAATTTGGTATTAAACATGGTTGACACGTGGCATCTCACCATGATGACACATGGTCACCTTCATTAAGTCACACGTGGCACATCGTTACACATTCAAAAATAATATTAAAATAATATGGTATTTGAAAAACTCTATAGGTCCATAACTTCCAAACCACATGTCCAAATCGGATGTGCCGCTAGTCTACGGACTCGTATCGACTAACACTTTACAACCATGCATGAGTCAAAGGTCAACTTTGCATGAAT
>E614_L213
AAAATAATATGATATTAAACATGGTTGACATGTGGCATCTCAACATGGTGACACATTGTCACATTTATTAAGTCACACGTGGCACATCGTTACACGTTTAAAAATAATATTAAAATAATACAGTATTTGAAAAACTCTACAGGTCCATAACTTTCAAACCACATGGCCAAATCGGACGTGCCACTAGTCTACGGACTCGTATCGACGAGCATT
>E615_L262
AATAAAATAATATGGTATTAAGCATGGTTGACATGTGGCATCTCAATATGGTGACACATGGTCACATTTATCAAGTCACACGTGGCACATTGTTACACGTTTAAAAATAATATTAAAATAATACAGTATTTGAAAAACTCTACAGGTCCATATCTTTCAAACCACATGTCCAAATCGGACGTGCCGCTATTCTACGGACTCGTATCGACTAGCACTTCGCAACCATGCATGAATCAAAGCTCAACTTTCCACGAATAAAAAG
>E616_L254
CCAAAATAAAAACCACAGTGGGTGACACTGTTCACCCACGTAGACTTTCCAGATGTCGACACGTGGCATTGCTGTTCACTTATTCAAAAACATTAAAATATTACGGTATTTGGAAAACTTCACACGTCCATAACTTTTTAACCCGATGTCCAATTTATGCGTGCCGCTAGTCTATGAACTCGTATCAACGAGCACTTTACAACCATACAAAAGTCAAAATAAAATTCTATAACGATAAAAAGTCAACTCCTGGC
>E617_L299
ATAAAAGACACTGTGGGTGACACTGTTCACCCACGTGGACCTATCAGATGTCGACATGTGGCGTCACTGTTCACTCAAGCCAGATATATTAAAATATTACGGTATTCGGAAAACTTCACATGTCCATAACTTTTTAACCGGATGTCCAATTTAAGCATGCCGCTAGTCTATGAACTCATATCGACGAGCACTTTACAACCATACAAAAGTTAAAGCAAAATTCTACAACCATAAAAAGTCAACTCCGGGCACCTTTTAGACAGTTTGAATCTCGACTTGTTTTGCCCATAACTTTCAAA
>E619_L286
TCTCTCCTCTCTCTCCTTCCCCCCGTTTTGCCAAAATAAAAACCACCGTGGGTGACACTGTTCACCCACATGGACCTCTCAGATGTCGACACATGGTGTCACTGTTCACTTAAGTCAGATATATTAAAATATTACGATAGTCGAAAAACTTCACACGTCCATAACTTTTCAACCAGATGTCCAATTTAAGTGTGCCGCTAGTCTATGAACTCGTATCGACGAGCACTTTACAACCATACAAAAGTCAAAGCAAAATTCTATAACCATAAAAAGTCAACTCCTGGCA
>E620_L287
TATTATATAAAATAACAATAATAAAATAATATGGTATTAAGCATGGTTGACATGTGGCATCTCACCATGGTGACACATGGTCACATTTATTAAGTCACACGTGGCACATTGTTACAAGTTTAAAAATAATATTAAAATAGTACAGTATTTGAAAAACTCTACAGGTCCATAACTTTCAAACCACATGTCCAAATCGGACGTGCCGCTAGTCTACGGACTCGTATCGATGAGTACTTCACAACCATGCATGAGTCAAAGCTCAACTTAGCATGAATAAAAAAGTCAAC
>E621_L239
ACATGTGGCATCTCATCATGGTGACACATGATCACATTTATTAAGTCACACGTGACACATTGTTACACGTTTAAAAAATAATATTAAAATAATAGGATATTTTAAAACTTTGCAGGTCCATAACTTTTTAACCAGATATCCAATTTAAGCGTGCCGCTAATCTATGAACTTGTATCGACTAGTACTTCACAACATGCATGAGTCAAAGCTCAACTTTGCATGAATAAAAAGTCAACTTC
>E622_L274
GAAAAAAGAAAAGAAATAATTAAATAATATTAAAAATAATATGACATTAAACATGGTTGACATGTGGCATCTCAACATGGTGACACATGGTCACATTTATTAAGTCACACGTGACACATTGTTACACGTTTAAAAATAATATTAAAATAATACGGTATTTTTTTTAAAACTTTGTAGATCCATAACTTTTTAACGGGATGTCCAAATCAGGCGTGCCGCTAGTCTATGGATTCGTATCGATGAGCACTTCACAACCATGCATAATTCAAAGCTC
>E623_L253
CAATAATAAAATAATATGGTATTAAGCATGGTTGGCATGTGACATTTCAACATGGTGACACATGGTCACATTTATTAAATCACACGTGGCACATTGTTACACGTTTAAAAATAATATTAAAATAATACAGTATTTGAAAAACTCTACAGGTCCATAACTTTCAAACCATATGTCCAAATCGGACGTACCGCTAGTCTATGAACTCATATCGACGAGTACTTCACAACCATGCATGAGTCAAAGCTCAACTTTG
>E625_L240
CTCTCCTCCCCCCGTTTTGCCAAAATAAAAGCCACCGTGGGTGATACTGTTCACCCACGTGGACCTCTCAGATGTCGACATGTGGCGTTTTACTGTTCACCAATTCAAAAATATTAAAATATTACGGTATTCGGAAAAATTCACATGTCCATAACTTCTTAACCAGATGTCCAATTTAAGCGTGCCGCTAGTCTATGAACTCGTATCGACGAGCACTTTACAACCATACAAAAGTCAAAG
>E626_L266
TTCCTTCCCCCGCCGTTTTGCCAAAATAAAAGCCACCGTGGGTGACACTGTTCACCCACGTGGACCTCTCAAATGTCGACATGTGGCATTTCACTGTTCACCGATTCAAAAATATTAAAATATTACGGTAGTCGGAAAAGTTCGCATGTCCATAACTTTTTAACCAGATGTCCAATTTAGGCGTGCTGCTAGTCTATGAAATCGTATCGACGAGCACTTTACAACCATTGAAAGTCCAAGCAAAATTCTACAACCATAAAAAGTTA
>E627_L250
CTCTGTTTTGCCAAAATAAAAGCCACCGTGGGTGACACTGTTCACCCACGTGGACCTCTCAGATGTCGACATGTGGCATCACTGTTTACTCAAGCCAGATATATTAAAATATTACGGTATTCGGAAAACTTCACATGTCCATAACTTCTTAACCAGATGTCCAATTTAAGCGTGCCGCTAGTCTATGAACTCGTATCGACGAGCACTTTACAACCATACAAAGGTCAAAGAAAAATTCTACAACCATAAA
>E628_L258
CTCCTCCCCCCGTTTTGCCAAAATAAAAGCCATCGTGGGTGATACTGTTCACCCACGTGGACCTCTCAGATGTCGACACGTGGCGTTTTACTGTTCACCAATTCAAAAATATTAAAATATTACGGTATTCGGAAAACTTCACATGTCCATAACTTCTTAACCAGATGTCCAATTTAAGCGTGCCACTAGTCTATGAACTTGTATCGACGAGCACTTTACAACCATACAAAAGTCAAAGAAAAATTCTACAACCATAAA
>E630_L266
TGGCCACCCGCCGTTTTGCCAAAATAAAAGCCACCGTGGGTGACACTGTTCACCCACGTGGACCTCTCAGACGTCGACACGTGGCATTTCACTATTCATCGATTCAAAAATATTAAAATATTACGGTAGTCGGAAACTTCACACGTCCATAACGTTTTAACCAGCAGTCCAATTTAAGAGTGCCGCTAGTCTATGAACTCGTATCGACGAGTACTTTACAATCACGTGAAAGTCAAAACAAAATTCTACAACAATAAAAAGTCAAC
>E632_L271
CTGGCACGTGTGGCCACCCGCCGTTTTGCCAAAATAAAAGCCACCGTGGGTGACACTGTTCACCCACGTGGACCTCTCAGGCGTCGCCACGTGGCATTTCACTGTTCACCGATTCAAAAATATTAAAATATTATGGTAGTCGGAAACTTCACACGTCCATAACTTTTTAACCAGATGTCCAATTTAAGAGTGCCGCTAGTCTATGAACTCGTATCGACGAGTACTTTACAACCACGTGAAAGTCAAAACAAAATTCTACAACCATAAAAAG
>E633_L254
GTTTTGCCAAAATAAAAGCCACCGTGGGTGACACTGTTCATCCACGTGGACCTCTCAGACGTCGATACGTGGCATTTCACTGTTCACCGATTTAAAAATATTAAAATATTACGGTAGTCGGAAACTTCACACGTCCATAACTTTTTAACCAGATGTCCAATTTAAGAGTGCCGCTAGTCTATGAACTTGTATCGACGAGTACTTTATAACCACATGAAAGTCAAAACAAAATTCTACAACCATAAAAAGTCAAC
>E635_L271
TAAAATAACAATAATAAAATAATATGGTATTAAGCATGGTTGACATGTGGCATCTCACCATGGTGACACATGGTCACATTTATTAAGTCACACATGGCACATTGTTACACGTTTAAAAATAATATTAAAATAATACGGTATTTTAAAACTTTGCAGGTCCATAACTTTTTAACCAGATATCCAATTTAAGTGTGCCGCTAGTCTATGAACTCGTATTGATGAGTAATCCACAACCGTGCATGAGGCAAAGCTCAAATTTGCATGAATAAAA
>E636_L270
AATTAAATAACAATATTATTATTTAAAATAATAATAAAAATAATTTGATTTTAAACATGGTTGACATGTGGCATTTCACCATGGTGACACATGGTCACACTTATTTAGTCACACGTGGCACATCGTTACGCGTTTTAAAAATAATATTAAAATAATATGATATTTGAAAAACTCTACAGGTCCATAACTTTCAAACCACATGTCCAAATCGGACGTGCCGCTAGTCTACGGACTCGTATCGACGAACACTTCACAACCTTGCATGAATAA
>E637_L245
AAAAAAAGAAAAGAAAAAGAAAAAAAGAAAAGAAATGGTGTTTTCCCACGTGGGGAAAAGAAAAGAAAAAGAAAAAGAAAAAGAAAAAGAAAAGGGAAAATAAAACAAATAAATTCAAATTAATTAAAAATATTATTATTTAAAATAATAATAAAAATAATTTGATTTTACACATGGTTGACATGTGGCTTCTCAACATGGTGACACATGACCACCTTCATTGAGTCACACGTGGCACATCGTTA
>E639_L215
AGAAAAGAAAAGAAAAAGAAAAAGAAAAAGAAAAAGAAAAGGGAAAATAAAACAAATAAATTAAAATTATTTAAATAAAAATATTATTATTTAAAATAATAATAAAAATAATTTGATTTTACACATGGTTGACATGTGGCTTCTCAACATGGTGACACATGGCCACCTTCATTAAGTCACACGTGGCACCTCGTTATACGTGTAAAAATAATATT
>E641_L259
GGGGGGGGAAGGAAGAAGAAGAAGAAGAAAATCATGCCCCCCATGTTTTTCCCCCTTTTTTCCCCACGTGGGGAGAAGAAAAAAAAGAAAAAAGAAATAAAATAAAATAATTAATTAATATTAAAATAATATTATTGTATAAAATAATAATAAAATAATATGGTATTTAACCATAGCTGACATGTGGCATCTCACCGTTGCGACACATGGCACTTTTTATTAAATCACACGTGGCACACTGTTCACATATTTAAAAATA
>E642_L271
AAGAAGAAGAAGAGGAAGAAGAAGAAGAAGAAGAAGAAGAAGAAGAAGAAGGGCCCGTGCCCTTTTTTCCACGTGGGGAAAAGAAAAAAAAAGAAAAAGGAAAATAAAAAGAAATAAATTAAAATTAATTAAATAATATTAATAATAATATTATTATTTAAAATAATAATAAAATAATATGATATTACATATGGTTGACATGTGGCTTCTTAACATGGTGACACATGATCACCTTCATTAAGTCACGCGTGGTACATCATTACACGTTCAA
>E645_L352
GAAAAAGGAAAATAAAATAAAATAAAATAATTAAATAATATAAAAAAATAATATTATTATATAAAATAACAATAATAAAGTAATATGATATTAAGCACGGTTGACATGTGACATCTCAACATGGTGACACATGGTCACATTTATTAAGTCACACGTGGCACATTGTTACACGTTTAAAAAATATAATTAAAATAATACAGTATTTGAAAAACTCTACAAGTCCATAACTTTCAAACCACATGTCCAAATCGGACGTGCCGCTAGTCTACGGATTCGTATCGACGAGTACTTCACAACCATGCATGAGTCAAAGCTCAATTTTGTATGAATAAAAAGTCAACTCCGGCATCCC
>E646_L266
AACAATAAAATAATATGATATTAAGCATGGTTGACATGTGGCATCTCAACATGGTGACACATGGTCACATTTATTAAGTCACACGTGGCACATCATTACACGTTTAAAAATAATATTAAAATAATACAATATTTGAAAAACTCTACAGGTCCATAACTTTCAAACCACATGTCCAAATCGGACATACCGCTAGTCTACGGACTTGTATTGACTAGTACTTCACAACCATGCATGAGTCAAAGCTCAACTTTGCATGAATAAAAAAG
>E647_L268
AAATAACAATAAAATAATATGATATTAAGCATGGTTGACATGTGGCCTCTCAACATGGTGACACATGGTCACATTTATTAAGTCACACGTGGCACATCGTTACACGTTTAAAAATAATATTAAAATAATACAATATTTGAAAAACTCTACAGGTCCATAACTTTCAAACCACATGTCCAAATCGGACGTACCGCTAGTCTACGGACTTGTATTGACTAGTACTTCACAACCATGCATGAGTCAAAGCTCAACTTTGCATGAATAAAAA
>E648_L230
CATGTGGACCTCTCAGACGTCGACACGTGGTGTTTCACTGTTTACCGATTCAAAAATATTAAAATATTATAGTAGTCGGAAAACTTCATATGTCCATAACTTTTTAACCAGATGTCCAATTTAAGCGTGCCGCTAGTCTAAAAGTGAACTCATATCGACGAGAACTTTACAACCATACAAAAGCAAAGCAAAATTCTACAACCATAAAAAGTCAACTCCCGGCACCTTTT
>E649_L295
ATTATTATATAAAATAACAATAGAATAATATGATATTAAACATGGTTGACATGTGGCATCTCAACATGGTGATACACATGGTCACATTTATCAAGTCACACGTGGCACATTGTTACACGTTTAAAAATAATATTAAAATAATACAGTATTTGGAACTCTACAGGTCCATAACTTTCAACCCACATGTCCAAATCGGACGTGCCGCTAGTCTACGGACTCATATCGACAAGTACTTCACAACCATGCATGAGTCAAAGCTCAACTTTGCATGAATAAAAAGTCAACTCGGGCATCC
>E651_L274
TTTTTCTCTCTCCTCCGCCCCGTTTTGCCAAAATAAAAGCCACCGTGGGTGACATTGTTCGCCTATGTCGACCTCTCAGATGTCGACACGTGGTGTCACTGTTCACTTAAGCCAGATATATTAAAATATTACGATAATCAGAAAACTTCACATGTCCATAACTTTTTAACCAAATGTCCAATTTAAGCGTGCCGCTAGTCTATGAACTCATATCGATGAGCACTTTATAACCACATAGAAGTCAAAACAAAATTCTACAACCATAAAAAGTCAA
>E652_L255
CCTCCCCCCCCTCCCGTTTTGTCAAAATAAAAGCCACCATGGGTGATACTGTTCACCCAAGTGGACCTCTCAGATGTCGACACATGGCATCACTGTTCACTTAAGCCAGATATATTAAAATATTACGGTAGTCGGAAAACTTCACACGTCCATAACTTTTTAATCAGATGTCCAATTTAAGCGTGCCGCTAGTTTATGAACTCGTATGGACGAGCACTTTACAATCATACAAAAGTCAAAGAAAATTCTACAACC
>E653_L240
TCTCCTCCCCTGACGTTTTGCCAAAATAAAAATCACTGTGGGTGAAACTGTTCACCCACGTGGACCTCTCGAATGTCGACACGTGGTGTTTCACTATTCACCGATTCAAAAATATTAAAATATTACGGTAGTCGAAAAACTTCACACGTCCATAACTTCTTAACCAGATGTCCAATTTAAGCGTGCCGCTAGTCTGTGAACTCGTATCGACTAGCACTTTACAACCACACAAAAGTCAAA
>E658_L277
CTCCTTTCTTTGCTCTCTCTCTATCTTCTCTCCCACCTCACCTAAGAAAAAACACATGGGTGCCACTGTGCACTCACAGGAACGGCTGAGATTGCGACACGTGGTGCTTTACTGTTCACCGATTCAAAAATATTAAAATATTACGGTATTGGGAAAACTTCACATGTCTATAACTTTCAAACCACATGTCCAAATCGGATGTGCCGCTAGTCTACGGACTCGTATCGATGAGTACTTCACAACCATGCATGAGTCAAAGCTCAACTTTGCATGAATA
>E660_L281
ATAAAATAATATAATATAGTATTTTCTTATTGCTAACATGTGTCACTTCTAGAATATTACACATGGTGCATCCTACTTGGTGACACGTGGCATAACTATTCACATTTTTAAAAATAATATTAAAATAATACTGTATTTGAAAAATTTTGCAGGTTCATAACTTTTCAACAAAATGTCTAAATCAAGTGTACCACTAGTCTACGGACTTGTATCGATGAGTACTTCACATATGTACATGAGCGAAAGCTCATATCCCTAAAAATAAAAAGTCAACCTTGGTA
>E664_L239
TCCCGTTTTGCTAAAATAAAAGCCACCGTGGGTGATACTGTTCACCTACGTGGACCTCTCAGATGTCGACACATGGCATCACTGTTCACTAATTCAAAAACATTAAAATATTACGGTAGTCGGAAAAATTCACACGTCCATAACTTTTTAATCAAATGTCCAATTTAAGCATGCCATTAATCTATGAACTCGTATCGATGAGCACTTTACAATCATACAAAATTCAAAGCAAAATTCTA
>E665_L276
CAATAATAAAATAAAATGGTATTAAGCATGGTTGACATGTGGCATCTCAACATGGTGACACATGGTCACATTTATTAAGTCACACGTGGCACATTGTTATACGTTTAAAAAATAATATTAAAATAATACAGTATTTGAAAAAATCTACAGGTCCATAACTTTCAAACCACATGTCCAAATTGGACGTGCCGCTAGTCTATGGACTTGTATCGACGAGTACTTCACAACCATGCATGAGTCAAAGCTCAACTTTGCATGAATAAAAAGTCAACTCCG
>E666_L251
AAAAGCCACCGTGGGTGACACTGTTCACCACATGGACCTCCCAGATGTCAACACGTGGCATCACTGTTCACTTAAGCCATATATAATAAAATATTACGGTATTCGAAAAACTTCACATGTCCATAACTTTTTAACCGTACGTCCAAATTAGGCGTGCCGCTAGTCTACGGACTCGAATAGATGAGTACTCACAACCATGCATGAGTCGAAGCTCAACTTTACATGAATAAAAAGTCAACTTTGGCATCCCT
>E667_L255
CCCGCCGTTTTGCCAAAATAAAAGCCACCGTGGGTGACACTGTTCACCCACGTGGACCTCTCAGATGCCAACACGTGGCCTTTCACTGTTCACCGATTCAAAAATATTAAAGTATTACGATGGTCGGAAAAACTTCACACTTCCATAACTTTTTAACCAGATGTCCAATTTAAGCGTGCCACTAGTCTATGAACTCGTATCGACGAGTACTTTACAATCATACAAAAGTCAAAGCAAAATTCTACAACCATAAAA
>E668_L257
AATATAATAATTTGGTATTAAACATGGTTGACATGTGGCATCTCACCATGGTGACACATGGTCATATTTATTAAGTCACACGTGGCACATCGTTACACGTTTAAAACTAATATTAAAATAATACAGTATTTGAAAAATTCTACAGGTCCACAACTTTCAACCCACATGTCCAAATCAGACGTGCCGCTAGTCCATGGACTCGTATCGACTAGTACTTCACAACCATGCATGAGTCAAAGCTCAACTTTGCATGAATA
>E669_L210
CCTCTGTTTTGCCAAAATAAAAACCACCTGGGTGACACTGTTCACCCACGTGGACCTCTTAGATGTCGACATGTGACATTTTACTGTTCATCGATTCAAAAACATTAAAATATTACGATAGTTGGAAAACTTCACGCGTCCTTAACTTTTTAACCAGACGTCCAATTTAAGCGTGCCGCTAGTCTATGAACTCATATCGACGAGCATTTT
>E670_L225
AATAAAAGTCACCGTGGGTGACACTGTTCAGCCATGTGGACCTCTCAGATGTCGACATGTGGCATCACTGTTCACTTAAGCCAGATATATTAAAATATTACGGTATTCGGAAAACTTCACATGTCCATAACTTTTTAACCAGATGTCCAATTTAAGCGTGCCGCTAGTCTATGAACTCTTATCGATGAGCACTTTACAACCATACAAAAGTCAAAGCAAAATTCT
>E672_L291
CTCTCTCTCTTTCTCTCTCCTCCCCCTCATTTTGCCAAAATAAAAGCCATCATAGGTGACACTGTTCATCCACATGGACCTCTCAGATGTCGACATGTGGCATCACTGTTCACTGATTCAAAAACATTAAAATATTACGATAGTCGGAAAAATTCACACGTCCATAACTTTTTAACAAGATGTCCAATTTAAGCATGCCGCTAGTCTATGAACTCGTATCGACGAGCACTTTACAACCATACAAAAGTCAAAGCAAAATTCTACAACCATAAAAAGTCAACTCCGGCACCT
>E673_L230
TGGGTGACACTATTCACCCACGTGGACATCTCAGACGTCGACACGTGGTGTTTCACTGTTTACCGATTCAAAAATATTAAAATATTACCGTAGTCGGAAAACTTCACACGTCCATAACTTTTTAACCAGATGTCCAATTTAAGCGTGTCACTAGTCTATGAACTCGTATTGACGAGCACTTTACAACCATACAAAAGTCAAAGTAAAATTCTACAACCATAAAAAGTCAA
>E675_L308
TCCTTATCTGTCATTGTATTAATTGTATAATGCTCTGTATACTGTATTGGACATTTAGTTATTAATTATGCACTGATTTACTGTTATTCATTTGGAGTGCTGCAAATTTGTGGAATCAACTTATAGTAATGTGGGAGGAATAAGAGGATGTATATAGAAGTGTGTTTTTAGTGCACGAAATTTGTGGTAAGTCCAACCCTTAGGGGAGGTTCTGCCGGATTTTCCATTAGAGGGTCCGGTAGGATTTCCCTGGGACAAGGGCTTGTCTAGGGTTCCGGTGAGGAAATTTGGACGGGTCCTGACAGTAT
>E677_L207
GCATCTCAACATGGTGACACATGGTCACATTTATTAAGTCACATGTGGCACATTGTTACACGTTTAAAAAATAATATTAAAATAATACAGTATTTGAAAAACTCTACAGGTCCATAACTTTCAAACCACATGTCCAAATCGGACATGCCACTAGTCTACGGACTCGTATCGACGAGTACTTCACAACCATGCATGAGTCAAAGCTCA
>E681_L277
TAATTGTATAATGCTCTGTATACTGTATTGGACATTTAGTTATTAATTATGCACTGATTTACTGTTATTCATTTGGAGTGCTGCAAATTTGTGGAATCAACTTATAGTAATGTGGGAGGAATAAGGGGATGTATATAGAAGTGTGTTTTTAGTGCACGAAATTTGTGGTAAGTCCAACCCTTAGGGGAGGTTCTGCCGGATTTTCCATTAGAGGGTCCGGTAGGATTTCCCTGGGATCAGGGCTTGTCTAGGGTTCCGGTGAGGAAATTTGGACGGG
>E682_L269
TGAAATAACTCAGCCCGTGGGTGTCACTGTGCACTCACGGGATTGAATGAGGATGCGACACGTGGCATGAACAGTGCGCACATTTCACACATTTAAAATAATAATAAATTAATACGGTGTTAACAAAACTTCGCAGATCCATACTTTTTAACCGTACATCCAAATTAGGCATGCCCCTAGTCTATGAACTTGTATCGACGAGTACTTCACAACCATGCATGAGTCAAAGCTCAACTTTGCATGAATAAAAATCAACTCCGACACCTTTT
>E683_L254
TTGCCAAAATAAAAGCCACCGTGGGTGATCCTGTTCACTCACGTGGACCTCTCAGATGTCGACACGTGGCGTTTCACTGTTTATCGATTCAAAAATATTAAAATATTACGGAATTCGGAAAGCTTCACATGTCCATAACTTTTTAACCAGATGTCCAATTTAAGCGTGTCGCTAGTCTATGAACTCGTATCGACGAGCACTTTACAATCATACAAAAGTCAAAGCAAAATTCTACAACCATAAAAAGTCAACTC
>E684_L265
CTCCTTTCTCTTTCTCTCTCCTCTCCCTCGTTTTGCCAAAATAAAAGCCACCGTGGGTGATCCTGTTCACTCACGTGGACCTCTCAGATGTCGACACGTGGCGTTTCACTGTTTATCGATTCAAAAATATTAAAATATTACGGTATTCGGAAAACTTCACATGTCCATAACTTTTTAACCAGATGTCCAATTTAAGCGTGTCGCTAGTCTATGAACTCGTATCGACGAGCACTTTACAATCATACAAAAGTCAAAGCAAAATTCT
>E686_L276
CTTCCCCTGCCGTTTTGCCAAAATAAAAGCCACCGTGGGTGATACTGTTCACCCACGTGGACCTCTCAGACATTGACACATGGCATTTCACTGTTCACCGATTCAAAAATATTAAAATATTATGGTAGTCAGAAAACTTCATACGTCCATAACTTTTTAACCAGATGTCCAATTTAAGCGTGCCGCTAGTCTATGAACTCATATCGATTAGCACTTTACAACCATACAAAAGTCAAAGCAAAATTCTACAACCATAAAAAGTTAACTCCCGGCACC
>E687_L273
TTTCTCTCTCTTCCCCGAGATTTTTATCCAATAAAAGCCACAGTGGTGACACTGTTCATCCATGTGGACCAATCAGAAGCTGACACATGGCATTTCACTGTTCATCAACTCAAAAACATTAAAATATTACGGTATCCGGCAAACTTCACGCCTCCATAACTTTTTAACCGGATGTCCGTTTTAAGCGTGCCGCTAGTCTGTGAACTCGTATCGACGAGCGCTTCACAACCATGCACGAGTCAAAGCTCATTTCCCCATAAATAAAAAGTCAAC
>E688_L243
CAATTATAAAATAATATGGTATTAAGCATGGTTGACACATGGCATCTCATCATGGTGACACACGGTCACATTTATTAAGTCACATGTGGCACATTGTTACACGTTTAAAAATAATATTAAAATAATACGATATTTTAAAACTTTGCAGGTCCATAACTTTTTAACCACATATCCAATTTAAGCGTGCCGCTAGTCTATGAACTCGTATTGATGAGTAATCCACAACCGTGCATGAGTCAAAGC
>E691_L274
TATATAAAATAATAATAAAATAATATGATATTAAACATGGTTGACATGTGGCATCTCAACATGGCGACACATGGTCACATTTATTAAGTCAAACGTGGCACATTGTTACACGTTTAAAAATAATATTAAAATAATACAGTATTTGAAAAACTCTACAGGTCCATAACTTTCAAACCACATGTCCAAATCGGACGTGCCGCTAGTCTACGGACTCGTATCGATGAGTACTTCACAACCATGCATGATTTAAAGCTCAACTTTGCATGAATAAAAA
>E692_L240
TGGTTGACATGTGACATCTCAATATGGTGATACATGGTCACATTTATTAAGTCACACGTGGCACATTGTTACACGTTTAAAAATAATATTAAAATAATATTGTATTTGAAAAACTCTACAGGTCCATAACTTTCAAACCACATGTCCAAATCGGACGTGCCGCTAGTCTAGGACTCATATCAACAAATACTTCACAACCATGCATGAGTCAAAGCTCAACTTCGCATGAATAAAAAGTCA
>E694_L282
TATAAAATAACAGTAATAAAATAATAGGGTAGTAAGCATGGTTGACATGTGACATCTCAATATGGTGATACATGGTCACATTTATTAAGTCACACGTGGCACATTGTTACACGTTTAAAAATAATATTAAAATAATATTGTATTTGAAAAACTCTACAGGTCCATAACTTTCAAACCACATGTCCAAATCGGACGTGCCGCTAGTCTAGGACTCATATCAACAAATACTTCACAACCATGCATGAGTCAAAGCTCAACTTTGCATGAATAAAAAGTCAACTC
>E695_L264
TCTCTCTCCTCTCTCTCTTTCTCTCTCCTCCCCCCGTTTTGCCAAAATAAAAGCCACCGTGGGTGCCTCTCAGATGTCGACACATGGCATTTCACTGTTCACCGATTCAAAAATATTAAAATATTACGGTATTCGGAAAACTTCACATGTTCGTAACTTTTTAACCAGATGTCCAATTTAAATGTGCTGCTAGTCTATGAACTCATATCGACGAGCACTTTTACACCATACAAAAGTCAAAGCAAAATTCTACAACCATAAAAA
>E696_L264
CTCTCCTCCCCTACCGTTTACCAAAATAAAAGCCACCGTGGTGACACTGTTCACCCACGTGGACCTCCCAGATGTCGACATGTGGCATCACTGTTCACTTATTCAAAAACATTAAAATATTATGGTAGTCGGAAAACTTCACACGTCTATAACTTCTTAACCAGATGTCCACTTTAAGCGTGCTGCTAGTCTATGAACTCGTATCGACGAGTACTTTACAACCATATAAAATTCAACGCAAAATTCTACAACCATAAAAAGTCA
>E699_L281
CTCTCCTGCCCCCGCCGTTTTGCCAAAATAAAAGCCACCGTGGGTGACACTGTTCACCCACGTGGACCTCTCAGACGTCGACATGTGGTGTCATTGTGCACTTAAGCCAGATACAATAAAATATTACGGTATTCAGAAAACTTCACACATCCATAACTTTTTAACCAGATGTCCAATTTAAACGTGCCACTAGTCTGTGAACTCGTATCGACGAGCACTTTACAACCATACAAAAGTCAACGCAAAATTCTACAACCATAAAAGTCAACTCCCGACACTTT
>E701_L269
CTAATTCATTCACTTCAAGGCTGGTTCTGAACGCTGCGTAACATCATCTTCTCAGATGTTGACACGTGGTGTCACTGTTCACTTAAGCCAGATATAATAAAATATCACGGTATTCGAAAAACTTCACATCTCCATAACTTCTTAACCAGATGTCCAATTTAAGCGTGCTGCTAGTCTATGAACTCATATCGACGAGCACTTTACAACCATACAAAAGTCAAAGCAAAATTCTACAACCATAAAAAGTCAACTCCCGGCACTTTTTGGAC
>E702_L264
GATGGTTTTCTCTCTCCCTCTCTCTCTCCTCCCCCGCCGTTTTGCCAAAATAAAAGCCACCGTGGGTGACACCGTTCACCCACGTGGACCTCTCAGATGTCGGTACGTGGCGTCACTGTTCACTTAAGCCATATATAATAAAATATTACGGTATTCAAAAAACTTCACATGTCCATAACTTCTTAACCAGATGTCCAATTTAAGCATATGAAAGTCAAAACAAAATTCTACAACCATAAAAAGTCAACTCCACCACCTTTTGGA
>E704_L261
CAACCTGGCAGGTGGGTGTGGCCCTCCGGTGGCCAGTTGTTTCTCTCTCTAGCTCTCTCTCTCCTCTCTCTCCTTCTCTCTCCTTTCTCGGCCGTTTTGCCAAAATAAAAGCCACAGTGGGTGACACTATTCACCCACGTGGACATCTCAGACGTTGACACGTGGCGTTTCACTGTTTACAGATTCAAAAATATTAAAATATTACGGTAGTCGGAAAACTTCACACGTCCATAACTTTTTAACCAGATGTCCAATTTAAGC
>E705_L253
TTACCAAAATAAAAGCCACCGAGGGTGACACTGTTCACCCACGTGGAGCTCTCAGATGTCGACACGTGGCATCACTGTTCACTCAAGCCAGATATATTAAAATATTACGGTAGTTAGAAAACTTCACACGTCCATAACTTTTTAACCAGATGTCCAATTTAAGCGTGCCGCTAGTCTGTGAACTCGTATCGACGAGCACTTTACAACCATACAAAAGTCAAAGCAAAATTCTACAACCATAAAAAGTCAACTC
>E706_L279
TCCCTTGTTTTGCCAAAATAAAAGCCACCGTGGGCGACACTGTTCACCCACGTGGACTTCTCAGATGTCGACACATGGCATCATTGTTCACTTAAGCTAGATATCTTAAAATATTACGGTAGTCGGAAAACTTCACACATCCATAACTTTTTAACCAGATGTCCAATTTAAGCGTGCCGCTAGTCTATGAACTCATATCGACGAGCACTTTACAACCATACAAAAGTCAAAACAAAATTCTATAACCATAAAAAGTCAACTCCTGGCACCTTTTGTACA
>E707_L271
CTCTTTCTCTCTCCTACCCCATCGTTTTGCCAAAATAAAAGCTACCATGGGTGACACTGTTCACCCACGTAGACCTCTCAGATGTCAACACGTGGCGTCACTGTTCACTTAAGCCAGATATAATAAAATATTACGGTATTCGGAAAACTTCACATATCCATAACTTCTTAATCAGATGTCCAATTTAACCGTGCCGCTAGTCTATGAACTCGTATCAACGAGCACTTTACAACCATACAAAGTCAAAGCAAAATTCTACAATCATAAAAGG
>E708_L277
TGGCTTTTCCCCTTGAAACAGTGAAATAACTCAGCCTGTGGGTGTCACTATGCACTCATGGGATTGAATGAGGATGTGACACGTGGCATGAACAGTACGCACGTTTCACACTTTTAAAATAATAATAAATTAATACGGTGTTAACAAAACTTCGCAGATCCATACTTTTTAACCGTACGTCCAAATTAGGCGTGCCGCTAGTCTATGAACTCATATCGACGAGTACTTCACAACCATGCATGAGGCAATGCTCAACTTTGCATGAATAAAAAGTCAA
>E709_L201
CCCGTTTTGCCAAAATAAAAGCCACCGTGGATGACACTGTTCATCCACGTGGACCTCTCAGATGTCGACACATGGCGTCACTGTTCACTTAAGCCAGATATATTAAAATATTACGGTATTCGAAAAACTTCACATGTCCATAACTTCTTAACCAGATGTCCAATTTAAGCGTGCCGCTAGTCTATGAACTCGTATCAACGA
>E711_L247
AAATAAAAGCCACCGTGGGTGATACTGTTCATCCACGTGGACCTCTTAGATGTCGACACGCGGTGTCACTGTTCACTTAAGCCAGATATATTAAAATATTACGGTAGTCGGAAAACTTCACACGTCCATAACTTTTAAACCAAATGTCCAATTTAAGCATACCGCTAGTCTATGAACTCGTATCGACGAGCACTTTACAACCATACAAAAGTCAAAGCAAAATTCGACAACCATAAAAAGTCAACTC
>E712_L288
TCTTTGCTCTCTCTCTATCTTCTCTCCCACCTCACCTAAGAAAAACCACATGGGTGCCACTGTGCACTCACAGGAATGGCTGAGATTGCGACACGTGGTGCTTTACTGTTCACCGATTCAAAAATATTAAAATATTACGGTATTCGGAAAACTTCACATGTCTATAACTTTCAAACCACATGTCCAAATTGGATGTGCCGCTAGTCTACGGACTCGTATCGATGAGTACTTCACAACCATGCATGAGTCAAAGCTCAACTTTGCATGAATAAAAAGTCAACTCCGACA
>E713_L267
AATAACAATAAAATAATTTGGTATTAAACATGGTTGACAGGTGGCATATCAACATGGTAACACATGGTCACATTCATTAAGTCACACGTGGCACATCGTTACACGTTTAAAAATAATATTAAAATAATACAGTATTTGAAAAACTCTACAGGTCCATAACTTTCAAACCACATGTGCAAATCGGACGTGCCGCTAGTCTACGGACTCGTATCGACTAGTACTTCACAACCATGCATGAGTCAAAGCTCAACTTTGCATGAATAAAAA
>E714_L250
TCCCGTTTTGCCAAAATAAAAGCCATCGTGGGTGACACTGTTTATCCACGTGGACCTCTCAGTTGTCGACATGTGGCGTCACTGTTCACTCAAGCCAGATATATTAAAATATTATGGTAGTCGGAAAACTTCACACGTCCATAACTTTTTAACTAAATGTCCAATTTAAGCGTGCCGCTAGTCTATGAACTCGTATCGACAAGCACTTTACAACCATACAAAATTCAAAGCAAAATTCTACAACCATAAA
>E715_L263
GCCATTTTGCCAAAATAAAAGCCACCGTGGGTGACACTGTTCACCCACGTGGACCTCCCAGATGTTGACACATGGTGTCACTGTTCACTTAAGCCAGATATAATAAAATATCACGGTATTCGGAAAACTTCACATGTCCATAACTTCTTAACTAGATGTCCAATTTAAGCGTGCCGCTAGTCTATGAACTCGTATCGACGAGCACTTTACAACCATACAAAAAGTCAAAGCAAAATTCTACAACCATAAAAAGTCAACTCCCG
>E717_L264
AGTAATAAAATAATATGATATTAAACATGGTTGACATGTGGCGTCTCAATATGGTGACACATGGTCACATTTATTAAGTCACACGTGGCACATCGTTCCGAGTTTAAAAATAATATTAAAATAATACAGTATTTGAAAAACTCTACAGGTCCATAACTTTCAAACCACATGTCCAAATCGGACGTGCCACTAGTCTACGGACTCGTATCGACGAGCACTTCACAACCATGCATGATTCAAAGCCCAACTTTGCATGAATAAAAA
>E718_L255
AAATAAAAGCCACCGTGGGTGACACTGTTCACCCACATGGACCTCTCAGATGTTGACACGTGGCATCACTGTTCACTTAAGCCAGATATATTAAAATATTATGGTATTCGAAAAACTTCACATATCCATAACTTTTTAACCCGATGTCCAAATTAATCGTGCCGATAGTCTATGAACGCGTATCGATGAGCACTTTACAACCATACAAAAGTTAAAGCAAAATTCTACAACCATAAAAAGTTAACTCCCAGCACA
>E719_L245
ACCGTGGGTGACACTGTTCACCCACGTGGACCTCTCAGATGTTGACATGTGGTGTCACTGTTCACTTAAGACAGATATAATAAAATATCACGGTATTCGGAAATATTCAAATGTCCATAACTTCTTAACCAAATGTTCAATTTAAGCGTGCCGCTAGTCTATGAACTCGTATCAACGAGCACGTTAAAACCATACAAAAAGTCAAAGCAAAATTCTACAACCATAAAAAGTCAACTCCCAGCACC
>E721_L338
AAAGAAGGAGAAAAAGGAAGAAGAAGAAGAAGAAGAAAGAAAATAGGGGCCCGTGGCTTTTTTTTTTTTCCCACGTGGGGGAAAGGAAAATAAGAAAAGAAAAAGGAAGAAAAAGAAAATAAAATAAAATAAAAGAAAATAAAAGAAATAATTAAATAATAACAACATGGTGACACATGGTCACATTTATTAAGTCACACGTGGCACATTGTTACACGTTAAAAAAAAATAATATTAAAATAATACAGTATTTGAAAAACTACAGGTCCATAACTTTCAACCCACATTTCCAAATCGGACGTGCCACTAGTCTACGGACTCGTATCGACGAGTACTTC
>E722_L240
AGCCACCGTGGGTGATAGTGTTCACCCATGTGGATCTCTCAGATGTCGACACATGGTGTTTTACTGTTCATTGATTCAAAAAATATTAAAATATTACAGTAGTCGGAAAACTTCACCCGTCCATAACTTTTTACCCAGATGTCCAATTTAAGCGTGTCGCTAGTCTATGAACTCGTATCGACGAGTACTTTACAACCATACAAAAGTCAAAGCAAAATTCTACAACCATAAAAAGTCAAC
>E723_L273
CCGCCGCCAACTTCACCGGCCCAATCTGGGAGCGTCGCTGGCCGGCCGGCCGCCCAATTTGGCTGGTGCGTTCGCTGGCGTGTGGGCTTGGATGGTAGCCGACGCGTGTGGCAAGGTGGGGGCCGGAAATGGTGAACACGAGAGAGAGAGAGAGACGGCCGGTGGGAAGAAAAAAGAAGGAAGAAGGAAGAAGAAAGAGGAAGAAGAAGAGGAACAGCCCCGTGGCCTTTTTTCCCATGTGGGGAGGCTCAACTTTGCATGAATAAAAAGTCA
>E724_L282
CCCCACCGGCCCGCCCGTTTGCCAAAATAAAAGCCACCGTGGGTGACACTATTCACCCACATGGACCTCTTAGATGTCGACACGTGGCATCACTGTTCACCTATTCAAAAATATTAAAATATTACGGTATTCGAAAAACTTCGCATGTCCATAACTTTTTAATCAGATGTCCAGTTTAAGCGTGCCACTAGTCTATGAACTTGTATCGACGAGAACTTTACAACCATACAAAAGTCAAAGCAAAATTCTACAACAATAAAAAGTCAACTCCCGGCACCTTTT
>E728_L209
CAACATGGGGACACATGGTCATATTTATTAAGTCACACGTGGCACATTGTTACATGTTTAAAAATAATATTAAAATAATACAGTATTTAAAAAACTCTATAGGTCCATAACTTTCAAACCACATGTCCAAATCGGATGTGCCGCTAGTCTCCAGACTCATATCGACGAGTACTTCACAACCATGCATGAGTCAAAGCTCAACTTTGCAT
>E729_L263
TCTCTCCTTCCCCCCGTTTTGCCAAAATAAAAGCCACTGTGGGTGACACTGTTCACCCATGTGGACCTCTTAGATGTCGACACGTGGTGTCACTGTTCACTTAAGCCAGATATATTAAAATATTACGGTAGTCGTAAAACTTCACACTTCCATAACTTTTTAACCAGATGTCCAATATTAGCGTGCCGCTAGTCTATGAACTCATATCGACGAACACTTTACAATCATACAAAAGTCAAAGAAAAATTCTACAATGATAAAAA
>E731_L235
GTGGGTGATACCGTTCACCCACATGGACCAATCAGGTGACAACACATGGCATTTCACTGTTTACCGACTCAAAAATATTAAAATATTACAGTATCCGGCAAACTTCACGCGTCCATAACTTTTTAACCGTACGTCCAAATTAGGCGTGCCGCTAGTCTGTGAACTCATATCGACGAGCACTTTACAACCATGCATGAGTCAAAGCTCAACTTTGCATGAATAAAAAGTCAACTTC
>E733_L280
CTCTCCTCTCTCTCTTTCTCTCTCCTTCCCACCGTTTTGCCAAAATCAAAGCCACTGTTGGTGACACTGTTCACCCATGTGGACCTCTTAGATGTCGACACGTGGTGTCACTGTTCACTTAAGCCAGATATATTAAAATATTACGATAGTCGGAAAACTTCACACTTCCATAACTTTTTAACCAGATGTCCAATATTAGCGTGCCGCTAGTCTACGAACTCATATCGACAAGCACTTTACAACCATACAAAAGTCAAAGAAAAATTCTACAACCATAAAA
>E734_L269
AAAATAATATGGTATTAAGCATCGTTGACATGTGGCATCTCAACATGGTCACATTTATTAAGTCACACGTGGCACATTGTTACACGTTTAAAAAATAATATTAAAATAATACAGTATTTGAAAAACTCTACAGGTCCATAACTTTCAAAGCACAGGTCCATAACTTTCAAAGCACATGTCCAAATCGGAACGTGCCGCTGGTCTACGGACTCGTATCGATGAGCAATGTACAACCATGTATGAGTCAAAGCTCATTTCCCCATAAGTAC
>E735_L267
TAAAATAATATGGTATTAAACATGGTTGACATGTGGCATCTCAACATGGTGACACATGGTCACATTTATTAAGTCACACGTGGTACATTGTTATACGTTTAAAAATAATATTAAAATAATACAGTATTTGAAAAACTCTACAGGTCCATAACTTTCAACCCACATGTTCAAATCGGACGTGCCGCTAGTCCACGGACTCGGATCGACGAGTACTTCATAACCATGCATGATTCAAAGCTCAACTTTGCATGAATAAAAAGTCAACTT
>E736_L250
CGATGTTTTGCCAAAATAAAAGCCACCGCGGGTGACACTGTTCACCCACATGGACCTCTCAGAAGTCGACACGTGGCATCACTGTTCAATCAAGCCAGATATATTAAAATATTACGGTATTCGGAAAACTTCACATATCCATAACTTTTTAACCAGATGTCCAATTTAAGTGTGCCGCTAGTCTATGAACTCGTATCGACGAGCACTTTACAACCATACAAAAGTCAAAGCAAAATTCTACAACCATAAA
>E738_L289
CTAAGAAAAACCACGTGGGTGCCACTGTGCACTCACAGGAACGGCTGAGATCGCGACACGTGGTGTTTCACTGTTCACCGATTCAAAAATATTAAATTATTATGGTATTCGAAAAACTTCGCATGTCCATAACTTTTAAACCACATGTCCAAATCAGATGTGCCGCTAGTCTACGGACTCGTATCAGCGAGCACTTCACAACCATGCATGAGTCAAAGCTCAATTCCCCATAAACAAAAAGTCAACTCCAGCACCCCTTGGACAGTTTGGACCGCAACTTGTTTCGTCC
>E739_L300
TATATAAAATAACAATAATAAAATAATTTGGTATTAAGCATGGTTGACATGTGGCATCTCATCATGGTGACACATGGTCACATTTATTAAATCACACATGGCACATCGTTACACGTTTAAAAATAATATTAAAATAATACAGTATTTGAAAAACTCTACAGGTCCATAACTTTCAAACCACATGTCCAAATTAAGCATGCCGCTAGTCTATGAACTCATATAGACTAGTACTTCACAACCATGCATGAGTCAAAGCTCAACTTTGCATGAATAAAAAGTCAACTCCGGCACCCCTTGGAC
>E741_L286
ATAAAATAACAATAATAAAATAATATGGTATTAAGCATGGTTGACATGTGGCATCTCATCATGGTGACACATGGTCACATTTATTAAGTCACACGTGGCACATTGTTACCCGTTTAAAAAATAATATTAAAATAATACGGTATTTTAAAACTTTGCAGGTCCATAACTTTTTAACCAGATATCCAATTTAAGCGTGCTGCTAGTCTATGAACTCGTATCGTCTAGTACTTCACAACCATGCACGAGTCAAAGCTCAACTTTGCAAGAATAAAAAGTCAACTCCGGC
>E742_L261
AATAATATGGTATTAAACATGGTTGACATGTGGCATCTCACCATGGTGACACATGGTCACATTTATTAAGTCACACGTGGCACATTGTTAGACGTTTAAAAATAATATTAAAATAATATAGTATTTGAAAAACTCTACAGGTCCATAACTTTCAAACCACATGTCTAAATCGGATGTGCCGCTAGCCTACAGACTCGTATCGATGAGTACTTCACAACCATGCATGAGTCAAAGCTCAACTTTGCATGAATAAAAAGTCAA
>E745_L239
GACAAAATAATATAATATAGTATTTTCTTATTGCTGACATGTGTCACTTCTAAAATATTACACATGGTGCAGTGTATTCACATTTTAAAAAATAATATTAAAATAATACTGTATTTGAAAAATTTTGCAGGTTCATAACTTTTCAACAAAATGTCCAAATTAGGTGTACTGCTAGTCTACGGACTCATATCGATGAGTACTTCACATCTGTACATGAGTCAAAGCTCATATCCCCAAAA
>E748_L251
CGTTTTGCCAAAATAAAAGCCACCGTGGGTGACACTGTTCACCCATGTGGACCTCTCAAATGTCGGCACGTGGTGTTTCATTGTTCACCGATTCAAAAATATTAAAATATTACGGTAGTCGGAAAACTTCACACGTCCATAACTTTTTAACCAGATGTCCAATTTAAGCATGCCGCTAGTCTATGAACTTGTATCGACGAGCACTTTACAACCATATAAAAGTCAAAGCAAAATTCTACAACCATAAAAAG
>E749_L247
AAAAGCCACCATGGGTGACACTGTTCACCCAAGTAGACCTCTCAGATGTCGACATGTGGCATCACTGTTCACTTAAGCCAGATATATTAAAATATTGCGGTATTCGGAAAACTTCACATGTCCATAACTTATTAACCAGATGTCCAATTTAAGCGTGCCGCTAGTCTATGAACTCATATCGACGAGCACTTTACAACCATATAAAAGTCAAAGCAAAATTCCACAAACATAAAAAGTCAACTCCCGG
>E750_L245
ACAATAAAATAATTTGGTAATAAGCATGGTTGATATGTGGCATCTCAACATGGTGACACATGATCACCTTCATTAAGTCACACGTGGCACATCGTTACACGTTTAAAAATAATATTAAAATAATACAGTATTTGAAAAACTCTACAGGTCCATAACTTCCAAACCACATGTCCAAATCGGACGTGCCGCTAGTCTACAGACTCGTATCGACTAGTAATTCACAACCATGCATGAGTCAAAGCTTG
>E751_L284
AATAATAAAGTAATATGGTATTAAGCATGGTTGACATGTGGCACCTCATCATGGTGACACATGGTCACATTTATTAAGTTACACGTGGCACATCGTTACACGTTTAAAAATAATATTAAAATAATACAGTATTTGAAAAACTCTACAGGTCCATAACTTTCAAACCATATGTCCAAATCGGATGTTCCGCTAGTCTACGGACTCGTATTGATGAGTACTTCACAACCATGCATGAGTCAAAGCTCAACTTTGCATGAATAAAAAGTCAACTCGGGCATCCCTTG
>E752_L271
CTCTCTCTCCTCTCTCTCTCTTTCTTTCTCCTACCCCGCCGTTTTGCCAAAATAAAAGCCACCGTGGGTGATACTGTTCACCCACGTGGACCTCTCAGATGTCGACACGTGGCATCACTGTTCACTTAAGCCAGATATAATAAAATATTACGGTATTCGGAAAACTTAACTTGTCCATAACGTCTTAACCAGATGTCTAATTTAAGCGTGCCCTAGTCTATGAACGAGCACTTTATAACCATACAAAAGTTAAAGCAAAATTCTACAACCA
>E754_L263
ATGGTATTAAGCATGGCTGACATGTGGCATCTCAACATGGTGACACATGGTCACATTTATTAAGTCACACGTGGCACATTGTTACACATTAAAAAAAATAATATTAAAATAATACAGTATTTGAAAAACTCTACAGGTCCATAACTTTCAACCCACATTTCCAAATCGGACGTGCCGCTAGTCTACGGACTCATATCGATGAGTACTTCACAACCATATATGAGTCAAAGCTCAACTTTGCATGAATAAAAAAGTCAACTCTG
>E755_L275
CCCCTTTTTTCACACTGGTTTAAGGCCACCGTGGGTGGCACTGTTCACCCATGTGGACCTCTAAGATGTCGACACATGGCATCACTGTTTATGCACTGTGCATAATTCGAAAATAGAATAAAATATTGCGGTAATTGGAAAACTTCGCATGTCCATAACTTTCAAACCACATGTCCAAATCGGACGTGCTGCTAGTCTACGGACTCGTATCGACGAGAACTTCACAACCATGCATGAGTCAAAGCTCAACTTTGCATGAATAAAAAGTCAACTCC
>E756_L229
AGAAAAACCACGTGGGTGCCACTGTACACTCACAGGAACGGCTGAGATCGCGAGACGTGGTGTTTCACTGTTCACCGATTCAAAAATATTAAAATATTATGGTATTCGGAAAACTTTGCATGCCCATAACTTTCAAACCACATGTCCAAATAGAACGTGCCGCTAGTCTACGGACTCGTATCGATGATACTTCACAACCATGCATGAGTCAAAGCTCAACTTCGCATGA
>E758_L267
TCTCTTTCTCTCTCCTCCCCCACCATTTTGCCAAAATAAAAGCCACCGTGGGTGACACTATTCATCCACATGGACCTCTCAGATGTCGACATGTCGCGTCACTGTTCACTTAAGCCAGATCTAATAAAATATTACGATATTCGGAAAAATTCACATGTCCATAACTTCTTAACCAAATGTCCAACTTAAGCGTGCCGCTAGTCTATGAACTCGTATCGATGAGCACTTTACAGCCATACAAAAGTCAAGCAAAATTCTACAACCATA
>E759_L275
CTCTTTCCCCGCCATTTTGCCAAAATAAAAGCCACCGCGTGTGACACTGTTCACTGACGTGGACCTCTCAGATATCGACACGTGGCATCACTGTTCACTTAAGCCAGATATAATAAAATATTACGGTATTCGGAAAACTTCACATGTCCATAACTTCTTAACCAGATGTCCAATTTAAGCGTGCCGCTAGTCTACGAACTCATATCGATACGTACTTTACAACCATACAAAAATCAAAGCAAAATTCTACAACCATAAAAAGTCAACTCTCGGCA
>E760_L251
ACAAATAATTTGATTTTACACATGGTTGACATGTGGCATTTCACCATGGGGACACATGGTCACCTTCATTAAGTCACACGTGGCACATCGTTACGCGTTTAAAAAAATAATATTAAAATAATACGGTATTTGAAGAACTCTACAGATCCATAACTTTCAAACCACATGTCCAAATCGGACGTGCTGCCAGTCTACGGACTCGTATCGACGAGCACTTCACAACCATGCATGAGTCAAAGCTCAACCTTGCA
>E761_L269
TAATATGATATTAAACATGGTTGACATGTGGCATCTCAACATGGTGATACACATGGTCACATTTATCAAGTCACACGTGGCACATTGTTACACGTTTAAAAATAATATTAAAATAATACAGTATTTGGAACTCTACAGGTCCATAACTTTCAACCCACATGTCCAAATCGGACGTGCCGCTAGTCTACGGACTCATATCGACAAGTACTTTACAACCATGCATAAGTCAAAGCTCAACTTTGCATGAATAAAAAGTCAACTCCGGCACC
>E762_L260
CTCTTTCTCTCTCCTCCCCCACCGTTTTGCCAAAATAAAAGCCACTGTGGGTGATACTGTTCACCCACGTGGACCTCTCAGATGTCGACACATGGCGTTTCACTGTTTGTCGATTCAAAAATATTAAAATATTATGATAGTCGGAAAACTTCACACGTCCATAACTTTTTAACCAGATGTCCAATTTAAGCGTGCCGCTAGTCTATGAACTCGTATCGACGAGCACTTTACAACCATAAAAAGTCAACTCCCGACACCTT
>E763_L279
TCTCTTTCTCTATCCTCCCCCCTGTTTTACCAAAATAAAAGCCACCGTGGGTGACACTGTTCATCCACGTGGACCTCTTAGATGTCGACACGTGGCATCATTGTTCGCTTAAGCCAAATATATTAAAATATTACGGTATTCGGAAAACTTCACATGTCCATAACTTCTTAACCAGATGTCCAATTTAAGCGTGCTGCTAATCTATGAACTCGTATCGACGAGCACTTTACAACCATACCAAAGTCAAAGCAAAATTCTGCAACCATAGAAAGTCAACTT
>E764_L275
CCCTTCCCCCCGTTTTGCCAAAATAAAAACCACCGTGGGTGACACTGTTCACCTACATGGACCTCTCAGATATCGACACGTGGCATTTCACTGTTCACAGATTTAAAAACATTAAAATATTGCAGTAGTTGGAAAACTTCACACGTCCATAACTTTTTAACCAGATGTCCAATTTAAGCGTGCCACTAGTCTATGAACTCGTATCGACGAGCACTTTACAACCATACAAAAGTCAAAGCAAAATTCTACAACCGTAAAAGTCAACTCCCGGCACC
>E765_L246
AAATAAAAGCCTCCATGGGTGACACTGTTCATCCACGTGGAGCAATCAGGTGACGACATGTGGCATTTTACTGTTCATCGATTCAAAAACATTAAAATATTACAGTATCTGGTAAACTTCACGCATCCATAACGTTTTAACCAGATGTCCAATTTAAGCGTGCCACTAGTCTATGAACTCATATCAACGAGTACTTTACAACCATACAAAAGTCAAAGAAAAATTATACAACGATAAAAAGTCAAT
>E766_L221
AAAATAAAAGCCACCGTGGGTGACACTGTTCACCCACGTAGACCTCTCATATGTCGACATGTGGTTTCACTATTCACTTAAGCCAGATATATTAAAATATTACGGTAGTCGAAAAACTTCACACGTCCATAACTTTTTAACCAGATGTCCAATTTAAGCGTGCCGCTGGTCTATGAACTCATATCGACGAGCACTTTACAACCATACAAAATTCAAAGAAA
>E768_L262
ATAAAAAAAATAATATGGTATTAAGCATGGTTGACATGTGGCATCTCAACATGGTGACACATGGTCACATTTATTATGTCACACCTGGCACATTGTTACACGTTTAAAAATAATATTAAAATAATATCATATTTGAAAAACTCTACAGGTCCATAACTTTCAAACCATATGTCCAAATCGGATGTGCCGCTAGTCGATGGACTCGTATCGATGAGTACTTCACAACCATGCATGAGTCAAAGCTCAACTTTGCATGAATAAA
>E769_L234
ATATGGTATTAAGCATGGTTGACATGTGGCATCTCATCATGGTGACACATGGTCACATTTATTAAGTCACATGTGGCATATTGTTACACGTTTAAAAAATAATATTAAAATAATACGGTATTTTAAAACTTTGCAGGTCCATAACTTTTTAACCAGATATCCAATTTAAGCATGCCGCTAGTCCATGAACTCGTATTGACTAGTACTTCACAATCAGCATGAGTCAAAGTTCAA
>E770_L257
CGTTTTGCCAAAATAAAAGCCACCGTGGGTGACACTGTTCACTCACGTGGACCTCTCAGATGTCGACACGTGGCATCACTGTTCACTTAAGCCAGATATAATAAAATATTACGGGATTTAAAAAACTTCACATGTCCATAACTTTTTAACCAGATGTCCAATTTAAGCGTGCCGCTAGTCTATGAACTCGTATCGACGAGTACTTTACAACCATATGAAAGTCAAAACAAAATTCTACAACGATAAAAAGTCAACTC
>E772_L284
CTCTTTCTCTCTCCTCTCTCCTTTCCCTGTCGGCCCTCCTGTTTTGCCAAAATAAAAGCCACCGTGGGTGACACTGTTCACCCACGTGGACCTCTCAGATGTCGACATGTGGCATCACTGTTCACTTAAGCCAGATATAATTAAATATCACGGTATTCGGAAAACTTCACATGTCTATAACTTCTTAACCAGATGTCCAATTTAAGCGTGCCGCTAGTCTATGAACTCGTATCGACCAGCCCTTTGCAACCATACAAAAGTGAAAGCAAAATTCTATAACCATA
>E773_L290
TCTCTCTCTTCTCTCTCCTCCCCCACCGTTTTGCCAAAATAAAAGCCACCGTGGGTGACACTGTTCACCCACATGGACCTCTCAGATGTCAACACGTGGTGTTTCACTGTTCATCGATTCAAAAATATTAAAATATTACGGTAGTCGGAAAACTTCACACGTCCATAACTTTTTAACCAGATGTCCAATTTAAGCGTGCCGCTAGTCTATGAACTCGTATCGACGAGCAATTTACAACCATACAAAAGTCAAAGCAAAATTCTACAATCATAAAAAGTCAACTCCCGGCA
>E774_L268
ATAATAATAAAAATAATTTGATATTACACATGGTTGACATGTGGCTTCTCAACATGGTGACACATGGTCACCTTCATTAAGTCACACGTGGCACATTGTTACGTGTTTAAAAATAATATTAAAATAATACGGTTTTTGAAAAACTCTACAGGTCCATAACTTTCAAACCACATGTCCAAATCGGACGTGCCGCTAGTCTACGGACTCATATCGACGAGCACTTCACAACCATGCATGAGTCAAAGCTCAACTTTGCATGAATAAAAAG
>E776_L237
CTCCCACCTCACCTAAGAAAAACCACGTGGGTGCCACTGTGCACTCAAAAGAACGGCTGAGATCGCGACACGTGGTGTTTCACTGTTCACCGATTCAAAAATATTAAAATATTACGGTATTCGAAAAACTTCGCATGTCCATAACTTTCAAACCACATGTCCAAATCAGACTCATATCGATGAGTACTTCACAACCATGCATGAGTCAAAGCTCAACTTTGCATGAATAAAAAGTCA
>E779_L230
ACGATGGCCAACCACGTGAGTGCCACTGTGCACTCACAGGAACGGCTGAGATCGCGAAACGTGGTGTTTCACTGTTCACCGATTCAAAAATAGTAAAATATTACGGTATTCGGAAAACTTCGCATGTCCATAACTTTCAAACCACATGTCCAAATCAGATGTGCTACTAGTCTACAGACCTGTATCGACGAGTACTTCACAACCATACATGAGTTAAAGCTCGACTTTGC
>E781_L251
AGTTTTAACAAATAAAAACCCATGTGTGACACTGTTCATGCCACGTGGACCAATCAGAAGCTGACACGTGGCATTACTATGCACTTAAGCCAGATATATTAAAATAATACGGTATTCGGCGAATTTCAAACGTCCATAACTTTTTAACCAAGCGTCCGATTCAAGCGTGCCGCTAGTCTATGAACTCGTATCGACGAGTACTTTACAACCATACAAGAGTCAACCCAAAATTACATCTCGAGAAAAATCAA
>E789_L218
TGGGTGATACTGTTCACCCACGTGGACCTCCCAGATGTCGACACGTGGCATCACTGTTCACTTATTCAAAAACATTAAAATATTACGGTAGTTTGAAAACTTCACACGTCCATAACTTTTTAACCAGATGTCCAATTTAAGCGTGTCGCTAGTCTATGAACTCGTATCGATTAGTACGTTACAACCATATGAAAAATCAAAACAAAATTATACAACTA
>E790_L268
AATAATATGGTACTAAGCATGGTTGACATGTGGCATCTCAACATGGTGACACATGGTCACATTTATTAAGTCACACGTGGCACATTGTTACACGTTTAAAAAAATAATATTAAAATAATACAGTATTTGAAAAATTCTACAGGCCCATAACTTTCAACCCACATGTCCAAATCGGACGTGCCGCTAGTCTACAGACTCGTATCGACGAGTACTTCACAACTATGCATGAGTCAAAGCTCAACTTTGCATGAATAAAAAAGTCAACTCC
>E791_L257
TATTTAAAAATAATATTAAAATAATACTGTACTTGAAAAACTTTACAAGTCTATAACTTTTCAACGAAATGTCCAAATCAAGTGTGCCACTAGTCTACGGACTCGTATCAACAAGTACTTCACATCTGTACATGAGTCAAAACTCATATCCCCAAAAATAAAAAGTCAAACCCAACACGCTTGGATAATTTGGACCTCAACTCGTATCAACAAGTACTTCACATCTGTACATGAGTCAAAACTCATATCCCCAAAAA
>E792_L291
AAAATAATAATAAAAATAATTTGATATTACACATGGTTGACATGTGGCTTCTCAACATGGTGACACATGGTCACCTTCATTAAGTCACACATGGCACATCGTTAAGCGTTTAAAAATAATATTAAAATAATACGGTGTTTGAAAAACTCTACAGATCCATAACTTTCAAACCACATGTCCAAATCGGACGTGCCGCTAGTCTACGGACTCGTATCGACGAGCACTTCACAACCATGCATGAGTCAAAGCTCAACTTTGCATGAATAAAAAGTCAACTCCGGCATCCCTTGG
>E794_L246
TCCCCCCGTTTTGCCAAAATAAAAACCACCGTGGGTGACACTGTTCACCCACGTGGACTTCTCAGATATCGACACGTGGCATTTCACTGTTCATCGATTTAAAAAGATTAAAATATTACGGTAGTTGGAAAACTTCACACGTCCATAACTTTTTAATCAGATGTCCAATTTAAGCGTGCCGCTAGTCTATGAACTCGTATCGACGAGCACTTTACAACCATACAAAAGTCAAAGCAAAATTCTACA
>E795_L245
CATGGTTGACATGTGGCATCTCATCATGGTGACACATGGTCACATTTATTAAGTCACACGTGGCATATTGTTACACGTTTAAAAAATAATATTAAAATAATACGGCATTTTAAAACTTTGCAGGTCCATAACTTTTTAACCAGATATCCAATTTAAGCGTGCCGCTAGTCTATGAACTCGTATCGACTAGTACTTCACAATCATGCATGAGTCAAAGTTCAACTTTGCATGAATAAAAAGTCAAC
>E796_L282
AATAACAATAATAAAGTAATATGGTATTAAGCATGGTTGACATGTGGCATCTCATCATGGTGACACATGGGCACATTTATTAAGTCACATGTGGCACATTGTTACACGTTTAAAAATAATATTAAAATAATACAGTATTTGAAAAACTCTACACGTCCATAACTTTCAAACCACATGTCCAAATTAAGCGTGCCGCTAGTCTATGAACTCGTATCGATGAGTACTTCACAACCATGCATGAGTCAAAGCTCAACTTTGCATGAATAAAAAGTCAACTCCGGC
>E797_L279
TCTCTCTCTTATCTCCCACCTCACCTAAGAAAAACCACGTGGGTTCCACTGTGCACTCACAGGAATGGCTGAGATCGCGACACGTGGTGTTTCACTGTTCACCAATTCAAAAATATTAAAATATTACGATAATTGGAAAACTTCGCATGTCCATAACTTTTTAACCGTACGTCCAAATTAGGCGTGCCGCTAGTCTATGAACTCGTATCGACGAGTACTTTACAACCATGTATGAGTCAAAGCTCATTTCCCCATAAATAAAAAGTTAACTCTGGCACC
>E800_L263
AACAAAATAATATAATATTTAGTTCTGGCTGACATGTGACTTTTATAATGCTACACGTGGTGCATCCCATTTGGTGACATGTGGCACAAGCTTTACATTTAAAAAAATAATAATAAAATAATACAAAATTCATAAAAATTTGCAGGTTCATAACTTTTCAACAAAATATCCAAATTAGGCGTGCTGCTAGTTTATAAACTCGTATCGACGAGTACTTAACAAATATGCATGAGTCAAAACTCAATTTCACAAGAATAAAAAGT
>E805_L247
TAATATAATATTTAGTTACGGTTGACATGTGGCACTTTTATAATGTTACACATGGCGCATCCCATTTGTTGACACGTGGCACAAAATTTCACACTTTTAAAAATAATAATAAAATAATACAGAATTTGAAAAACTTGGCAGGTCCATAACTTTTCAACGAAATATCCAAATTAGGCATGCCGCTAGTCTATGAACTCGTATCAATAAGTACTTAACAACCATGCATAAATCAAAGCTCAATTTAGCA
>E806_L256
GACTAACATGTGGCACTTTTATAATGTTACACGTGGTGCATCCCATTTGGTGACACGTGGCACAAACTTCACACTTTTGTTTATAAAATAATGATAAAATAATACGCAATTTAGAAAAATTTGCAGGTCCATAACTTTTCAACGAAATATCCAAATTAGACGTGCCGCTAGTCTATGAACTCGTATCGGCGAGTATTAACAACCATGCATGAGTCAAAACTCAATTTCAGAAGAATAAAAAGTCAACTCGGGCACC
>E807_L286
ATAGAATAATATAATATTTAGTTACGACTGACATGTGGCACTTTTATAATGTTACATATGGCGCATCCCATTTGGTGACACGTGGCAAAAAATTTCACACTTTTAAAACTAATAATAAAATAATATAAAATTTGGAAAACTTGGCAGGTTCATAACTTTTCAACGAAATGTCCAAATTAGATATGCTGCTAGTCTATGAACTCATATCGATGAGTATTTAACAACCATGCACGAGTCAAAGCTCAATTTAGCAAGAATAAAAAGTCAACTTAGGCACCCTTGGACA
>E808_L257
ACAAGCTAAAGTATGGTCAAGTGCCTACACAGATCACTAAAAAATATATTCTACAGAGGAGAGAGTGAGGACTACTTCGAAGATACATAATTTATTAACAAGTTAGTCTGAGGGACAAACTTAGTCGGAAAACTTCACACGTCCATAACTTTTTAACCAGATGTCTAATTTAAGCGTGCCGCTAGTCTATAAACTCATATGGATGAGCACTTTACAACCATACAAAAGTCAAAGCAAAATTCTACAACCACAAAAAG
>E809_L297
GTTTTGCCAAAATAAAAGCCACCGTAGGTGACACTGTTCACCCACGTGGACCTCTAAGATGTTGACATGTGGCATCACTGTTCACTTAAGCCAGATATATTAAAATATTATGGTAGTCGGAAAACTTCACACGTCCATAACTTTTTAACCAGATGTCCAATTTAAGCGTGCCACTAGTCTATGAACTCATATCGACGAGTACTTTACAACCATACAAAAGTCAAAGAAAAATTCTACAACCATAAAAAGTCAACTCCCGACACCTTTTGGACAATTTGAATCTCGTCTTGTTTTGCC
>E810_L238
GGTGACACTGTTCACCTACGTGGACCTCTCAGACGTCGACACGTGGCATTTCACTGTTTATCGATTCAAAAATATTAAAATATTATGGTAGTCAGAAAATTTCACATGTCCATAACTTTTTAACTAGATGTCCAATTTAAACGTGCCGCTAGTCTATGAACTCGTATCGACGAGCACGTTACAACCATACAAAAGTCAAAGCAAAATTCTACAACCATAAAAAGTCAACTCCCAGCAC
>E812_L293
CCCTCTCGCCCCGACCACTCATTTCAGCCAATGAAAAATGCTTGTGGGTGCCACTATGCACTCATGGGTTGGCCCAAAAACGTGACATGTGGCACAGTGTCATTGGGCACAATCCAGACACTTATATCAGTCCACCTTAAACGCTATCTTGGAAAAATTTCGCAGGTCTGTATCTTTATAACTAAAAGTCTAAATTAGTCATGCCACTAGTCTATGAACTCGTATTGATGAGTACTTTACAACCATAGTGAATCAAAGCTAAATTTTACAAAGTAAAAAGTCAAACCCGACAC
>E813_L258
TATATTATATTTGGGATGACACATGGTGCTTTTAAATGCCACACGCATGCTATTTAATGACACATACCATACTTAAAAGTCTCCTTTGAATATTATATTATCCAGTAAAACCAATCTCGGAAAAAAATAAGTATAACTTTTCAAACTCGTAACTATTCAATTATAGGTCCGATTTAAGCGTGCTGCTAGTACATGAACTCGTATCGATAAGTGCTTTTCAACCATATAGGAGTCAAACTCAAATTAAGCAAGAATAAA
>E815_L261
TAATATGGTATTAAGCATGGTTGACATGTGGCATTTCATCATGGTGACATATGGTCACATTTATTAAGTCACACGTGGCACATTGTTACACGTTTAAAAATAATATTAAAATAATATAGTATTTTAAAAAAAACTCTACAGGTCCATAACTTTCGAACCACATGTCCAAATCGGACGTGCCGCTAGTCTATGGACTCGTATCGACAAGTACTTCACAACCATGCATGAGTCAAAGCTCAACTTTGCATGAATAAAAAGTCA
>E816_L270
AAATAAAAGCCACCGTGGGTGACACTGTTCACCCACGTGGACCTCTCAGATGTCGACATGTGGCATCACTGTTCACTTAAGCCAGATATATTAAAATATTACGGTATTCGGAAAACTTAACATGTCCATAACTTCTTAACTAGATGTCCAATTTAAGCGTGCCACTAGTCTATGAACTCGTATCGACGAGCACTTTACAACCATACAAAAGTCAAAGAAAAATTCTACAACCATAAAAAGTCAACTCCCTGCACTTTTTGGACAGTTTGA
>E817_L251
GTTTTGCCAAAATAAAAGCCACCGTGGGTGATACTGTTCACCCACATGGACCTCTCAGATGTCAACATGTGGCGTCACTGTTCACTTAAGCCAGATATAATAAAATATTACGGTATTCGAAAAATTTCATATGTCCATAACTTTTTAACCAGATGTCCAAATTAAGCGTGCCACTAGTCTATGAACTCGTATCGACGAGTACTTTACAACCATATGAAAGTCAAAACAAAATTCTACAACCATAAAAAGTC
>E818_L273
CTCCTCCCTCATCGTTTTTCCAAAGAAAAGCCACCGTGGGTGACACTGTTCACCCACATGGACCTCTCAGATGTCAACACGTGATATCACTGTGCATTTAAGCCAGATATAATAAAATATTATGGTATTCGGAAAACTTCATATGTCCGTAACTTTCAAACCACATGTTCAAATTGGATGTGTCGCTAGTCTACGGACTTGTATCGACGAGTACTTCACAATTATGCATGAGTTAAAGCTCAACTTTGCATGAATAAAAAGTCAACTCCAGCA
>E821_L227
TATTATTATATAAAATAATAATAAAATAATATGATATTAAACATGGTTGACATGTGGCATCTCAACATGGTGACACATGGTCACATTTATTAAGTCACACGTGGCACATTGTTACACCTTTAAAAAATAATATTAAAATAATACGGTATTTGAAAAACTTTACAGGTTCATAACTTTCAAACCACATGTCCAAATCGGACGTGCCGCTAGTCAAAGCTCATTTCCCC
>E822_L269
CCCCCGTCGTTTTGCCAAATAAAAGCCACCGTGGGTGATACTGTTCATCCACATGGATCTCTCAGATATTGACACATGGCGTCACTATGCACTTAAGCCAGATATAATAAAATATTACGGTAGTCGGAAAACTTCACACGTTCATAACTTTTTAATCAGATGTCCAATTTAAGCGTGCCACTAGTCTATGAACTCGTATCGATGAGCACTTTACAACCATACAAAATTCAAAACAAAATTCGACAACCATAAAAAGTCAACTCCCGGCA
>E824_L290
AAATAATATTATTGTATAAAATAGTAATAAAATAATATGGTATTTAACCATAGTTGACATGTGGTATCTCACCATTGTAACACATGGCATCTTTTATTAAGTCACACGTGGCACACTGTTCATATATTTAAAAATAATATTAAAATAATACTGTATTTGAAAAATTTTGCAGGTCCATAACTTTCAAACCACATGTCCAAATTGGACGTGCCGCTAGTCTACAGACTTATATCGATGAGTACTTCACAACCATGCATGAGTTAAAGCTCAACTTTGCATGAATAAAAAGT
>E825_L283
TATTATATAAAATAACAATAAAATATATGATATTAAACACGGTTGACATGTGGCATCTCAACATGGTGACATATGGTCACATTTATTAAGTCACACGTGGCACATCCTTACACGTTAAAAATAATATTAAAATAATACAGTATTTGAAAAACTCTACAGGTTCATAACTTTCAAACCACATGTCCAAATCGGAAGTGCCGCTAGTCTACGGACTCGTATCGACGAGTACTTCACAACCATGCATGAGTTAAAGCTCAACTTTGCATGAATAAAAAGTCAACTC
>E833_L236
TCTCTCCTCCCCGGCGTTTTTGCCAAATAAAGCCACTGTGGGTGACACTGTTCACCCACGTGGACCAATCAGGTGACGACACGTGGCGTTACTGTGCACTTAAACAAGATATAATAAAATATTACGGTATCAGGCGAACTTCACACATCCATAACTTTTTAACCAGATGTCCAATTTAAGCGTGCCGCTAGTCTATGAACTTGTATTGACGAGTACTTTACAACCATACAAAAGTC
>E834_L283
TCTCTCTCCTCTCTCTCCTTCTCTCCTTCTCTCTCCTTTTTGCCAAAATAAAAACCACCGTGGGTGACACTGTTCACCCACGTGGACCTCTCAGATGTCGACACGTGGCATTTCACTGTTTACCGATTCAAAAACATTAAAATATTACGGTAGTCGGAAAACTTCACACGTCCATAACTTTTTAACCAGATGTCTAATTTAAGCGTGCCGCTAGTGTATGAACTCGTATCGACGAGCACTTTACAGCCATACAAAAGTTAAAACAAAACTCTACAACCATAAA
>E835_L227
ACCACCGTGGGTGACACTGTTCACCCACATGGATCTATCAGATGTCGACACGTGGTGTCACTGTTCACTTAAGCCAGATATATTAAAATATTACGGTATTCGGAAAAATTCACACGTCCATAACTTTTTAACCAGATGTCTAATTTAAGCGTGCCGCTAGTCTATGAACTCGTATCGACGAGTAACTTACAACCACACAAAAGTCAAAGCAAAATTCTACAATCATA
>E836_L237
AAAATAAAAGCCACCGTGGGTGACACTGTTCACCCACGTGGACCTCTCAGATATCGACACGTGGTGTCACTGTTCACTGATTCAAAAACATTAAAATATTAGGGTAGTCGGAAAACTTCACACGTCCATAACTTTTTAACCAGATGTCCAATTTAAGCATGCCGCTAGTTTATAAACTCGTATCGACAAGCACTTTACAACCATACAAAAGTCAAAGCAAAATTCTACAACCATAAA
>E839_L288
CTCTCTCTTTCTCTCTCCTCCCCCGCTGTTTTGCCAAAATAAAAGCCACCGTGGGTGACACTGTTCACCCACGTGGACCTCTCGGATGTCGACACATGGCATCACTGTTCACTCAAGCCAGATATATTAAAATATTACGATATTCGGAAAACTTCACATGTCCATAACGTTTTAACCAGATGTCCAATTTAAGCGTGCCGCTAGTCTATGAACTCATATCGATGAGTACTTTATAACCATACAAAAGTAAAAGAGAAATTCTACAACCATAAAAATTCAACTCCGGCA
>E840_L255
CTCCCCGATGTTTTTGCCAAATAAAAGCCATCATGGGTGATACTGTTCACCCACGTGAACCAATCAGGTGACGACACATGGCATTACTGTGCACTTAAGCCAGATATAATAAAATATTACGGTATCCGGCGAACTTCAAACATCCATAACTTTTAACCAGATGTCCAATTTGAGCGTGCCGCTAGTCTATGAACTCGTATCGACGAGTACTTTACAACCATACAAAAGTCAAAACAAAATTACACAACAAGAAAA
>E841_L202
CATGTGGACCTCTCAGATGTCGACACGTGGTGTCACTGTTTACTTAAGCCAGATATATTAAACTATTATGGTATTCGAAAAAATTCACACGTTCATAACTTTTTAACCAGATGTCTAATTTAAGCGTGCCACTAATCTATGAACTCGTATCGACGAGCACCTTACAACCACACAAAAGTCAAAGCAAAATTCTACAACCATA
>E842_L254
CGTTTTTCCAAAATAAAAGCCACCGTGGGTGATAATGTTCACCCACATGGACCTCTCAGATGTCGACACGTGGTGTCACTGTTCACTTAAGCTAGATATAATAAAATATTATGGTATTCGGAAAACTTCACATGTCCATAACTTTTTAACCAAATGTCCAATTTAAGCGTGCCGCTAGTCTATGAACTCATATCGACGAGTACCTTACAACCATACAAAAGTCAAAGCAAAATTCTACAACCATAAAAAGTCAA
>E845_L238
TCTCTCTAGCTCTCTCTCTCTCTCTCTCTCTCTCTCTCTCTCTCCTTTCGCCGCCGGCCCGGCCGTTTTGCCAAAATAAAAGCCACCGTGGGGTGACACTGTTCAACCACGTGGACCTCTCAGATGTCGACACGTGGCATCACTGTTCACTTAAGCCAGATATATTAAAATATGACGGTATTCAGAAAACTTCACACATCCATAACTTTTTAGCCAGATGTCCAATTTAAGCAAAATT
>E846_L245
CTAAAATAAAAGTCACCGTGGGTGACATTGTTCATCTTCGTGGACCTCTCAGATGTCGACACATGGCATCACTGTTCACTTAAGCCAGATATATTAAAATATTACGGTATTCAGAAAACTTCACACGTCCATAACTTTTTAACCAGATGTCCAATTTAAGCGTGCCACTAGTCTGTGAACTCGTATCGACGAGCACTTTACAACCATACAAAAGTCAAAGCAAAATTCTACAACCATAAAAAGTC
>E847_L209
TTCCCACGTGGGGGAAAAGAAAAGAAAAAAAAGAAAAAAAGAAAAGAAAAAGAAAAAGAAAAAGAAGAAAAAAAAAAGAAAAAAAAGGAAAATAATTAAAATTAATTAAATAATATTATTATTTAAAATAATAATAAAATAATATGATATTACACATGGTTGACATGTAGCTTCTCAACATGGTGACACATGGTCACCTTCATTAAGTC
>E849_L232
GGAATTAAGCATGGTTGACATGTGGCATCTCACCATGGTGACACATGGTCACATTTATTAAGTCACACATGGCACATTGTTACACGTTTAAAAATAATATTAAAATAATACAGTATTTGAAAAACTCTACAGGTCCATAACTTTCAACCCACATGTCCAAATCGGACGTGCCGCTAGTCTACGGACTCGTATCGACGAGTACTTCACAACCATGCATGAGTCAAAGCTCAAC
>E851_L289
CTACTCTCTCTCCTTCCCCCCGTTTTGCCAAAATAAAAACCACTGTGGGTGACACTATTCACCCACGTGGACCTTCCCAGATGTCGACACGTGGCATTTCACTGTTCACCGATTCAAAAACATTAAAATATTATGGTAGTCGGAAAACTTCACACGTCCATAACTTTTTAACCGTACGTCCAAATTAAGCGTGCCGCTAGTCTAGGAACTCATATCAATGAGCACTTTACAACCATACAAAAGTCAAAGCAACATTCTACAACCATAAAAAGTCAACTCCCGGCACCTT
>E852_L251
CCCTCCCCCACCGTTTTGCCAAAATAAAAGCCACCGTGGGTGACACTGTTCACCCACATGAACCGCTCGGATGTCGACACGTGGCGTTTTATTGTTCACCGATTCGAAAATATTAAAATATTACGATATTCGGAAAACTTCACATGTCCATAACTTTTTAACCAGATGTCCAATTTAAGCGTGCCGCTAGTCTATGAACTCGTATTGACGAGCACTTTACAACCATAAAAAAGTCAAAGCAAAATTCTACA
>E854_L282
CTCCTTATCTCCCCTCCCCCGCCGTTTTGCCAAAATAAAAGCCACCGTGGATGACACTGTTCACCCACATGGACCTCTCGGATGTCGACACGTGGTGTTTTACTGTTCACCGATTCGAAAATATTAAAATATTACGATATTCGGAAAACTTCACATGTCCATAACTTTTTAACCAGATGTCCAATTTAAGCGTGCCGCTAGTCTATGAACTCGTATTGACGAGCACTTTACAATCATACAAAAGTCAAAGCAAAATTCTACAACTATAAAAAGTCAACTCCC
>E855_L221
TGTGGACCTCTCAGATGTCGACACGTGGCATTTCACTGTTTATCGATTCAAAAATATTAAAATATTATAGTATTCGGAAAACTTCACATGTCCGTAACTTTTTAACCAAATGTCCAATTTAAACGTGCCACTAGTCTATGAACTCGTATCGACGAGCACTTTACAACCATACAAGAGTCAAAGCAAAATTCTACAACCATAAAAAGTCAACTCCCGACACC
>E856_L251
CCCGTTTTGCCAAAATAAAAGCCACCGTGGGTGACACTGTTCACCCATGTGGACCTCTCAGATGTCGACACGTGGCATTTCACTGTTTATCGATTCAAAAATATTAAAATATTATAGTATTCGGAAAACTTCACATGTCCGTAACTTTTTAACCAAATGTCCAATTTAAACGTGCCACTAGTCTATGAACTCGTATCGACGAGCACTTTACAACCATACAAGAGTCAAAGCAAAATTCTACAACCATAAAA
>E858_L282
CTCTCCTCTCTCTTTCTCTCTCCTCCCCCCTGTTTTGCCAAAATAAAAGCCACCATGGGTGACACTGTTCATCCACATGGACCTCTCAGATGTCGACACGTGGTGTCACTGTTCACTTAAGCCAGATATATTAAAATATTACGGTAGTCGGAAAACTTTACACGTCCATAACTTTTTAACCAGATGTCCAATTTAAGCGTGCCACTAGTCTATGAACTCGTATCGACGAGCACTTTACAACCATACAAAAGTCAAAGCAAAATTCTACAACCATAAAAGGTC
>E860_L273
CTCTCTCCTCCCCCATCGTTTTACCAAAAAAAAATCCACCGTGGGTGACACTGTTTACCCACGTGGACCTCTCAAATGTCGACACATGGCGTCATCGTTCACTTAAGCCAGATATATTAAAATATTATGGTAGTCGGAAAACTTCACACGTCCATAACTTCTTAACCAGATGTCCAATTTAAGCGTGCCGCTAGTCTATGAACTCGTATCGATGAGCACTTTACAACCATACAAAAGTCAAAGCAAAATTCTACAACCATAAAAAGTCAACTT
>E861_L228
ACCCGTTTTGCCAAAATAAAAGCCACCGTGGGTGACACTGTTCACCCACATGGACCTCTCAGATGTTGATACGTGGTGTCACTGTTCACTTAAGCCAGATATATTAAAATATTATGGTATTCGAAAAAGTTCATATGTCCATAACTTCTTAACCAAATGTCCAATTTAAGAGTGCCGCTAGTCTATGAACTTGTATAAACGATCACTTTACAACCATGCAAAAGTCAA
>E862_L251
AAATAAAAGCCAACATGGGTTATACTGTTCACCCACGTGGACCTCTCAGATGTCGACACGTGGCGTCACTGTTCACTTAAGCCAGATATATTAAAATATTACGGTATTCGGAAAACTTCACATGTCCATAACTTTTTAACCAAATGTCCAATTTAACCGTGCCACTAGTCTATGAACTCGTATTGACGAGTACTTCACAACCATGCATGAGTCAAAGCTCATTTCCCCATAAATAAAAAGTCAACTCCGGC
>E863_L270
TCCCTTTCTCTCTCTTCTCTCCCACCTCACCTAAGAAAAATCACATTGGTGCCACTGTGCACTCACAGGAATGGCTGAGATCGCGACACGTGGTGTTTCATTGTTCACCGATTCAAAATATTAAAATATTACAGTATTCGGAAAACTTCGCATGTCCATAACTTTCAAACCACATGTCTAAATCGGACGTACCGCTACTCTACAGACTCGTATCGATGAGTACTTCACAAACATGCATGAGTCAAAGCTCATTTCCCATAAATAAAAAGT
>E864_L280
AATAAATAATATTAAAATAATATAGTATTTAATATGGTTGACATGTGGCATCTCCTCATTGTGACACATGGCACCTTTTATTAAGCCACGCGTGGCACACTGTTCATATATTTAAAAATAATATTAAAATAATACTGTACTTGAAAAACTTTACAAGTCTATAACTTTTCAACGAAATGTCCAAATCAAGTGTGCCACTAGTCTACGGACTCATATCAACAAGTACTTCACATCTGTACATGAGTCAAAACTCATATCCCCAAAAATAAAAAGTCAACCC
>E866_L258
CCGTTTTGCCAAAATAAAAACCACCGTGGGTGACACTGTTCACCCATGTGGACCTCTCAGATGTCGACACGTGGTGTCACTGTTTACTTAAGCCAGATATATTAAAATATTATGGTATTCGAAAAAATTCACACGTTCATAACTTTTTAACCAGATGTCTAATTTAAGCGTGCCGCTAATCTATGAACTCGTATCGACGAGCACCTTACAACCACACAAAAGTCAAAGCAAAATTCTACAACCATAAAAAGTCAACTT
>E867_L248
GTTTAAGGCCACCGTGGGGGGCACTGTTCACCCATGTGGACCTTAAGATGTCAACACGTGGTGTCACTGTTCATGCACTGTGCATAATTCGAAAATAGAATAAAATATTGCAGTAATTGGAAAACTTCGCATGTCCATAACTTTCAAACCACATGTCCAAATTGGACATGCCGCTAGTCTACGGACTCGTATCGATGAGTACTTTACAACCATGCATCAGTCAAAGCTCAACTTTGCATGAATAAAAA
>E868_L244
ATAAAATAATATGATATTAAGCATGGTTGACATGTGGCATCTCAACATGGTGACACATGGTCACATTTATTAAGTTACACGTGGCACATCGTTACACGTTTAAAAATAATATTAAAATAATACAGTATTTGAAAAAATCTACAGGTCCATAACTTTCAAACCACATGTCCAAATCGGACGTGCCACTAGTCTACGGACTCGTCTGAACGAGTACTTCACAACCATGCATGAGTAAAAGCTCAAC
>E869_L257
ATTATTACATAAAATAATATGGTATTAAGCATGGTTGACATGTGGCATCTCACCATGGTGACACATGGTCACATTTATTAAGTCACACGTGGCATATTGTTACACGTTTAAAAATAATATTAAAATAATACAATATTTGAAAAACTCTACAGGTCCATAACTTTCAAACCACATGTCCAAATCGGACGTGCCGCTAGTCTACGGACTCGTATCGACGAGCACTTCACAACCATGCATGAGTCAAAGCTCAACTTTGC
>E870_L255
ATAATATTATTATATAAAATAATATGGTATTAAGCATGGTTGACATGTGGCATCTCATCATGGTGACACGTGGTCACATTTATTAAGTCACACGTGGCACATTGTTACACGTTGAAAAAAATAATATTAAAATAATACGGTATTTTAAAACTTTGCAGGTCCATAACTTTTTAACCAGATATCCAATTTAAGTGTGCCGCTAGTCTATGAACTCGTATCGACTAGTACTTCACAACCATGCATGAGTCAAAGCTC
>E871_L265
TATAAAACAACAATAAAATAATATGATATTATACATGGTTGACATGTGGCATCTCACCATGGTGACATATGGTCACATTTATTAAGTCACACGTGGCACATCGTTACACGTTTAAAAAAAATAATATTAAAATAATACAGTATTTGAAAAACTCTACAGGTCCATAACTTTCAAACCACATGTCCAAATCGGACGTGCCGCTAGTCTTCGGACTCGTATCGATGAGCACTTCACAACCATGCATGAGTCAAAGCTAATTTCCCCA
>E872_L262
CTCTCTCTCTTTTTCTCTCTCCTCCCCGTCGTTTTTGCCAAATAAAAGCCACCGTGGGTGACACTGTTCACCCACATGGACCAATCAGGTGTCGACACATGGTGTTACTGTGCACTTAAGCCAGATATAATAAAATATTACGGTATCCGGCGAACTTCACACGTCCATAACTTTTTAACCAGATGTCCAATTTAAGCGTGCCGCTAGTTTACGGACTCGTATCGACGAGCACTTTACAACCATACAAAAGTCAAAATAAAAT
>E873_L254
ATAATATGGTATTTAACCATAGTTGACATGTGGTATCTCACCATTGTGACACACGGCACCTTTTATTAAGTCACACATGGCACACTGTTCATATATTTAAAAATAATATTAAAATAATACTGTATTTGAAAAATTTTACAGGTCCATAACTTTCAAACCACATGTCCAAATCGGACGTGCCGCTAGTCTACAGACTTGTATCGATGAGTGATTCACAACCATGCATGAGTCAAAGCTCAACTTTGCATGAATAA
>E874_L249
AAAGCCACCATGGGTGAAACTGTTCACCACGTGGACCTCTCAGATGTCGACACGTGGTGTCACTGTTCACTTAAGCCAGATATATTAAAATATTATGGTAGTCGGAAAAACTTCACACGTCCATAACTTTTTAACCAGATGTCCAATTTATACGTGCCACTAGTTTATGAACTCGTATCGACGAACACTTTACAACCATACAAAAGTCAAAGTAAAATTCTACAACCATAAAAAGTCAACTCCGGGCAC
>E876_L211
GTGACACTGTTCACCACGTGGACCTCTCAGATGTCGACACGTGGTGTCATTGTTCACTTAAGCCAGATATATTAAAATATTACGGTAGTCGGAAAAACTTCACACGTCCATAACTTTTTAACCAGATATCCAATTTACGCGTGCCACTAGTCTATGAACTCGTATCGACGAGCACTTTACAACCATACAAAAGTCAAAGTAAAATTCTACA
>E878_L263
CCAAAATAAAAGTCACCGTGGGTGACACTGTTCACCACGTGGACCTCTCAGATGTCGACACGTGGTGTCATTGTTCACTTAAGCCAGATATATTAAAATATTACGGTAGTCGGAAAAACTTAACACGTCCATAACTTTTTAACCAGATGTCCAATTTACGCGTGCCACTAGTCTATGAACTCGTATCGACGAGCACTTTACAACCATACAAAAGTCAAAGTAAAATTCTACAACCATAAAGAGTCAACTCCCGGCACCTTTTG
>E880_L262
ATAATAAAATAATATGGTATTAAGCATGGTTGACATGTGGCATTTCACCATGGTGACACATGGTCACATTTATTAAGTCACACATGGCACATTGTTACACGTTTAAAAATAATATTAAAATAATACAGTATTTGAAAAACTCTACAGGTCCATAACTTTCAAACCACATGTCCAAATCAGACGTGCCGCTAGTCTACGGACTCGTATCGACGAGTACTTCACAACCATGCATGAGTCAAAGCTCAACTTTGCATGAATAAAA
>E882_L249
CCCCGTTTTGCCAAAATAAAAACCACCGTGGGTGACATTGTTCACCCACGTGGACCTCCCAGATGTCGACATGTGGCATCACTATTCACTTATTCAAAAATATTAAAATATTACGGTATTCAGAAAACTTCACATGTCCATAACTTTTTAACCATATGTCCAATTTAAGCGTGTCGCTAGTCTATGAACTCGTATCGACGAGTACTTTACAACCATATGAAAGTCAATACAAAATTCTACAACCATAAA
>E883_L289
ATAATAACAAAAATAATATAATATAACATTTACTTGTGGCCGACAGGCGGTATTTTCTCATTGTGACACACTGCACCATTAACTAAGTTACACGTGGCATATATTGTTCACACGTTAAAAATAATATTAAAATAATACGGTATTTGAGAAACTTTGCAGATCCATAACTTTAAAATCACATGTCCAAAGTGGACGTGCTGCTAGTTTACAAACTCATATTGATGAGTATATGAGTTAAAACTCAATTTCACAAAAATAAAAAGTCAACTCCGACACTCTCGAACAATTC
>E885_L271
CCCCCCCCCATTTTGCCAAAATAAAAGCCACCGTGGGTGATACTGTTCACCCACATGGACCTCTCAGATGTCAACACGTGGCATCACTGTTCACTCAAGCCAGATATAATAAAATATTACGGTATTCGGAAAACTTCGCATGTCCATAACTTTCAAACCACATGTCCAAATCGGATGTGCCGCTAATCTACGAACTCGTATCGACGAGTACTTCACAACCATGCATGAGTCAAAGCTCAACTTCGCATGAATAAAAAGTCACCTCCGGCAC
>E886_L250
CATTTTTGCCAAATAAAAGCCACCGTGGGTGACACTGTTCACCCACGTGGACCAATCAGGTGACGACACATGGCATTACTGTGCACTTAAGCCAGATATAATAAAATATTACGGTATCCGGTGAACTTCAAACATCCATAACTTTTTAACAAGATGTCCAATTTGAGCGTACCGCTAGTCTATGAACTCGTATCAACGAGTACTTTACAACCATACAAAAGGCAAAACAAAATTACACAACAAGAAAAAG
>E890_L254
AAATAAAAGCCATCATGGGTGACACTATTCACCCACGTAGACCTCTCAGATGTTGACATGTGGTGTCATTGTTCACTTAAGCTAGATAAAATAAAATATCACGGTATTCGAAAAACTTCATATGTCCATAACTTTTTAACCAGATGTCTAATTTAAGCGTGCCGCTAGTCTATGAACTCGTATCGACGAGCACTTTACAACCATACAAAAGTGAAAGAAAATTTCTTCAACCATAAAAAGTCAACTTCCGACAC
>E891_L247
AGGCCACCGTGGGTGGCACTGTTCACCCATGTGGACCTTAAGATGCCAACACATGGCGTCACTGTTCATGCACTGTGCATAATTCGAAAATAGAATAAAATATTGTGGTAATTGGAAATCTTTGCAGACCCATAACTTTTTAACCAGATGTCCAATTTAAGCGTACTACTAGTCTATGAACTCATATCGATGAAAACTTCACAACCATGCACGAGTCAAAGCTCAACTTGCATGAATAAAAAGTCAA
>E893_L250
ATAAAAGCCACCGTGGGTGACACTATTCACCCACGTGGACCTCTCAGATGTCGACACATGGCGTCACTGTGCACTTAAGCTAGATATAATAAAATATTACGGTATTCTGAAAACTTCACATGTCCATAACTTTTTAACCGGATGTCCAAATTAGGCGTGCCGCTAGTCTGCGGACTCGTATCGATGAGCACTTCACAACCATACAAAAGTCAAAGCAAAATTCTACAACCATAAAAAGTCAACTCCCGGC
>E894_L208
GATACTGTTCACCCAAGTGGACCTCTCAGATGTTGACACATGGCATCACTGTTCACTTAAGCCAGATATATTAAAATATTACGGTAGTCGGAAAACTTCACACGTCCATAACTTTTTAATCAGATGTCCAATTTAAGCGTGCCGCTAGTCTATGAACTCATATGGACGAGCACTTTACAATCATACAAAAGTCAAAGAAAATTCTACA
>E896_L275
TCCCCCCGCCGTTTTGCCAAAATAAAAGCCACCGTGGGTGACACTGTTCACCCACGTAGACCTCTCAGATGTCGACACGTGGTGTTTCACTGTTCACAAATTCAAAAATATTAAAATATTACGGTATCCGGCAAACTTCACACGTCCATAACTTTTTAACCAGATGTCCAAATTAAGCGTGCCACTAGTCTATGAACTCGTATCAACTAGTATTTCACAACCATGCATGAGTCAAAGCTCAACTTTGCATGAATAAAAAGTCAACTCCGGCACCA
>E901_L274
ATGGTATTAAGCATGGTTGACATGTGGCATCTCAACATGGTGACACATGGTCACATTTATTAAGTCACACGTGGCACATCGTTACACGTTTTAAAAATAATATTAAAATAATACAGTATTTGAAAAACTCTACAGGTCCATAACTTTCAAACCACATGTCCAAATCGGACGTACCGCTAGTCTACGGACTCGTATCGATGAGTACTTCACAACCATGCATAAGTCAAAGCTCAACTTTGCATGAATAGTGTCAACTTCGGCACCCTTGGACAAT
>E902_L277
TCTCTCCTTCCCGACCGTTTTGCCAAAATAAAAGCCGCCGTGGGTGACACTGTTCACCCACGTGGACCTCTCAGATATCTACACGTGACATCACTGTTCACTTAAGCCAGATATAATAAAATGTTACGGTATTCGAAAAACTTCACATGTCCATAACTTCTTAACCAGATGTCCAATTTAAGCGTGCCGCTAGTCTATGAACTCGTGTCGACAAGCACTTTACAACCATACAAATGTCAAAGTAAAATTCTACAACCATAAAAAGTCAACTTCCGAC
>E903_L213
GGACCTCTCAGACGTCGACATGTGGTGTTTCACTGTTCACCAATTCAAAAATATTAAAATATTACAGTATTCGGAAAACTTCACACGTTCATAAATTTTTAACCAGATGTCCAAATTAAGCGTACCGCTAGTCTACGAACTCGTATCGACGAGCACTTCACAACCATGCATGAGTCAAAACTCAACTTTGCATGAATAAAAAGTCAACTCGGC
>E904_L288
TCTCTCTCTCCTCTCTCTCTTTCTCTCTCCTCCCCCGCCGTTTTGCCAAAATAAAAGGCACCGTGGGTGACATTGTTCACCCACGTGGACCTCTCAGATGTCAACACATGGCATCACTGTTCACTTAAGCCAGATATATTAAAATATCACGGTATTCGGAAAACTTCACATGTCCATAACTTCTTAACCAGATGTCCAATTTAAGCGTGCCACTAGTCTATGAACTCGTATCAATGAGCACTTTACAACCATATAAAAGTCAAAGCAAAATTCTATAACCATAAAAAG
>E905_L306
TATTAAAAATAATATTATTATATAAAACAATAATAATAAAATAATTTGGTTTTAAACATGGCTGACATGTGGCATCTCAACATGGTGACACATGGTCACATTTATTAAGTCACACGTGGCACATCGTTACACGTTTAAAAATAATATTAAAATAACACAGTATTTGAAAAACTCTACAGATCCATAACTTTCAAACCACATGTCCAAATCGGACGGGCCTCTAGTCTACGGACTCGTATCGACTAGTACTTCACAACCATGCATGAGTCAAAGCTGAACTTTGCATGAATAAAAAGTCAACTTGGG
>E906_L259
TAAGGCCACCGTGGGTGGCACTGTTCACCCATGTGGACCTCTAAGATGTCAACATGTGTCATCACTGTTCATGCACTGTGCATAATTCGAAAATAGAATAAAATATTACAGTAATTGGAAAACTTCGCATGTCCATAACTTTCAAACCACATGTCCAAATCGGACGTGTTGCTAGTCTACGGACTCGTATCGATGAGCACTTCACAACCATGCATGAGTCAAAGCTCAACTTTGCATGAATAAAAAGTCAACTCCATCA
>E907_L210
TGGCTGTGAGCACGACACATGGCACACACTGTGCACATATTTTACACACATTTGAAATAATAATAAAATAATACGGTATTCGGAAAACTTTATAGGTCCATAACTTTTCAACCAAATGTCCAAATTAGGCGTGCTGCTAGTCTATGGATTTGTATCGATGAGTACTTTACAACCATGCAAAAGTCAAATCAAATTCTATATAAATAAAAA
>E908_L304
ATAAAATAATATGGTATTAAGCATGGTTGACATGTGGCATCTCATCATGGTGACACATGGTCACATTTATTAAGTCACACGTGGCACATTGTTACATGTTTAAAAATAATATTAAAATAATACAGTATTTGAAAAACTCTACAGGTCCATAACTTTCAAACCACATGTCCAAATTGGACGTGCCGCTAGTCTACGGACTCGTATCGACAAGTACTTCACAACCATGCATGAGTCAAAGCTCAACTTTGCATGAATAAAAAGTCAACTTGGGCACCCCTTGGACAGTTTGGACCTCAACTTTTTT
>E910_L240
CCCATGTGGACCTTAAGATGTCAACACGTGGTGTCACTGTTCATGCACTGTGCATAATTCGAAAATAGAATAAAATATTGCGGTAATTGGAAATCTTTGCAGACCCATAACTTTTTAACCAGATGTCCAATTTAAGTGTGCTGCTAGTCTATAAACTCGTATCGATGAGTACTTCACAACCATGCATGAGTCAAAGCTCAACTTTGCATGAATAAAAAGTCAACTCGGGCATCCCTTGGA
>E911_L251
AATATGGTATTAAGCATGGTTGACATGTGGCATCTCATCATGGTGACACATGGTCACATTTATTAAGTCACACGTGGCACATTGTTACATGTTTAAAAATAATATTAAAATAATACAGTATTTGAAAAACTCTACAGGTCCATAACTTTCAAACCACATGTCCAAATTGGACGTGCCGCTAGTCTACGGACTCGTATCGACAAGTACTTCACATCCATGCATGAGTCAAAGCTCAACTTTGCATGATTAAA
>E912_L261
CCTTCTCAGCCAATCAAAATGCTTTGCGTGGGTGCTACTGTGCACTCATGGATTGGCCAGATTTTCACATGTGGCGACACTGTGCACACACTCACATAGATCGATGAATAATAACTGCTGTCTCTGAAAAACTTCACAGGTCTGTAACTTTCAAACCACTTGTCCAAAGCAGGCGTACCACTAGTCTATGAACTCATATCGATGATTATTTCACAATATACATGAGTCGAAACTCAATTTTTCAAGAATAAAAAGGTCAAC
>E913_L280
CTCCCCCCTCACATGCAAGTTTGGCCAATAAGAAGCCATCCCGTGGGTGCCACTGTGCACTCACGGGAGTGGCTATGAGCACGACACATGGCACACATTGTGCACACATTTTACACACACTTGAAATAATAATAAAATAATACAATTTTCTGAAAACTTTACAGGTCCATAACTTTTCAATCAAATGTCCACATTAGGCGTGTCACTAGTCTATGGACTTGTATCGATGAGTACTTTACAATACAAGAGTCAAATCAAATTCTACATAAATAAAAAGTCA
>E915_L252
CCAATTTTTAGGTTGGCTTCACGGTGGTCCGGCACATGTAGATCGAGGGTGGCTGGAAAAGGATGGATCTGTAGTGGCCGGTGGTGACTCTCTCTCATCTCTTTCTCCCTCCTCTTTCTCTCTCTTCCACCTCACTCATCACATTCACTACACAACTACTTACCCAATCAAAATGTCTCCCATGGGTGTCACTGTGCACTCACAGGTTGGCCAGATTTTGACACGTGGCACACACACTGTTCACATATTCAA
>E916_L253
CTTCCCCGACGTTTTTGCCAAATAAAAGCCACCGTGGGTGACATTGTTCACCCATGTGGACCAATCAGGTGTCGACACGTGGTGTTACTGTGCACTTAAGCCAGATGTAATAAAATATTACGGTATTCGGCAAGCTTCACACGTCAATAACTTTTTAACCAGATGTCCAATTTAAGCGTGCCTCTAGTCTATGAACTCGTATCGAAGAGTACTTTACAACCATACAAAAGTCAAACCAAAATTATACAATAAT
>E917_L251
CAAATAAAAGCCACCGTGGTGACACTGTTCATCCATGTGGACCATCAGGTGATGACACGTGGCATTACTGTGTACTTAAGCCAGATATAATAAAATATTACGGAATCTGGCAAACTTCAAACGTCCATAACTTTTTAACCAAATGTCCGATTTAAGCGTGCCGCTAGTCTATGAACTCGTATCGACGAGTACTTTATAACCATGCAAGAGTCAAAACAAAATTACACAACAAGAAAAAGTCAACTCCCGGC
>E918_L271
AATATTATATTCTATTTGGGGATGACACATGGTGCTTTATAAGTACAACACATTGGCACATCCTATTTGGTAACACGTACCATACTTAAAAGTCTCCTTTGAATATTATATTACCCGATAAAATCAGTCTTGGAAAAAATACGTATAATTTTATAGACTCGTAACTTTTCAATCGTAGGTCCAATTTAAACGTGCCACCAGTTCAAGAACTCATATCGACAAGTACTTTACAACCATGTAGGATTCAAACACAAACTATACAAGAATAAAA
>E919_L280
ATAATATTATATTCTATTTGGGGATGACACGTGGTGCTTTATAAATACAACACATGGCACATCCTATTTGGTCACACGTACCATACTTAAAAGTCTCCTTTGAATATTATATTACCCGATAAAATCAGTCTTGGAAAAAATACGTATAATTTTATAGACTCGTAACTTTTCAATCGTAGGTCCGATTTAAACGTGCCACCAGTTCAAGAACTTATATCGACAAGTACTTTACAATCATGTAGGATTCAAACACAAATTATACAACAATAAAAAGTCAACT
>E920_L303
TTTTCTCTCAACCCCACATGTGCATTTTGCCAAAATAAAAGGCTCACCTGTGGGTGCCACTATGCACTCACAGGATTGGTTAACAAGCCAAAACATGGCACATACTGTGCACACGTTTTACACATGTTTATAATAATATAAAATAATACGGTATTCGAAAAATTTTGCAGGTCTATAACTTTTCCATGAAATGTCCAAATTAGGCATGCCACTTGTCCATGGACTCATATTGACAAGTACTTTACAATCATACGAGAGTCAAATTAAAATTCTACATAAATAAAAAGTTAAACTTGGCACTCT
>E921_L280
CTCCCCTTTTTCTCTCTCCCCCCTTCTTGTGCAATCAAAAAGCATCCCATGGGTACCACTGTGCACTCACAGGTTGGCTGGATTTTTGACATGTGGCACCACTATTCACACACACTCACATATCAATGAATAGTAACTATTGTCTCTGAAAACTTCACGAGTTCCTAACTTTCAAACCACAAGTCCAAATTAGGCATGCCGATAGTCTATGAACTCGTATCGATGAGTACTTCACAACCATATATGAGTTAAAGCTTAATTTTACATAAAACAAAAAATT
>E922_L269
AGTCAAACTTGGCATCCTTGGACAGCTTGGACCATAACTTGCCTTGCGAATAACTTTCAAATGGTAGCTCCGATTTCAACATGCTACTAGTCTACAAACTCGGGACGATACGTACTTTGAAATGATGCCTTGATCAATGAAAAATTCCATCTAGGACAAAAAGTCAAAATTTTGACCCTCTTGGTGAACGGTCAACGTGCAAAAATTCCGATGTACTTTGGCACAAGGTGTTACAATACATGAGTAAAAGCTAAATTTTATAAAAATAA
>E924_L249
ATGTGGCATTTCACCATGGTGACACATGGTCACCTTCATTAAGTTACACGTGGCACCTCGTTACGCGTTTTAAAAAAATAATATTAAAATAATACAGTATTTGAAAAACTTTATAGATCTATAACTTTCAAACCACATGTCCAAATCGGACGTGTCGCTAGTCTACGGACTCGTATCGACGAGCACTTCACAACCATCCATGAGTCAAAGCTCAACCTTGCATGAATAAAAAGTCAACTCCGACACCCC
>E926_L259
TAATTTGATTTTACACATGGTTAACATGTGGCATTTCACCATGGTGACACATGGTCACCTTCATTGAGTCACACGTGGCACATCGTTATGCGTGGAAAAATAATATTAAAATAATACAGTATTTGAAAAACTTTACAGGTCCATAACTTTTAAACCACATGTCCAAATCGGACGTGCCACTAGTCTACGGACTCGTATCGACGAGCACTTCACCACCATGCATGAGTCAAAGCTCAACCTTGCATGAATAAAAAGTCAA
>E929_L256
CCCGAGACTTTTAACAAATAAAAACCCCGTGTGACACTGTTCATGCCACGTGGACCAATCAGAAGCTGACACGTGGTGTTCACTGTTCACCAACCCAAAAACATTAAAATAATACGGTATCCGGTAAACTTCAAACGTCCATAACTTTTTAACCGGATGTCCGTTTTGAGCGTGCCGCTAGTCTGTGAACTCGTATCAACGAGCACTTCACAACCATGCACGAGTCAAAGCTCTTTTCCCCATAAACAAAAAGTCA
>E930_L227
AACATGGTGACACATGGCCACCTTCATTAAGTCACACGTGGCACATCGTTACGCGTTTAAAAATATAATAAAATAATACAGTATTTGAAAAACTTTACAGGTCCATAACTTTCAAACCACATGTCCAAATCGGACGTGCCGCTAGTCTACGGACTCGTATCGACGAGCACTACACAACCATGCATGAGTCAAAGCTCAACCTTGCATGAATAAAAAAGTCAACTCCG
>E931_L344
TATTTAAAATAATAATAAAACAAATTTGATTTTTACACATGGTTGACATGTGGCATTTCACCATGGTGATACATGGTCACCTTCATTAACTCACACGTGGCACTTAGATATGTGTTTAAAAAAAATAATATTAAAATAATACGGTATTTGAAAAACTTTACAGGTCCATAACTTTCAAACCACATGTCCAAATCGGACGTGCCGCTAGTCTACGGACTCGTATCGATGAGCACTTCACAACCATACATGAGTCAAAGCTCAACCTTGCATGAATAAAAAGTCAACTCCGGCACCCCTTAGACAGTTTGGACCTCAACTCGTTTTGCTCAAAACTTTCAAACCGT
>E932_L287
AAAATAATAATAAAAATAATTTGATTTTACACATGGTTGACATGTGGCATTTTACCATGGTGACACATGGTCACCTTCAGTAAGTCACACGTGGCACATCGTTATACGTTCAAAAATAATATTAAAATAATACAGTATTTGAAAAACTCTACAGGTCCATAACTTTCAAACCACATGTCCAAATCAGACGTGCCGCTAGTCTACGGACTCGTATCGACGAGCACTTCACAACCATGCATGAGTCAACGCTCAACCTTGCATGAATAAAAAGTCAACTCCGGCACCCT
>E934_L267
TAATAAAAATAATTTGATTTTAAACATGGTTGACATGTGGCATTTCACCATGGTGACACATGGTCACCTTCATTGAGTCACACGTGGCACATCGTTATGCATGTAAAAATAATATTAAAATAATACGGTATTTGAAAAACTTTATAGGTCCATAACTTTCAAACCACATGTCCAAATCGGACGTGCCGCTAGTCTACGGACTCGTATCGACGAGCACTTCTCAACCATGCATGAGTCAACGCTCAACCTTGTATGAATAAAAAGTCA
>E936_L275
ACTTGATATTTCACATGGTTGACATGTGGCTTCTCAACATGGTGACACATGGTCACCTTCATTAAGTCACACGTGGCACATTGTTACGCGTTTAAAAATAATATTAAAATAATACAGTATTTGAAAAACTCTACAGGTCTATAACTTTCAAACTACATGTCCAAATCGGACGTGCCGCCAGTCTCCAGACTCGTATCGACGAACACTTCACAACCATGCATGAGTCAAAGCTCAACCTTGCATGAATAAAAAGTCAACTCCGGCACCCCTTGGAC
>E937_L281
TTTAAAATAATAATAAAATAATAGGATAAAACACATGGTTGACATGTGGCTTTTCACCATGGTGACACATGGTCACCTTCATTAAGTCACACGAGGCAAATTGTTACACGTTTTAAAAATAATATTAAAATAATACAGTATTTTAAAAACTTTACAGATCCATAACTTTCAAACCACATGTCCAAATCGGACGTGCCGCTAGTCTACGGACTCGTATCGACGAGCACTTCACAACCATGCATGAGTCAAAGCTCAACCTTGAATGAACAAAAAGTCAACTC
>E938_L322
AATAAAAAATAGAAATATTATTATTTAAAATAATAATTAAAATAATTTGGTAATACACATGGTTGACATGTGGCTTCTCAACATGGTGACACATGGTCACCTTCATTAAGTCACACGTGGCACATCGTTACGCGTTTAAAAAAATAATATTAAAATAATACAGTATTTGAAAAACTCTACAGGTCCATAATTTTCAAACCACATGTCCAAATCGGACGTGCCGCTAGTCTACGGACTCGTATCGACGAGCACTTCACAACCATGCATGAGTCAAAGCTCAACCTTGCATGAATAAAAAGTCCACTCCAGCACCCCTTGGACA
>E939_L227
CGGACTCGTATCGACGAGCACTTCACCACCATGCATGAGTCAAAGCTCAACCTTGCATGAATAAAAAGTCAACTCCGGCACCCCTTGGACAGTTTGGACGTCAACTTGTTTTGCTCATAACTTTCAAACCGTAGCTCCGTTTTCAACGTGCTACCAGTCTACGAACTCGTGCCAACGTGTACTTCTTAACGGTACCTCAGTCAACCTAGAATTGTAGCCAGATCGGA
>E940_L359
ATAAAATAACATATATATATATATAAAAAATAATTAAATACTAATATTATTATTTAAAATAATAATAAAAATAATTTGATTTTACACATGGTTGACATGTGGCATTTCACCATGGTGACACATGGTCACCTTCAGTAAGTCACACGTGGCACATCGTTACGCGTGTAAAAATAATATTAAAATAATACAGTATTTGAAAAACTTTACAAGTCCATAACTTTCAAACCACATGTCCAAATCGGACGTGCCGCTAGTCTACGGACTCGTATCGACGAGCACTTCACAACCATGCATGAGTCAAAGCTCAACCTTGCATGAATAAAAAGTCAACCCCGGCACCCCTTGGACAGTTTGGACCT
>E941_L272
AATAAAAATAATTTGATTTTACACATGGTTGACATGTGGCATTTCACCATGGTGACACATGGTCACCTTGAGTAAGTCACACGTGGCACATCGTTACGCGTTTCAAAATAATATTAAAATAATACGGTGTTTGAAAAACTCTACAGGTCCATAACTTTCAAACCACATGTCCAAATCGGACGTGCCACTAGTCTATGGACTCGTATCGACGAGCACTTCACAACCATGCATGAGTCAAAGCTCAACCTTGCATGAATAAAAAGTCAACTCCG
>E943_L285
TATTATTTAAAATAATAATAAAATAATTTGATATTACACATGGTTGACATGTGGCTTCTCAACATGGTGACACATGGTCACCTTCATTAAGTCACACGTGGCACATCGTTACGCGTTTTAAAAATAATATTAAAATAATACAATGTTTGAAAAACTCTACAGGTCCATAACTTTCAAACCACATGTCCAAATCGGACGTGCCGCTAGTCTACGGACTCGTATCGACGAGCACTTCACAACCATGCATGAGTCAAAGCTCCACCTTGCATGAATAAAAAGTCAACT
>E945_L243
ATGGTTGACATGTGCCTTCTCAACATGATGACACATGGTCACCTTCATTAAGTCACACGTGGCACATCGTTATACGTTTAAAAATAATATTAAAATAATACGGTGTTTGAAAAACTCTACAGGTCCATAACTTTCAAACCATATGTCCAAATCGGATGTGCCGCTAGTCTACGGACTCGTATCGACGAGCACTTCACAACCATGTATGAGTCAAAGATCAACCTTGCATGAATAAAAAGTCAA
>E946_L258
TTTAAAATAATAATAAAAATAATTTGATATTACACATGGTTGACATGTGGCTCCTCAACATGGTGACACATGGTCACCTTCAGTAAGTCACACGTGGCACATCGTTATACGTTCAAAAATAATATTAAACCACATGTCCATAACTTTCAAACCACATGTCCAAATCGGACGTGCTGCTAGTCTACGGACTCGTATCGACGAGCACTTCACAACCATGCATGAGTCAAAGCTTAACCTTGCATGAATAAAAAGTCAACT
>E950_L258
AAAAATAATTTGATTTTACACATGGTTGACATGTGGCATTTCACCATGGTGACACATGGCCACCTTCATTGAGTCACACGTGGCACATCGTTACGCGTGTAAAATAATATTAAAATAATACAGTATTTGAAAAACTTTACAGGTCCATAACTTTCAAACCACATGTCCAAATCGGACGTGCCGCTAGTATACGGACTCGTATCGACGAGCACTTTACAACCATGCATGAGTCAATGCTCAACCTTGCATGAATAAAAA
>E951_L274
CTTCCCCGAGAATTTTATCAAATAAATGCCACTGTGTGACACTGTTCATACCACGTGGACCAATCAGAAGCTGACACGTGGTATTTCACTGTTCATCGACCCAAAAACATTAAAATATTACGGTATCCGGTAAACTTCAAACGTCCGTAACTTTTTAATCGGATGTCCGTTTTGAGCGTGCCACTAGTCTGTGAACTCGTATCAACGAGCACTTCACAACCATGCACGAGTCAAAGCTCATTTCCCCATAAATAAAAAGTCAACTCCGGCACTC
>E952_L246
TGATTTTTAAACATGGTTGACATGTGGCATTTCACCATGGTGACACATGGCCACCTTCACTGAGTCACACGTGGCACATCGTTATGCGTGTAAAAATAATATTAAAATAATACGGTATTTGAAAAACTTTACAGGTCCATAACTTTCAAACCACATGTCCAAATCGGACGTGCCGCTAGTCTACGGACTCGTATCGACGAGCACTTCACAACTATGCATGAGTCAACGCTCAATCTTGCATGAATA
>E953_L244
AAGAAAAAAAGAAATGGTGTTTTCCCACGTGGGGAAAAGAAAAAGAAAAAGAAAAAGAAAAAAGAAAAGAAAAGGAAAAGAAAAAAGAAATAAAATAAAAAAATTTAAATAATTAAACAAAAATATTATCATTTAAAATAATAATAAAATAATTTGATTTTACACATGGTTGACATGTGGCATTTCACCATGGTGACACATGATCACCTTCAATAAGTCACACGTGGCACATCGTTACGCGGTT
>E957_L322
GTGGAAAGTTTCCGGTGGCCGGCGGTCTCTCTTTCTCTCTTTCTCTCTCCTCTCTCTCTTTCTCTCTCTTCCCCGAGAATTTTATCAAATAAAAACCCCTGTGTGACACTTTTCATGCCACGTGGACCAATCCAAAGCTGACACGTGGCGTTTCACTGTTCACCGATTTAAAAACATTAAAATGTTACGGTATCCGGTAAACTTCAAACGTCCATAACTTTTTAACCGGATGTCCGTTTTGAGCGTGCCGCTAGTCTGTGAACTCATATCGACGAGCACTTCACAACCATGTATGAGTCAAAGCTCATTTCCCCAAAAAATA
>E958_L244
AATAATTTGATTTTACACATGGTTGACATGTGGTATTTCACCATGGTGACACATGGTCACCTTCATTATGTCACACGTGGCACATCGTTACGCGTTTAAAAATAATACAGTATTTGAAAAACTTTACAGGTCCATAACTTTCAAACCACATGTCCAAATCGGACGTGCCGCTAGTCTACGGACTCGTATCAACGAGCACTTCACAACCATGCATGAGTCAATGCTCAACCTTGCATGAATAAAA
>E960_L240
AACAAATAAAAACCCCTGTGTGACACTGTTCATGCCACGTGGACCAATCAGAAGCTGACACGTGGCATTACTGTGCACTTAAGCTAGATATATTCAAATAATACGGTATCCGGCGAATTTCAAACGTCCATAACTTTTTATCCAAGCGTCCGATTCAAGCGTGCCGCTAGTCTATGAACTCATATCGACGAGTACTTTACAACCATACAAGAATCAACCCAAAATTACATCTCAAGAAAA
>E961_L265
GGCATTTTTGCCAAATAAAAGCCACCGTGGGTGACACTGTTCATCCACGTGGACCAATCAGGTGACGACACATGGCATTTCACTGTTCATCGATTCAAAAATATTAAAATATTACAGTATCCGGCAAACTTCACGCGTCCATAACTTTTTAACCGTACGTCCAAATTAGGCGTGTCGCTAGTCTCTGAACTCGTATCGACGAGCACTTTACAACCATACCAAAGTCAAAGCAAAATTCTACAACCATAAAAAGTCAACCCCGGCA
>E963_L315
TTCTTATTTAAAATAATAATAAAACAATTTGATTTTTACACATGGTTGACATGTGGCATTTCACCATGGTGACACATGGTCACCTTCATTGAGTCACACGTGGCACATCGTTACACGTTTAAAAATAATATTAAAATAATACGGTATTTGAAAAACTTTACAGATCCATAACTTTCAAACCACATGTCCAAATCGGACGTGCCGCTAGTCTACGGACTCGTATCGACGAGCACTTCACAACCATGCATGAGTCAAAGCTCAACCTTGCATGAATAATAAGTCATTTGAAAAACTCTACAAGTCCATAACTTTCAA
>E964_L253
TTACGCGTTTAAAAAAAATAATATTAAAATAATACAGTGTTTGAAAAACTCTACAGGTCCATAACTTTCAAACCACATGTCCAAATCGGACGTACCGCTAGTCTACGGACTCGTATCGACGAGCACTTCACAACCATGCATAAGTCAAAGCTCAACCTTGCATGAATAAAAAGTCAACTCTGGCACCCCTTGGACAGTTTGGACCTCAACTTGTTTTGCTCATAACTTTCAAACCGTAGCTCCATTTTCAACG
>E965_L245
AACATGGTTGACATGTGGTATTTCACTATGGTGACACATGGTCACCTTCAATAAGTCACACATGGCACATCGTTACGCGTTTAAAAAAAATATTAAAATAATACGATATTTGAAAAACTCTACAGGTCCATAACTTTTAAACCACATGTCCAAATTGGACGTGCCGCTAGTCTACGGACTCGTATCGACGAGCAATTCACAACCATGCATGAGTGAAAGCTCAACCTTGCATGAATAAAACGTCA
>E967_L240
GGCGGTCTCTTTCTCTCTCCTCTCTGAGAATTTTAACAAATAAAAACCCCTGTGTGACCCTGTTCATGCCACGTGGACCAATCAGAAGCTGACATGAGGCATTTAAATGTTCATCGACCCAAAAACATTAAAATATTACGGTATCCGGTAAACTTCAAACGTCCATAACTTTTTAACCGGATGTCCGTTTTGAGCGTGCCGCTAGTCTGTGAACTCGTATTGACGAGCACTTCACAACCA
>E968_L276
ATAAAAATATTTTGATTTTACACATGGTTGACATGTGGCTTCTCAACATGGCGACACATGGTCACCTTCAGTAAGTCACACGTGGCACATCGTTACGCGTTCAAAAATAATATTAAAATAATACGGTATTTGAAAAACTTTACAGGTCCATAACTTTCAAACCACATGTCCAAATCGGACGTGCCGCTAGTCTATGGACTCGTATCGACGAGCACTTCACAACCATACATGAGTCAAAGCTCAACCTTGCATGAATAAAAAGTCAACTCCGACTCC
>E969_L620
TAGCTTCGTTTTCAACGTGCTACCAGTCTACGAACTCGTGCCAACGTGTACTTCGCCACGGTACTTCAATCAACCTAGAATTTTATCAAATAAAAACCCCTGTGTGATACTGTTCATGCCACGTGGACCAATCAGAAGCTGACATGTGGCATTTCACTGTTCACCGACCCAAAAACATTAAAATATTACGGTATCCGGTAAACTTCAAACGTCCATAACTTTTTAACCAAATGTCCGATTCAAGCGTGCCGCTAGTCTATGAACTCGTATTGACGAGTACTTTACAACCATACAAGAGTCAACTCAAAATTACATCACAAGAAAAAGAAAAAGAAAAAGAAAAGAAAATAAAAATAATTTGATTTTAAACATGGTTGACATGTGGCATTTCACCATGGTGACACATGGTCACCTTCATTAAGTCACACGTGGCACATCGTTACGCGTTTTAAAAAAATAATATTAAAATAATACAGTATTTGAAAAACTCTACAGGTCCATAACTTTCAAACCACATGTCCAAATCGGACATGCCGCTAGTCTAC
AGACTCGTATCGACGAGCACTTCACAACCATGCATGAGTCAACGCTCAACCTTGCATGAATAAAAAGTCAACTCC
>E970_L301
AAATAATAATAAAAATAATTTGATTTTTAAACATGGTTGACATGTGGCATTTCACCATGGTGACACATGGTCACCTTCATTGAGTCACACGTGGCACATCGCTATGCGTGTAAAAAATAATATTAAAATAATACAGTATTTGAAAAACTTTACCGGTCCATAACTTTCAAACCACATGTCCAAATCGGACGTGCCGCTAGTCTACGAACTCGTATCAACGAGCACTTCACAACCATGCATGAGTCAAAGCTCAACCTTGCATGAATAAAAAGTCAACTCCGGCACCCCTTGGACAGTTTGG
>E972_L253
GAACCTTCCAACAGAAAATCCGGCAGCATCTCCCCTAATGGTAGGACTTACCACAAATTTTCTGCACTGAAAACACACTTCTAAAATTCATCCCCTTATTCCTCCCACAATACTACAAATTGATTCCACAAATTTACAGCACTTCAAATGAATAATAGTAATCCAGTGCATAATTAATAACTACATGTCCAAATTAAGCGTGCCGCTAGTCCATGAATTCGTATCGACTAGTACTTCACAACCATGCATGAGT
>E973_L297
TTTTTACACATGGTTGACATGTGGCTTCTCAACATGGTGACACATGGTCACCTTCATTAAGTCACACGTAGCACATCGTTACGCGTTTAAAAACAATATTAAAATAATATTAAAATAATACGGTATTTGAAAAACTCTACAGGTCCATAACTTTCAAACCACATGTCCAAATCGGACGTGCCGCTAGTCTACGGACTCGTATCGACGAGCACTTCACAACCATGCATGAGTCAAAGCTCAACCTTGCATGAATAAAAAGTCAACTCCGGCACCCCTTGGACAGTTTGGACCTCAACT
>E975_L295
TATTATTTAAAATAATAATAAAAATAATTTGATTTTTAAACATGGTTGACATGTGGCATTTCACCATGGTGATACATGGCCACCTTCATTAAGTCACACGTGGCACATCGTTATGCGTTCAAAAATAAATATTAAAATAATACAGTATTTGAAAAACTCTACAGGTCCATAACTTTCAAACCACATGTCCAAATCGGACGTGCCGCCAGTCTACGGACTCGTATCGACGAATACTTCACAACCATGCATGAGTCAAAGCTCAACCTTGCATGAATAAAAAGTCAACTTCGGCACC
>E976_L304
ATTATTATTTAAAATAATAATAAAATAATATGATATTACACATGGTTGACATGTGGCTTCTCAACATGGTGACACATGGTCACCTTCATTAAGTCACACGTGGCACATCATTACGCGTTTAAAAATAATATTAAAATAATACAATATTTGAAAAACTTTATAGGTCCATAACTTTCAAACCACATATCCAAATCGGACGTGCCGCTAGTCTACGGACTCGTATCGACGAACACTTCACAAACATGCATGAGTCAAAGCTCAACCTTGCATGAATAAAAAGTCAACTCTGGCACCCCTTGGACAG
>E977_L306
TAATTGAATAATAATATTATTATTTAAAATAATAATAAAAATAATTTGATATTACACATGGTTGACATGTGGCTTCTCAACATGGTGACACATGGTCACCTTCATTAAGTCACACGTGGCACATCGTTACGCGTGTAAAAATATTATTATAATAATATGGTATTTGAAAAACTCTACAGGTCCATAACTTTCAAACCACATGTCCAAATCGGACGTGCCGCTAGTCTACAGACTCGTATCGACGAGCACGTCACAACCATGCATGAGTCAAAGCTCAACCTTGCATGAATAAAAAGTCAACTCCGG
>E978_L260
ATAATAATAAAAATAATTTGATTTTACACATGGTTGACATGTGGCTTCTCAACATGGGAACACATGGTCACCTTCATTAAGTCACACGTGGCACATCGTTATGCGTGTAAAATAATATTAAAATAATACGGTATTTGAAAAATTCTACAGGTCCATAACTTTCAAACCACATGTCCAAATCAGACGTGCCACTAGTCTACGGACTCGTATCAACGAGCACTTCACAACCATGCATGAGTCAACGCTCAACCTTGCATGAA
>E980_L255
TAAAATAATTTGATTTTTCACATGGTTGACATGTGGTTTCTCCACATGGTGACACATGGTCACCTTCATTAAGTCACACGTGGCACCTCGTTATGCGTGTAAAAATAATAATAAAATAATACAGTATTTGAAAAACTTTACAGGTCCATAACTTTTAAACCACATGTCCAAATCGGACGTGCCGCTAGTCTACGGACTCGTATCGACGAGCACTTCACAACCATGCATGAGTCAACGCTCAACCTTGTATGAATA
>E981_L278
ATTTGATTTCACACATGGTTGACATGTGGCATTTCAACATGGTGACACATGGCCACCTTCAATAAGTCATACATGGCACATCGTTATGCGTGTAAAAATAATATTAAAATAATACGGTACTTGAAAAAAATTTTTACAGGTCCATAACTTTCAACCCACATGTCCAAATCGGACGTGCCGCTAGTCTACGGACTCGTATCGACAAGCACTTCACAATCATGCATGAGTCAACGCTCAAACTTGCATGAATAAAAAGTCAACTCCAACACCCCTTGGAC
>E982_L224
TAATAATAAAAATAATTTGATTTTTAAACATGGTTGACATGTGGCATTTCACCATGGTGACACATGGTCACCTTCAGTAAGTCACACGTGGCACATCGTTATGCGTGTAAAAATAATATTAAAATAATACAGTATTTGAAAAACTTTACAGGTCCATAACTTTCAAACCACATGTCCAAATCGAACGTGCCGCCAGTCTACGGACTCGTATCGACGAGCACTTG
>E983_L309
AATATTATTATTTAAAATAATAATAAAAATAATTTGATTTTACACATGGTTGACATGTGGCATTTCACCATGGTGACACATGGTCACCTTCATTAAGTCACACGTGGCACATCATTACGCGTTTAAAAAATAATATTACAATAATACAATATTTGAAAAACTCTACAGGTCCATAACTTTCAAACCACATGTCCAAATCAGACGTGCCACTAGTCTACGGACTCGTATCGACGAGCACTTCACAACCATACATGAGTCAAAGCTCAACCTTGCATGAATAAAAAGTCAACCCCGGCATCCCTTGGACAG
>E984_L410
ATAATAAAAATAATTTGATTTTTTACATGGTTGACATGTGGTATTTCACCATGGTGACACATGGCCACTTTCATTAAGTCACACGTGGCACATCGTTATGCGTTTAAAAAAAATATTAAAATAATACGGTATTTGAAAAACTTTACAGGTCCATAACTTTCAAACCACATGTCCAAATCGGACGTGCCGCTAGTCTACGGACTTGTATCGACGAGCACTTCACAACCATGCATGAGTCAACGCTCAACCTTGCATGAATAAAAAGTCAACTCCGGCACCCCTTGGATAGTTTGGACCTCAACTTGTTTTGCTCATAACTTTCAAACCGTAGCTCCGTTTTCAACGTGCTACCAGTCTACGAACTCGTGCCAACGTGTACTTCGTAATGGTACCTTAGTCAACCTAGAATT
>E985_L287
AATAACAATAATAAAATAATATGGTATTAAGCATGGTTGACATGTGGCATCTCACCATGGTGACACATGGTCACATTTATTAAGTCACACGTGGCACATCGTTACACGTTTAAAAATAATATTAAAATAATACAGTATTTGAAAAACTCTACAGGTCCATAACTTTCAAACCACATGTCCAAATTGGACGTGCCACTAGTCTACGGACTCGTATCGACGAGTACTTCACAACCATGCATGAGTCAAAGCTCAACTTTGCATGAATAAAAAGTCAACTCCAGCACCCC
>E989_L259
TAATAAAAATAATTTGATTTTTAAACATGGTTGACATGTGGCATTTCACCATGGTGACACATGGCCACCTTCACTGAGTCACACGTGGCACATCGTTATGCATGTAAAAATAATATTAAAATAATACGGTATTTGAAAAACTTTACAGGTCCATAACTTTCAAACCACATGTCCAAATCGGACGTGCCGCTAGTCTACGGACTCGTATCGACGAGCACTTCACAACCATGCATGAGTCAACGCTCAATCTTGCATGAAT
>E990_L246
AATTTTATCAAATAAAAACCCCTGTGTGACACTGTTCATGCCACATGGACCAATCAGAAGTTGACACGTGGCATTTCACTGTTCACCGATCCAAAAACATTAAAATATTACAGTATCCGGTAAACTTCAAACGTCCATAACTTTTTAACCAAATGACCGATTCAAGCGTGCCGCTAGTCTATGAACTCGTATCGACGAGTACTTTACAACCATACAAGAGTCAACTCAAAATTACATCACAAGAAA
>E992_L265
AAATAATTTGATTTTACACATGGTTGACATGTGGCATTTCACCATGGTGACACATGGTCACCTTCAGTAAGTCACACGTGGCACATCGTTATGCATGTAAAAATAATATTAAAATAATACAGTATTTGAAAAACTTTACAGATCCATAACTTTCAAACCACATGTCCAAATCGGACGTGCCGCTAGTCTACGGACTCGTATCGACGAGCACTTCACAACCATGCATGAGTCAATGCTCAACTTTGCATGAATAAAAAGTCAACTC
>E993_L275
ATTTGCTATTACACATGGTTAACATGTGGCTTCTTAACATGGTGACATATGGTCACCTTCATTAAGTCACACGTGGCACATCGTTACGCGTTTAAAAAAAATAATATTAAAATAATACGGTATTTGAAAAACTTTACAGGTCCATAACTTTCAAACCACATGTCCAAATCGGACGTGCCACTAGTCTACGGACTCGTATCGATGAGCACTTCACAACCATGCATGAGTCAATGCTCAACCTTGCATGAATAAAAAGTCAACTCCGGCACCCCTTG
>E994_L265
CTTCCCCTGCTATTTTACCAAAATAAAAGCCACCGTGGGTGACACTGTTCACCCACGTGGACCTCTCAGACGTCAACACGTGGTGTTTCACTGTTCATCGATTCAAAAACATTAAAATATTACGATAGTTGGAAAACTTCACACGTCCATAACTTTTTAACCGTACGTCCAAATTAGGCGTGCCACTAGTCTGTGGACTCGTATTGATGAGCACTTTACAACCATACAAAAGTCAAAGCAAAATTCTACAGCCATAAAAAGTCAA
>E995_L268
AATAATAAAAATAATTTGATATTACACATGGTTGACATGTGGCTTCTTAACATGGTGACACATGGTCACCTTCATTAAGTCACACGTGGCACATCGTTACGCGTTTAAAAAAAATAATATTAAAATAATACGGTATTTGAAAAACTTTACAGGTCCATAACTTTTAAACCACATGTCCAAATCGGACGTGCCACTAGTCTACGGACTCGTATCGATGAGCACTTCACAACCATGCATGAGTCAACGCTCAACCTTGCATGAATAAAAA
>E996_L292
AAATAATAATAAAAATAATTTGATTTTAAACATGGTTGACATGTGGCTTCTCAACATGGTGACACATGGTCACATTCATTAAATCACACGTGGCACATCGTTATACGTACAAAAATAATAAAATAATTTGATTTTTTCACTTGGTTGACATGTGGAATTTCACCATGGTGACACATGGCCACCTTCATTGAGTCACACGTGGTACATCGTTATGCGTGTAAAATATAAATAAAATAATACAGTATTTGAAAAACTTTACAGGTCCATAACTTTCAAACCACATGTCCAAATC
>E1000_L291
TTATTATTTAAAATAATAATAAAAATAATTTGATATTTCACATGGTTGACATGTGGCTTCCCAACATGGTGACACATGGTCACCTTCAGTAAGTCACACGTGGCACATCGTTACGCGTTTAAAAATAATATTAAAATAATACGGTGTTTGAAAAATTCTACAGGTCCATAACTTTCAAACCACATGTCCAAATCGGACGTGCGGCTAGTCTACAGACTCGTATCGACGAGCACTTCACAACCATGCATGAGTCAAAGCTCAACCTTGCATGAATAAAAAGTCAACTCCGGC
>E1001_L256
AATAATTTGATTTTAAACATGGTTGACATGTGGCATTTCACCATGGTGACACATGGTCACCTTCCTTAAGTCACACGTGGCACATCGTTACGCGTTTAAAAATAATATTAAAATGATACAGTATTTGAAAAACTCTACAAGTCCATAACTTTCAAACCACATGTCCAAATCGGATGTACCGCTAGTCTACGGACTCGTATTGACGAGCACTTCTCAACCATGCATGAGTCAACGCTCAACCTTGCATGAATAAAAA
>E1002_L277
TAATAATAAAAATAATTTGATTTTACACATGGTTGACATGTGGCATTTCACCATGGTGACACATGGTCACCTTCAGTAAGTCACACGTGGCACATCGTTACCGTGTAAAAAAATAATATTAAAATAATACAGTATTTGAAAAACTTTACAGGTCCATAACTTTCAAACCACATGTCCAAATCGGACGTGCCGCTAGTCTACGGACTTGTATCGACGAGCACTTCACAACCATGCATGAGTCAAAGCTCAACCTTGCATGAATAAAAAGTCAACCCCG
>E1003_L278
AATAAAATAATTTGATTTTTTTCACATGGTTGACATGTGGCATTTCACCATGGTGACACATGGCCACCTTCATTGAGTCACACGTGGCACATCGTTATGCGTGTAAAAATAATATTAAAATAATACGGTATTTGAAAAACTTTACAGGTCCATAACTTTCAAACCACATGTCCAAATCGGACGTGCCGCTAGTCTACGGACTCGTATCGACGAGCACTTCACAACCATACATGAGTTAAAGCTCAACCTTGCATGAATAAAAAGTCAACTCCGGCACC
>E1004_L278
TTCACACCGGTTTAAGGCCACTGTGGGTGGCACTGTTCACCCACTTGGACCTCTAAAATGTCGACATGTGGTATCACTGTTCATACACTGTGCATAATTCGAAAATAGAATAAAATATTGCGGTAATTGGAAATCTTTGCAGACCTATAACTTTTTAACCGTACGTCCAAATTAGGCGTGCCGCTAGCCTGTAGACTCGTATTGATGAGCAATTTACAGCCATGTATGAGTCAAAGCTTATTTCCCCATAAATAAAAAGTCAACTCTGACACCCTTTG
>E1005_L281
TAATAATAAAAATAATTTGATTTTACACATGGTTGACATGTAGCATTTCACCATGCTGACACATGGTCACCTTCATTAAGTCACACGTGGCACCTCGTTACGCGTTTAAAAATAATATTAAAATAATACAGTATTTGAAAACCTTTACAGGTCCATAACTTTCAAACCACATGTCCAAATCGGACGGGCCGCTAGTCTATGGACTCGTATCGACGAGCACTTCACAACCATGCATGAGACAAAGCTCAACCTTGCATGAATAAAAAGTCAACTCCGGCACC
>E1006_L259
ATAAAAATAATTTGATTTTTACACATGGTTGACATGTGGCTTCTCAATATGGTGACACATGGCCACCTTCATTAAGTCACACGTGGCACATCGTTACGCGTTTAAAAATAATATTAAAATAATACGGTATTTGAAAAACTCTACAGGTCCATAACTTTCAAACCACATGTCCAAATCGGACGTGCCGCTAGTCTACGGACTCGTATCGACGAGCACTTCACAACCATGCATGAGTCAAAGCTCAACCTTGCATGAATAA
>E1007_L260
TAAAAATAATTTGATTTTACACATGGTTGACATGTGGCTTCTCAACATGGTGACACATGGCCACCTTCATTGAGTCACACATGGCACATCGTTATGCGTGTAAAAATAATATTAAAATAATACAGTATTTGAAAAACTCTACAGGTCCATAACTTTCAAACCACATGTCCAAATCGGACGTGCCACTAGTCTATGGACTCGTATCGACGAGCACTTCACAACCATGCATGAGTCAAAGCTCAACCTTGCATGAATAAAAA
>E1009_L366
TAATATTAAAAATAATATTATTATATAAAACAATAATAATAAAATAATTTGGTTTTAAACATGGTTGACATGTGGCATCTCAACATGGTGACACATGGTCACATTTATTAAGTCACACGTGGCACATTGTTACACGTCCAAAAATAATATTAAAATAATACTGTATTTGAAAAATAACTCTACAGGTCCATAACTTTCAAACCATATGTCCAAATCGGACGTGCCACTAGTCTACGGACTCATATCAACTAGTACTTCACAACCATACATGAGTCAAAGCTCAACTTTGCATGAATAAAAAGTCAACTCGGGCACCCCTTGGACAGTTTGGACCTCAACTTGTTTTGCTCATATCTTTCAAACCGT
>E1010_L294
TATTTAAAATAATAATAAAAATAATTTGATTTTTACACATGGTTGACATGTGGCTTCTCAATATGGTGACACATGGCCACCTTCATTAAGTCACACGTGGCACATCGTTACGCGTTTAAAAATAATATTAAAATAATACGGTATTTGAAAAATTCTACAGGTCCATAACTTTCAAACCACATATCCAAATCGGACGTGCCGCTAGTCTACGGACTCGTATCGACGAGCACTTCACATCTATGCATGAGTCAAAGCTCAACCTTGCATGAATAAAAAGTCAACTCGGGCACCCCT
>E1012_L263
ATAATAAAATAATAGGGTATTAAGCATGGTTGACATGTGGCATCTCACCATGGTGACACATGGTCACATTTATTAAGTCACACGTGGCACATCGTTACACGTTTAAAAAATAATATTAAAATAATACAGCATTTGAAAAACTCTACAGGTTCATAACTTTCAAACCACATGTCCAAATCGGACGTGCCACTAGTCTACGGACTCATATTGATGAGTACTTCACAACCATGCATCAGTCAAAGCTCAACTTTGCATGAATAAAA
>E1013_L235
TTCTCAACATGGTGACACATGGTCATCTTCATTAAGTCACACGTGGTACATCGTTACACGTTTAAAAATAATATTAAAATAATACAGTATTTGAAAAACTCTACAGGTCCATAACTTTCAAACCACATGTCCAAATCGGACGTGCCGCTAGTCTACGGACTCGTATCGACGAGCACTTCACAACCATGCATGAGTCAAAGCTCAACCTTGCATGAATAAAAAGTCAACTCCGGCA
>E1015_L285
TTATTTAAAATAATAATAAAAAATAATTTGATATTACACATGGTTGACATGTGGCTTCTCAACATGGTGACACATGGTCACCTTCATTAAGTCACACGTGGCACATCGTTACGCGTTCAAAAATAATATTAAAATAATACAGTATTTGAAAAACTCTAAAGGTCTATAACTTTCAAACCACATGTCCAAATCGGACGTGCCGCTAGTCTACGGACTCGTATCGACGAGCACTTCACAACCATGCATGAGTCAAAGCTTAACCTTGCATGAATAAAAAGTCAACTC
>E1017_L280
AACGATAATCTAATAATTTGGTATTAAACATGGTTGACATGTGGCATCTCACCATGGTGACACATGGTCACATTTATTAAGTCACACGTGGTACATCGTTACATGTTTTTTTAAAAAATAATATTAAAATAATACAATATTTGAAAAACTCTACAGCTCCATAACTTTCAAACCACATGTCCAAATTGAACGTGGCGCTAGTCTACGGACTCGTATCGACGAGTGCTTCACAATCATGTATGAGTCAAAGCTCATTTCCCCATAAATAAAAAGTTAACTC
>E1018_L244
AAATAATTTGATTTTTACACATGGTTGACATGTGGCATTTCACCATGGTGACACATGGTCACCTTCATTAAGTCACACGTGGCACATCGTTATGCGTGTAAAAATAATATTAAAATAATACGGTATTTGAAAAACTTTACAGGTCCATAACTTTCAAACCACATGTCTAAATCGGACGTGCCGCTAGTCTACGGACTCGTATCGACGAGCACTTCACAACCATGCATGAGTCAAAGCTCAACCT
>E1019_L258
AAAATAATAATAAAATAATTTGATTTTAAACATGGTTGACATGTGGCATTTCACCATGGTGACACATGGTCACCTTCATTAAATCACACGTGGCACATCGTTACGCATTTTAAAAATAATATTACAATAATACAGTATTTGAAAAACTTTATAGGTCCATAACTTTCAAACCACATGTCCAAATCGAACGTGCCGCTAGTCTACGGACTCGTACCAACGAGCACTTCACAACCATGCATGAGTCAAAGCTCAACCTTG
>E1020_L263
ATAATAATAAAAATAATTTGATTTTACACATGGTTGACATGTGGCATTTCACCATGGTGACACATGGCCACCTTCATTAAGTCACACGTGGCACATCGTTACGCGTGTAAAAATAATATTAAAATAATACAGTATTTGAAAAACTTTACAGGTCCATAACTTTCAAACCACATGTCCAAATCGGACGTGCCGCTAGTCTACGGACTCGTATCGACGAGTACTTCACAACCATGCATGAGTCAACGCTCAACCTTGCATGAATA
>E1021_L236
ATAATATTTAATTGTCTAAAATGTGGCATTTCCTTGTCGTGACACATGACACCCTTTATAATGCTACACGTAGCGTTGCTGTTCATGCACACTTACAAATCGATGAATAGTCATAACTGTCTCGGAAAAATTTCACAGGTCCGTAACTTTCCAACCACATGTCCAAATCGAGCATGCAGCTAGTCTACAAGCTCATATAGAGGAGCACTTCACAACCATACATAAGTCAAAGCTCA
>E1023_L275
ATAATAATAATAATGTAATATTTAATTGTCTGAAATGGGGCATTTCCCTGCCGTGACACATGGCACCCTTTATAATGCTACACGTGGCGTCGCTGTTCATGCACACTTACAGATCGATGAATAGTAATAGCTGTCTCGGAAAAACTTCACAGATCCGTAACTTTCCAACCACATGTCCAAATCGAGCGTGCCACTAGTCTATGAGCTCGTATCGACGAGTACTTCAGAACCATACATAAGTCAAAGCTCAATTTTACAAGAATAAAAAATCAACT
>E1024_L212
GGTGACACATGGTCACATTTATTAAGTCACACGTGGCACATTGTTACACGTTCAAAAATAATATTAAAATAATACAGTATTTGAAAAACTCTACAGGTTCATAACTTCCAAACCACATGTCCAAATTAAGCGTGCCACTAGTCTATAAACTCGTATCGACGAGTACTTCACAACCATGCATGAGTCAAAGCTCAACTTTGCATGAATAAAAA
>E1025_L299
CAAATAAATTCAAATTAATTAAATAAAAATATTATTATTTAAAATAATAATAAAAATAATTTGATTTTACACATGGTTGACATGTGGAATTTCACCATGGTGACACATGGTCACCTTCAGTAAGTCACACGTGGCACATCGTTACGCGTTTTAAAAATAATATTAAAATAATACGGTATTTGAAAAACTCTACAGGTCCATAACTTTCAAACCACATGTCCAAATCGGACGTGCCGCTAGTCTACGAACTCGTATCGACGAGCACTTCACAACCATGCATGAGTCAAAGCTCAACCTTG
>E1026_L274
CTCTTCACACATGGGTTTGAGCCAATAAGAAACCATCCCATGGGTCCGACTGTGCACTCATGGGAGTGGTTGAGATTTTGACACGTGGAACGTACTGTGCACACATTTTACACAAGCATAAAATAATATAAACTATTATAGTATTAGAAAAATTTTGCAGGTCCATAATTTTTCAACAAAATGTCCAAATTAGGCATGCCACTAGTTTATGAACTCGGATCAACGAATAATTTACAACCATGCATGAGTCAAAACTCAATTTTACAAAAATAAA
>E1029_L253
TAATAATTAAAATAATTTGATATTACACATGGTTGACATGTGGCACCTCATTATGGTGACACATGGTCACACTTATTTAGTCATATGTGGCACATCGTTATGCGTTTTAAAAATAATATTAAAATAATACAGTATTTGAAAAACTCTACAGGTCCATAACTTTCAAACCACATGTCCAAATCGGACGTGCCGCTAGTCTATGGACTCGTATTGATGAACACTTTACAACCATGCATGAGTCAAAGATCAACCT
>E1031_L277
AATAAAAATAATTTGATTTTTAAACATGGTTGACATGTGGCATTTCACCATGCTGACACATGGTCACCTTCAATAAGTCATACGTGGCACATCGTTATACGTTCAAAATTAATATTAAAATAATACAGTGTTTGAAAAACTCTACAGGTCCATAACTTTCAAACCACATGTCCAAATCGGATGTGCCGCTAGTCTACGGACTCGTATCGACGAGCACTTCACAACCATGCATGAGTCAAAGCTCAACCTTGCATGAATAAAAAGTCAACTTCGGCAC
>E1033_L296
AATTTGATTTTAAACATGGTTGACATGTGGCATTTCACCATGGAGACACATGGTCACCTTCATTAAGTCACACGTGGCACATCGTTATGCGTATAAAAATAATATTAAAATAATACAGTATTTGAAAAACTTTACAGGTCGATAACTTTCAAACCACATGTCCAAATCGGACGTGCCGCTAGTCTACGGACTCGTATCGACGAGCACTTCACAACCATGCATGAGTCAAAGCTCAACCTTGCATGAATAAAAAGTCAACTCCGGCACCCCTTGGACAGTTTGGACCTCAACTTGTT
>E1036_L276
ATAAAAATAATTTGATTGTAAACATTGTTGACATGTGGCTTCTCAACATGGTGATACATGGTCACCTTCATTGAGTCACATGTGGCACATCGTTATGCGTGTAAAAATAATATTAAAATAATACAATATTCGAAAAACTCTACAGGTCCATCACTTTCAAATCACATTTCCAAATCGGACGTGCCGCTAGTCTACGGACTCGTATCGATGAGCACTTCACAACCATGCATGAGTCAAAGCTCAACCTTGCATGAATAAAAAGTCAACTCCGGCACC
>E1037_L284
AATAAAAATAATTTGATTTTTACACATGGTTGACATGTGGCATTTCACCATGGTGACACATGGTCACCTTCAGTAAGTCACACGTGGCACATCGTTATACGTTCGAAAATAATATTAAAATAATACGGTATTTGAAAAACTCTACAGGTCCATAACTTTCAAACCACATGTCCAAATCGGACGTGCCGCCAGTCTATGGACTCGTATCGACGAACACTTCACAACGATGCATGAGTCAAAGCTCAACCTTGCATGAATAAAAAGTCAACTCTGGCACCCCTTGG
>E1038_L281
TTAAAATAATAATAAAAATAACTTGATATTACACATGGTTGACATGTGGCTTCTCAACATGGTGACACATGGTCACCTTCATTAAGTCACACGTGGCACATCGTTACGCGTTTAAAAAATAATATTAAAATAATACAGTATTTGAAAAACTTTACAAGTCCATAACTTTCAAACCACATGTCCAAATCGGACGTGCCGCTAGTCTACGAACTCGGATCGACGAGCACTTCACAACCATGCATGAGTCAAAACTCAACCTTGCATGAATAAAAAGTCAACTC
>E1040_L271
AAATAATAATAAAATAATTTGATTTTAAACATGGTTGACATGTGGCATTTCACCATGGTGACACATGGTCACCTTCATTAAGTCACACGTGGCACCTCGTTACTCGTTTAAAAATAATATTAAAATAATACGATGTTTGAAAAAACTCTACAGGTCCATAACTTTCAAACCACATGTCCAAATCGAACGTGCCGCTAGTCTACGGACTCGTATCGACGAGCACTTCACAACCATGCATGAGTCAAAGCTCAACCTTGCATGAATAAAAAGT
>E1041_L204
AAAATAATATTATTTAAAATAATAATAAAAATAATTTGATTTTACACATGGTTGACATGTGGCGTCTCAACATGGTGACACATGGTCACCTTCATTAAATCACACGTGGCACATCGTTATGCGTTCAAAATTAATATTAAAATAATACAGTGTTTGAAAAACTCTACAGGTCCATAACTTTCAAACCACATGTCCAAATCGGAC
>E1042_L222
TCACCATGGTGACACATGGTCACCTTCATTGAGTCACACGTGGCACATCGTTATGCGTGTAAAAATAATATTAAAATAATACAGTATTTGAAAAACTCTACCCGTCCATAACTCTCAAACCACATGTTCAAATCGGACGTGCCACTAGTCTATGGACTCGTATCGACGAGCACTTCACAACCATGCATGGGTCAAAGCTCAACCTTGCATGAATAAAAAGTC
>E1043_L209
AAATAATAATAAAAATAATTTGATTTTACACATGGTTGACATGTGGCTTCTCAACATGGTGACACATGGCCACCTTCATTGAGTCACACGTGGCACATCGTTACGCGTGTAAAAATAATATTAAAATAATACGGTATTTGAAAAACTTTACAGGGCCATAACTTTCAAACCACATGTCCAAATCGGACGTGCCGCTAGTCTACGGACTC
>E1045_L206
TCACCTTCATTGAGTCACACGTGGCACATCATTATGCGTGTAAAAATAATATTAAAATAATACGGTATTTGAAAAACTCTACAGGTCCATAACTTTCAAACCACATGTCCAAATCGGACGTGCCGCTAGTCTACGGACTCGTATCGACGAGCACTTCACAACCATGCATGAGTCAAAGCTCAACCTTGCATGAATAAAAAGTCAAC
>E1046_L216
TCACTATGGTGACACATGGTCACCTTCATTAAGTCACACGTGACACCTCGTTACGCGTTTAAAAAAAATAATATTAAAATAATACGATATTTGAAAAACTCTACATGTCCATAACTTTCAAACCACATGTCCAAATCGGACGTGCCGCTAGTCTACGAACTCATATCAATGAGCACTTCACAACTATGCATGAGTCAACGCTCAACCTTGCATGAA
>E1047_L249
TAAAAATAATTTGATTTTTAAACATGGTTGACATGTGGCATTTCACCATGGTGACACATGGTCACCTTCATTAAGTCACACGTGGCACATTGTTATACGTTTAAAAATAATATTAAAATAATACAGTATTTGAAAAACTCTACAGGTCCATAACTTTCAAACCACATGTCCAAATCGGACGTGCCGCTAGTCTACGGACTCATATCGACGAGCACTTCACAACCATGCATGAGTCAACGCTCAACCTTG
>E1048_L267
TAATAATAAAATAATAGGATAAAGCACATGGTTGACATGTGGCATTTCACCATGGTGACACATGGCCACCTTCATTAAGTCACACGTGGCACATCGTTATGCGTGTAAAAATAATATTAAAATAATACGGTATTTGAAAAACTTTACAGGTCCATAACTTTCAAACCACATGTCCAAATCGGACGTGCCGCTAGTCTACGGACTCGTATCGACGAGCACTTCACAACCATGCATGAGTCAACACTCAACCTTGCATGAATAAAAAGT
>E1050_L297
AATAATTAAATAATAATATTATTATTTAAAATAATAATAAAAATAATTTGATTTTAAATATGGTTGACATGTGGCTTTTCAACATGGTGACACATGGTCACCTTCATTAAGTCACACGTGGCACATCGTTACGCATTTAAAAATAATATTAAAATAATACAGTACTTGAAAAACTTTACAGGTCCATAACTTTCAAACCACATGTCCAAATCGGACGTGCCGCTAGTCTACGGACTCGTATCGACGAGCACTTCACAACCATACATGAGTCAAAGCTCAACCTTGCATGAATAAAAA
>E1051_L308
AATATTATTATTTAAAATAATAATAAAAATAATTTGATTTTAAATATGGTTGACATGTGGCATTTCACCATGGTGACACATGGTCACCTTCATTAAGTCACACGTGGCAACTCGTTACGCGTTTAATAATAATATTAAAATAATACGGTATTTAAAAAACTTTACAGGTCCATAACTATCAAACCACATGTCCAAATCGGACGTGCCACTAGTCTACGGACTCATATCGATGAGCACTTCACAACCATGCATGAGTCAAAGCTCAACCTTGCATGAATAAAAAGTCAACTTGGGCACCCCTTGGACAG
>E1052_L258
CACATGGTTGACATGTGGCTTCTCAATATGGTAACACATGGCCACCTTCATTAAGTCACACGTGGTACATCGTTACGTATTTAAAAATAATATTAAAATAATACAGTATTTGAAAAACTTTACAGGTACATAACTTTCAAACCACATGTCCAAATCGGACGTGCCGCTAGTCTACGGACTCGTATCGACGAGCACTTCACAACCATGCATGAGTCAACGCTCAACCTTGCATGAATAAAAAGTCAACTCTGCACCCCT
>E1053_L288
AATAATAATAAAAATAATTTGATTTTACACATGGTTGACATGTGGCATTTCACCATGGTGACACATGGTCACCTTTATTAAGTCACACGTGGCACATCGTTACGCGTTTAAAAATAATATTAAAATAATACGATATTTGAAAAACTCTACAGGTCCATAATTTTCAAACCACATATCCAAATCGGACGTGCCGCTAGTCTACGGACTCGTATCGACGAGCACTTCACAACCATGCATGAGTCAACGCTCAACCTTGCATGAATAAAAAGTCAACTCTGGTACCCCTTG
>E1054_L365
GACATGTGGCATCACACCGTTGTGACACATGGCACCTTTTATTAAGTCACACGTGGCACACTGTTCACATATTTAAAAATAATATTAAAAATAATTTGATATTACACATGGTTGACATGTGGCTTCTCAACATGGTGACACATGGCCACCTTTATTAAGTCACACGTGGCACATCGTTACGCGTTAAAAAATAATATTAAAATAATACGGTATTTGAAAAACTCTACAGGTCCATAACTTTCAAACCACATGTCCAAATCAGACGTGCCGCTAGTCTACGGACTCGTATCGACGAGCACTTCACAACCATGCATGAGTCAAAGCTCAACCTTGCATGAATAAAAAGTCAACTCCGGCACCCCTTG
>E1055_L263
AATAAAAATAATTTGATTTTACACATGGTTGACATGTGGCTTCTCAACATGGTGACACATGGTCACTTTCAGTAAGTCACACGTGGCACATCCTTATACGCTCAAAAATAATATTAAAATAATACGGTATTTGAAAAACTTTACAGGTCCATAACTTTCAAACCACATGTCCAAATCGGACGTGCCGCCAGTCTACGGATTCGTATCGACGAGCACTTCACAACCATGCATGAGTCAACGCTCAACCTTGCATGAATAAAAAG
>E1057_L243
ATTTTAAACATGGTTAACATGTGGCATTTCACCATTGTGACACATGGTCACCTTCAGTAAGTCACACGTGGCACATCGTTATACGTTCAAAAATAATATTAAAATAATACGGTGTTTGAAAAACTCTACAGGTCCATAACTTTCAAACCACATGTCCAAATCGGACGTGCCGCCAGTCTACGGACTCGTATCGATGAACACTTTACAACCATGCATGAGTCAAAGCTCAACCTTGCATGAATA
>E1058_L251
TTTTACACATGGTTGACATGTGGCTTCTCCACATGGTGACACATGGTCACCTTCATTAAGTCACACGTGGCATATCGTTACGCGTTTAAAAAATAATATTAAAATAATATAGTATTTGAAAAACTTTACAGGTCCATAACTTTCAAACCACATGTCCAAATCGGATGTGCCGCTAGTCTACAGACTCGTATCGACGAGCACTTCACAACCATGCATGAGTCAAAGCTCAACCTTACATGAACAAAAAGTCA
>E1059_L302
TATTAATAATGATATTATTATTTAAAATAATAATAAAAATAATTTGATTTTTAAACATGGTTAACATGTGGCATTTCACCATGGTGACACATGGTCACCTTCATTGAGTCACACGTGGCACATCGTTATACGTTTAAAAAAAATAATATTAAAACAATATACTATTTGAAAAACTTTACAGGTCCATAACTTTCAAACCACATGTCGAAATCGGACGTGCCGCTAGTCTATGAACTCGTATCGACGAGCACTTCACAACCATGCATGAGTCAAAGCTCAACCTTGCATGAAAAAAAGTCAAC
>E1060_L249
ATTTGATTTTGCACATGGTTGACATGTGGCATTTCACCATGGTGACACATGGTCACCTTCATTAAGTCACACGTGGCATATCGTTACGCGTTTAAAAACAATATTAAAATAATACGGTATTTGAAAAACTCTACATGTCCATAACTTTCAAACCACATGTCCACATCGGACGTGCCGCTAGTCTACGGACTCGTATCGACGAACACTTCACAACCATGCATGATTCAAAGCTCAACCTTGCATGAATAA
>E1061_L291
TATCATTTAAAATAATAATAAAAATAATTTGATTTTACACATGGTTGACATGTGGCTTTTCACTATGGTGACACATGGTCACCTTCATTGAGTCACACGTGGCACATCGTTATGCGTGTAAAAATAATATTAAAATAATACAGTATTTGAAAAACTTTACAGGTCCATAACTTTCAAACCACATGTCCAAATCGGACGTGCTACTAGTCTACGGACTCGTATCGACGAGCACTTCACAACCATGCATGAGTCAAAGCTCAACCTTGCATGAATAAAAAGTCAACTCTGGCA
>E1062_L266
ACACATGGTTGACATGTGGCATTTCACCATGGTGACACATGGTCACCTTCATTAAGTCACACGTGGCACATCGTTACGCGTTTAAAAAATAATAATAAAATAATACGGTGTTTGAAAAACTCTACAGGTCCATAACTTTTAAACCACATGCCCAAATCGGACGTGCCGCCAGTCTACGGACTTGTATCGACGAACACTTCACAACCATGCATGAGTCAACGCTCAACCTTGCATGAATAAAAAGTCAACTCCGACACCCCTTGGAC
>E1064_L252
CTGACATGTGGCATTTCACCATGGTGACATATGGTCACCTTCATTAAGTCACACGTGGCACATCGTTACGTGTGTAAAAATAATATTAAAATAATACGGCATTTGAAAAACTCTACAGGTCCATAACTTTCAAACCACATGTCCAAATCGGACGTGTCGCTAGTCTATGGACTCGTATCGACGAGCACTTCACAACCATGCATGAGTCAACGCTCAACTTTGCATGAATAAAAAGTCAACTCCGGCACCCCT
>E1066_L326
TAATAAAAATAATTTGATTTTACACATGGTTGACATGTGGCATTTCACCATGGTGACACATGGCCACCTTCATTAAGTCACACGTGGCACATCGTTATACGTTTAAAAATAATATTAAAATAATACAGTATTTGAAAAATTTTACAGGTCCATAACTTTCAAACCACATGTCCAAATCGGACGTGCCGCTAGTCTACGGACTCGTATCGACGAGCACTTCACAACCATGCATGAGTCAACGCTCAACCTTGCATGAATAAAAAGTCAACTCCGGTATCCCTTGGACAGTTTGGACCTCAACTTGTTTTACTCATAACTTTCAAACC
>E1068_L257
ATTTGATTTTACACATGGTTGACATGTGGCATTTCACCATGCTGACACATGGTCACCTTCATTAAGTCACACGTGGCACATCGTTACGCGTGTAAAAATAATATTAAAATAATACAGTATTTGAAAAATTTTACAGGTCCATAACTTTCAAACCACATGTCCAAATCGGACGTGCCGCTAGTCTACGGACTCGTATCGACGAGCACTTCACAACCATGCATGAGTCAACGCTCAACCTTGCATGAATAAAAAGTCAA
>E1069_L258
ACACAAGAAAAGAGGAGAGAGAAATTCCGGCGGCCGGCGGCTTCTCCGGCCCGATCGGCGCGCGTCCGGCGGCGGCTGGCAGTGAAAATAATATTAAAATAATACAGTATTTGAAAAACTTTACAGGTCCATAACTTGCAAACCACATGTCCAAATCGGACGTGCCGCTAGTCTACGGACTCGTATCGACGAGCACTTCACAACCATGCATGAGTCAACGCTCAACCTTGCATGAATAAAAAGTCAACCCCGGCACTC
>E1070_L367
ATAATTTGATTTTAAACATGGTTCACATGTGGCATTTCACCATGGTGACACATGGTTACCTTCATTAAGTCACACGTGGCACCTTGTTACGCGTTTAAAAATTAATATTAAAAATAATTTGATATTACACATGGTTGACATGTGGCTTCTCAACATGGTGACACATGGCCACCTTCATTAAGTCACACGTGGCACATCATTACGCGTTTAAAAATAATATTAAAATAATACGGTGTTTGAAAAACTCTACAGGTCCATAACTTTCAAACCACATGTCCAAATCGGACGTGCCGCTAGTCTACGGACTCGTATCGACGAGCACTTCACAACCATGCATGAGTCAAAGCTCAACCTTGCATGAATAAAA
>E1072_L279
TAATTAAATAAAAAATATTATTATTTAAAATAATAATAAAAATAATTTGATTTTACACATGGTTGACATGTGGCATTTCACCATGGTGACACATGGTCACCTTCAGTAAGTCACACATGGCACATCGTTACGCGTTTTAAAAATAATATTAAAATAATACGGTATTTGAAAAACTCTACAGGTCCATAACTTTCAAACCACATGTCCAAATCGGACGTGCCGCCAGTCTACGGACTCGTATCGACGAACACTACACAACCATGCATGAGTCAAAGCTCA
>E1073_L331
AAATAAAAAATATTATTATTTAAAATAATAATAAAAATAATTTGATTTTACACATGGTTGACATGTGGCATTTCACCATGGTGACACATGGTTACCTTCAGTAAGTCACACATGGCACATCGTTACGCGTGTAAAAATAATATTAAAATAATACAGTATTTGAAAAATTTGAAAAACTTTACAGGTCCATAACTTTCAAACCACATGTCCAAATCGGACGTGCCGCTAGTCTACGGACTCGTATCGATGAGCACTTCACAACCATCCATGAGTCAAAGCTCAACCTTGCATGAATAAAAAGTCAACTCGGGCACCCCTTGGACAGTTTGGA
>E1074_L279
ATAATAAAAATAATTTGATTTTACACATGGTTGACATGTGGCTTCTCAACATGGTGACACATGGTCACCTTCATTAAGTCACACGTGGCACATCGTTACGCGTCTAAAAATAATATTAAAATAATACGGTGTTTGAAAAACTCTACAGGTCCATAACTTTCAAACCACATGTCCAAATCGGACGTGCCGCTAGTCTACGGACTCATATCGACGAACACTTCACAACCATGCATGAGTCAAAGCTCAACCTTGCATGAATAAAAAGTCAACTCCGGCACC
>E1075_L301
TATTATTATTCAAAAATAATAAAATAATTTGATTTTTCACATGGTTGACATGTGGCATTTCACCATGGTGACACATGGCCACCTTCATTGAGTCACACGTGGCACCTCGTTATACGTGTAAAAATAATATTAAAATAATACGGTATTTGAAAAACTCTACAGGTCCATAACTTTCAAACCACATGTCCAAATCGGACGTACCGCTAGTCTACGGACTCGTATCGATGAGCACTTCACAACCATGCATGAGTCAACGCTCAACCTTGCATAAATAAAAAGTAACTCCCGGCACCCCTTGGAT
>E1076_L272
AAAATAATTTGATTTTTAAACATGGTTGACATGTGGCATTTCACCATGCTGACATATGGTCACCTTCAGTAAGTCACACGTGGCACATCGTTATGCGTGTAAAAATAATATTAAAAAATATGGTATTTGAAAAACTTTACAGATCCATAACTTTCAAACCACATGTCCAAATCGGACGTGCCGCTAGTCTACGGACTCGTATCGACGAGCACTTCACAACCATGCATGAGTCAAAACTCAACCTTGCATGAATAAAAAGTCAACTCCGGCAC
>E1077_L324
CTTTCCTCGCCGGCCCATCCGTTTTGCCAAAATAAAAGCCACCGTGGGTGACACTATTCACCCCTGTGGACCTCTCAGATGTCGACACATGGCGTCGCTGTTCACTTAAGCCAGATATATTAAAATATTATGGTATTCGGAAAACTTAACATGTCCATAACTTCTTAACCAGATGTCCAATTTAAGCGTGCCACTAGTCTATGAACTCGTATCGACAAGCACTTTACAACCATACAAAAGTCAAAGCCAAATTCTACAACCATAAAAAGTCAACTCCCGGCACCTTTTAGACAGTTTGAATCTCGACTTGTTTTGCCCATAACT
>E1078_L271
AATAATTTGATTTTAAACATGGTTGACATGTGGCATTTCACCATGGTGACACATGGTCACCTTCATTAAGTCACACGTGGCACATCGTTACACGTTTAAAAATAATATTAAAATAATACGGTGTTTAAAAAACTCTACAGGTCCATAACTTTCAAACCACATGTCCAAATCGGACGTGCCGCTAGTCTACGGACTCGTATCGACGAGCACTTCACAACCATGCATGAGTCAACGCTCAACTTTGCATGAACAAAAAGTCAACTCCAGTACC
>E1080_L288
ATTATTTAAAATAATAATAAAAATAATTTGATTTTACACATGGTTGACATGTGGCATTTCACCATGGCGACACATGACCACCTTCATTAAGTCACACGTGGCACATCGTTACGTGTTTAAAAATATAATATTAAAATAATACGGCATTTGAAAAATTTTACAGATCCATAACTTTCGAACCAAATGTCCAAATCGGACGTGCCGCTAGTCTACGGACTCGTATCGACGAGCACTTCACAACCATGCATGAGTCAAAGCTCAACCTTGCATGAATAAAAAGTCAACTCC
>E1081_L266
AAAATAATTTGATTTTTAGACATGGTTGACATGTGGCTTCTCAACATGGTGAGACATGGTCACCTTCATTAAGTCACACGTGGCACATCGTTATACGTTCAAAAATAATATTAAAATAATACAGTATTTGAAAAACTTTACAGGTCCATAACTTTCAAACCACATGTCCAAATCGGACGTGCCGCTAGTCTACGGACTCGTATCGTCGAGCACTTCACAATCATGCATGAGTCAAAACTCAACCTTGCATGAATAAAAAGTCAACC
>E1082_L272
ATAATAAAAATAATTTGATTTTACACATGGTTGACATGTGGCATTTCACCATGGTGACACATGGTCACCTTCAGTAAGTCACACGTGGCACATCGTTACGCGTTTAAAAATAATATTAAAATAATACAGTATTTGAAAAACTTTACAGATCCATAACTTTCAAACCACATGTCCAAATCGGACGTGCCGCTAATCTACGGACTCGTATCGACGAGCACTTCACAACCATGCATGAGTCAAAGCTCAACCTTGCATGAATAAAAAGTCAACTC
>E1084_L281
AAAATAATTTGATTTTACACATGGTTGACATGTGGCATTTCACCATGATGACACATGGTCACCATCAGTAAGTCACACGTGGCACATCGTTACGCGCTTAAAAATAATATTAAAATAATACGGTATTTGAAAAACTTTACAGGTCCATAACTTTCCAACCACATGTCCAAATCGGACGTGTCACTAGTCTACGGATTCGTATCGACGAGCACTTCACAACCATGCATGAGTCAAAGCTCAACCTTGCATGAATAAAAAGTCAACTCCGGCACCCCTTGGAC
>E1085_L286
ATAAAACAATTTGATATTTTTTTTTACACATGGTTGACATGTGGCATCTCACCATGGTGACACATGGTCACCTTCATTAAGTCACACGTGGCACATCGTTATGCGTGTAAAAATAATATTAAAATAATACAGTGTTTGTAAAACTTTACAGGTCCATAACTTTCAAACCACATGTCCAAATCGGGTATGCCGCCAGTCTACGGACTCGTATCGACGAACACATCACAACCATGCATGAGTCAACGCCCAACCTTGCATGAATAAAAAGTCAACTCCGGCACCCCTT
>E1090_L266
ATTATTTAAAATAATAATAAAAATAATTTGATTTTAAACATGGTTGACATGTGGCATTTCACCATGGTGACACATGGTCACCTTCAGTAAGTCACACGTGGCACATCATTACGCGTTTAAAAATAATATTAAAATAATACAGTGTTTGAAAAACTCTACAGGTCCATAACTTTCAAATCACATGTCCAAATCGAACGTGCCGCTAGTCTACGGACTCGTATCGACGAGCATTTCACACCCATGCATGAGTCAAAGCTCAACCTTGC
>E1092_L236
TATTATTATTTAAAATAATAATAAAAATAATTTGATTTTAAACATGGTTGACATGTGGCATTTCACCATGGTGACACATGGTCACCTTCAGTAAGTCACACGTGGCACATCATTACGCGTTTAAAAATAATATTAAAATAATACAGTGTTTGAAAAACTCTACAGGTCCATAACTTTCAAACCACATGTCCAAATCGAACGTGCCGCTAGTCTACGGACTCGTATCGACGAGCACT
>E1093_L287
TAAAATAATTTGATTTTTTTTTCACATGGTTGACATGTGGCATTTCACCATGGTGACACATGGCCACCTTCATTGAGTCACACGTGGCACCTCGTTATGCGTGTAAAAATAATATTAAAATAATACAGTATTTGAAAAACTTTACAGATCCATAACTTTCAAACCACATGTCCAAATCGGACGTGCCGCTAGTCTACGGACTCGTATCGACGAGCACTTCACAACCATGCATGAGTCAACGCTCAACCTTGCATGAATAAAAAGTCAACTCCCGTACCCCTTGGACA
>E1094_L386
TGTGTCATTTCACCATGTTGACACATGGTCACCTTCATTGAGTCAAGTCACACGTGGCACATCGTTATGCGTGTAAAAATAATAATAAAATAATTTGATTTTTTTTTTTTTTTTTACACATGGTTGACATGTGTCATTTCACCATGTTGACACATGGTCCCCTTCATTGAGTCACACGTGGCACATCGTTATGCGTGTAAAAATAATAATAAAATAATACAGTATTTGAAAAACTTTACAGGTCCATAACTTTCAAACCACATGTCCAAATCGGACGTGCCGCTAGTCTACGGACTCGTATCAACGAGCACTTCACAACCATGCATGAGTCAACACTCAACCTTGCATGAATAAAAAGTCAACTCCGGCACCCCTTGGACAGTTTG
>E1095_L289
TAATATTACAAATAATATTATTATATAAAATAACAATAATAAAATAATATGGTATTAAGCATGGTTGACATGTGGCATCTCAACATGGTGACACATGGTCACATTTATTAAGTCATACGTGGCACATTGTTACACGTTTAAAAATAATATTAAAATAATACAGTATTTTAAAACTTTGCAGGTCCATAAATTTTTAACCAGATATCCAATTTAAGTGTGCCGCTAGTCTATGAACTTGTATCAACTAGTACTTCACAACCATGCATGAGTCAAAGCTCAACTTTGCATG
>E1096_L255
TGGGAGCCTAAACTTGAGATATTAGTGTCTCTTTATCTTATTACTTTTACTTTATGGATATTTTGTTTAAGAAACATCGTTATGCGTTTAAAAATAATATTAAAATAATACGATATTTGAAAAACTCTACAGGTCCATAACTTTCAAACTACATGTCCAAATCGGACATGCCGCTAGTCTACGGACTCGTATCGACGAACACTTTACAACCATGCATGAGTCAAAGCTCAACCTTGCATGAATAAAAAGTCAACT
>E1099_L224
ACCTTCATTAAGTCACATGTGGCACATCGTTACGCGTTTTAAAAAAATAATATTAAAATAATACAGTATTTGAAAAACTCTACAGGTCCATAACTTTCAAACCACATGTCCAAATCGGACGTGCTGCTAGTCTACAGACTCGTATCGACGAGCACTTCACAACCATGCATGAGTCAACGCTCAACCTTGCATGAATAAAAAGTCAACTCCAGCACCCCTTGGAC
>E1101_L396
TGGGGAAAAGAAAAGAAAAAGAAAAAGAAAAAGAAAAGAAAAAGGAAAAGAAAGAGAAAAGAAAAAAGGAAAAATAAAAATAATTAAATAAAAAATATTATTATTTAAAATAATAATAAAAATAATTTGATTTTACACATGGTTGACATGTGGCATTTCACCATGGTGACACACGGCCACCTTCATTAAGTCACACGTGGCACATCGTTATGCGTTTAAAAATAATATTAAAATGATACAGTATTTGAAAAACTCTATAGGTTCATAACTTTCAAACCACATGTCCAAATCGGACGTGCCACCAGTCTACGGACTCATATCGACGAGCACTTCACAACCATGCATGAGTCAAAGCTCAACCTTGTATGAATAAAAAGTCAACTCCGGCACCCCTTG
>E1105_L273
TATTTAAAATAATAATAAAAATAATTTGATTTTAAACATGGTTGACATGTGGCATTTCACCATAGTGACACATGGCCACCTTCATTAAGTCACACCTGGCACATCGTTACGCGTTTAAAAAATAATATTAAAATAATACGGTATTTGAAAAACTTTACAGGTCCATAACTTTCAAACCACATGTCCAAATCGGACGTGCTGCTAGTCTACGGACTCGTATCAATGAGCACTTCACAACCATGCATGAGTTAACGCTCAACCTTGCATGAATAA
>E1106_L253
TAATTTGATTTTAAACATGGTTGACATGTGGCATTTCACCATGGTGACACATGGTCACCTTCATTAAGTCACACGTGGCACCTCGTTACGCATTTAAAAATAATATTAAAATAATACAGTATTTGAAAAACTCTACAGGTCCATAACTTTCAAACCACATGTCCAAATCGGACGTGCCGCTAGTCTACGGACTCGTATCGACGAGCACGTCACAACCATGCATGAGTCAAAGCTCAACCTTGCATGAATAAAA
>E1109_L238
TTTTACACATGGTTGACATGTGGCATTTCACCATGGTGACACATGGTCACCTTCATTAAGTCACACGTGGCACCTCGTTACGCATTTAAAAATAATATTAAAATAATACAGTATTTGAAAAACTTTACAGGTCCATAACTTTCAAACCATATGTCCAAATCGGACGTGCCGCTAGTCTACGGACTCGTATCGATGAGCACTTCACAACCATGCATGAGTCAAAGCTCAACCTTGCATG
>E1110_L264
ATAATAAAACAATTTCATTTTTACACATGGTTGACATGTGGCATTTCACCATGGTGACACATGGTCACCTTCATTGAGTCACACGTGGCACATCGTTATGCGTGTAAAAATAATATTAAAATAATACAGTATTTGAAAAACTTTACAGGTCGATAACTTTTAAAACACATGTCCAAATCGGACGTGCCGCCAGTCTACGGACTCGTATTGATGAGCACTTCACAACCATGCATGAGTCAATGCTCAACCTTGCATGAATAAAAA
>E1111_L270
AAAATAATAATAAAAATAATTTGATTTTACACATGGTTGACATGTGGCTTTTCACCATGGTGACACATGGCCACCTTCATTGAGTCACACGTGGCACATTGTTACGCGTTTAAAAATAATATTAAAATAATATAGTATTTGAAAAACTTTACAGGTCCATAGCTTTCAAACCACATGTCCAAATCGGACGTGCCACTAGTCTACGGACTTGTATCGACGAGCACTTCACAACCATGCATGAGTCAAAGCTCAACCTTGCATGAATAAAAA
>E1112_L366
ATGTGGCTTCTCAACATGGTGACACATGGTCACACTTATTTAGTCACACGTGGTACATCGTTACGCGTTTAAAAATAATATTAAAATAATAAAAATAATTTGATTTTAAACATGGTTGACATGTGGCATTTCACCATGCTGACACATGGTCACTTTCAGAAAGTCACATGTGGCACATCGTTACGCGTTTTAAAAATAATAATAAAATAATACAGTATTTGAAAAACTTTACAGGTCCATAACTTTCAAACCACATGTCCAAATCAGACATGCCGCTAGTCTACGAACTCGTATCGACGAGCACTTCCCAACCATGCATGAGTCAACGCTCAACCTTGTATGAATAAAAAGTCAACTCCGGCACCC
>E1113_L255
ATAATTTGATTTTTCACATGGTTGACATGTGGCATTTCACCATGGTCACACATGGCCACCTTCATTAAGTCACACGTGGCACATCGTTATGCGTTTTAAAATAATATTAAAATAATACGGTATTTGAAAAACTTTACAGGTCCATAACTTTCAAACCACATGTCCAAATCGGACGTGCCGCTAGTCTATGGACTCGTATCGATGAGCACTTCACAACTATGCATAAGTCAAAGCTCAACCTTGCATGAATAAAAA
>E1115_L257
TAATTTGATTTTTACACATGGTTGACATGTGGCTTCTCAATATGGTGACACATGGTCACCTTCATTAAGTCACACGTGGCACATCGTTACGCGTTTAAAAATAATATTAAAATAATACAGTATTTGAAAAACTCTACAGGTCCATAACTTTCAAACCACATGTCCAAATCAGACGTGCCGCTAGTTTACGGGCTCATATCGATGAGCACTTCACAACCATGCATGAGTCAAAGCTCAACCTTGCATGAATAAAAAGT
>E1117_L265
TAATAATAAAAATAATTTGATTTTACACATGGTTGACATGTGGCTTCTCAACATGGTGACACATGGTCACCTTCAGTAAGTCACACGTGGCACATCGCTACGCGTTTTAAAAATAATATTAAAATAATACGGTATTTGAAAAACTCTACAGGTCCATAACTTTCAAACCACATGTCCAAATCGGACGTGCCGCTAGTCTACGGACTCGTATCGATGAGCACTTCACAACCATGCATGAGTCAAAGCTCAACCTTGCATGAATAAA
>E1118_L284
AAAATAATATGATTTTTCACATGGTTGACATGTGGCTTCTCCACATGATGACACATGGTCACCTTCATTAAGTCACACGTGGCACCTCGTTATGCGTTTAAAACTAATATTAAAATAATACGGTGTTTGAAAAATTCTACAGGTCCATAACTTTCAAACCACATGTCCAAATCGGACATGCCGCTAGTCTACGGACTCGTATCGACGAGCACTTCACAAACATGCATGAGTCAAAGCTCAACCTTGCATGAATAAAAAGTCAACTCCGGCACCCCTTGGACAGT
>E1119_L243
TAATAAAAATAATTTGATTTTAACACATGGTTGACATGTGGCATTTCACCATGGTGACACATGGTCACACTTATTTAGTCACACGTGGCACATCGTTATATGTTCAAAAATAATATTAAAATAATACGGTATTTGAAAAACTTTATAGGTCCATAACTTTCAAACCACATGTCCAAATTGGACGTGCCGCCAGTCTACAGACTCGTATCGACGAGCACTTCGCAACCATGCATGAGTCAAAGC
>E1120_L238
ATTTTTAAACATGGTTGACATGTGGCATTTCACCATGGTGACACATGGTCACCTTCATTAAGTCACACGTGGCACATCGTTACGCGTTTAAAAATAATATTAAAATAATACGGTATTTGAAAAACTTTACAGGTCCACTTTCAAACCACATGTCCAAATCGGACGTGCCACTAGTCTATGGACTCGTATCGACGAGCACTTCACAACCATGCATGAGTCAAAGCTCAACCTTGCATGA
>E1121_L298
AATAATAAAAATAATTTGATTTTTAAACATGGCTGACATGTGGCATTCCCAACATGGTGACACATGGTCACCTTCATTAAGTCACACGTGGCACCTCGTTACGCGTTTAAAAAAATAATATTAAAATAATACAGTATTTGAAAAACTCTACAGGTCCATAACTTTCAAACCACATGTCCAAATCGGACGTGCCGCTAGTCTACGGACTCGTATCGACGAGCACTTCACAACCATGCATGAGTCAAACCTCAATCTTGCATGAATAAAAAGTCAACTCCGACACCCCTTGGACAGTTTG
>E1122_L365
TCCCACGTGGGGAAAAGAAGAAAAAGAAAAATAAAAATAAAATAAAATATATAAAAATAATTAAATAATAATATTATTATTTAAAATAATAATAAAAATAATTTGATAAAACACATGGTTGACATGTGGCTTCTCAACATGGTGACACATGGTCACCTTCATTAAGTCACACGTGGCACATCGTTAGGCGTTTAAAAAAAAAATAATATTAAAATAATACGATATTTGAAAAACTCTACAGGTCCATAACTTTCAAACCACATATCCAAATCGGACGTGCTGCTAGTCTATGGACTCGTATTGACGAGCACTTCACAACATGCATGAGTCAAAGCTCAACTTTGCATGAATAAAAAGTCAACTCC
>E1123_L206
ATAATAATAAAAATAATTTGATTTTACACATGGTTGACATGTGGCTTTTCACCATGGTGACACATGGCCACCTTCATTAAGTCACACGTGGCACATCGTTACGCGTGAAAAAATAATATTAAAATAATACAGTATTTGAAAAAAACTTTACAGGTCCATAACTTTCAAACCACATGTCCAAATCGGACGTGCCGCTAGTCTACGGA
>E1124_L267
AAAGAAAAAGAAAAAGAAAATAAAAAAAGAAATGGTGTTTTCCCACGTGGGGAAAAGAAAAAGAAAAAGAAAAAGAAAAAAGAAAAGAAAAGGAAAAGAAAAAAGAAATAAAATAAAAATAATTAAATAATTAAACAAAAATATTATCATTTAAAATAATAATAAAATAATTTGATTTTACACATGGTTGACATGTGGCATTTCACCATGGTGACACATGATCACCTTCAATAAGTCACACGTGGCACATCGTTACGCGGTTAAAAA
>E1125_L298
CTCTTTCTCTCTCCTCTCTCTTTCTCTCTCTTCCCCGAGAATTTTATCAAATAAAAACCCCTGTGTGACACTGTTCATGCCACGTGGACCAATCAGAAGCTGACACATGTCGTTACTGTGCACTTAAGCCAGATATATTAAAATAATACGGTATTCGGCGAATTTCAAACGTCCATAACTTTTTAACCAAGCGTCCGATTTAAGCGTGCCGCTAGTCTATGAACTCATATCGACGAGTACTTTACAACCATACAAGAGTCAACACAAAATTACACATCAAGAAAAAGTCAACTCCCGG
>E1127_L284
CTTCCCCGAGAATTTTATCAAATAAAAACCCCTGTGGCACACTGTTCATTCCACGTGGACCAATCAGAAGCTGACACGTGGCATCACTGTGCACTTAAGCCAAATATATTAAAATAATACGGTATCCGGCGAATTTCAAACGTCCATAACTTTTTAACCAAACGTCCGATTTAAGCATGCCGCTAGTCTATGAACTCGTATCGACGAGTACTTTACAACCATACAAGAGTCAACACAAAATTACATCTCAAGAAAAAGTCAACTCCCGGCACCTTTTGGACAGT
>E1128_L276
TCTCTTCCCCGAGAGTTTTAACAAATAAAAACCCCTGTGTGACACTGTTCATGCCACGTGGACCAATCAGAAGCTGACACGTGGCATTACTGTGCACTTAAGCCAGATATATTAAAATAATACGGTATCCGGCGAATTTCAAACGTCCATAACTTTTTAACCAAGCGTCCGATTCAAGCGTACCGCTAGTCTATGAACTCGTATCGACGAGTACTTTACAACCATACAAGAGTCAACCCAAAATTACATCTCAAGAAAAAGTCAACTCCCGGCACC
>E1129_L308
TCTCTCTCTTTCTCTCTCCTCTCTCTCTTTCTCCCTCTTCCCTGAGAGTTTTAACAAATAAAAACCCCTGTGTGACACTGTTCATGCCATGTGGACCAATCAGAAGCTGACACGTGGCATTACTGTGCACTTAAGCCAGATATATTAAAATAATACGGTATCCGGCGAATTTCAAACGTCCATAACTTTTTAACCAAGCGTCCGATTCAAGCGTGCCGCTAGTCTATGAACTCGTATCGACGAGTACTTTACAACCATACAAGAGTCAACCCAAAATTACATCTCGAAAAAAAGTCAACTCCCGGCAC
>E1131_L268
TTCCCCGAGAGTTTTAACAAATAAAAACCCCTGTGTGACACTGTTCATGCCACGTGGACCAATAAGAAGCTGACACGTGGCATTACTGTGCACTTAAGCCAGATATATTAAAATAATACGGTATCCGGCGAATTTCAAACGTCCATAACTTTTTAACCAAGCGTCCGATTCAAGCGTGCCGCTAGTCTATGAACTCGTATCGACGAGTACTTTACAACCATACAAGAGTCAACCCAAAATTACATCTCAAGAAAAAGTCAACTCCTGG
>E1132_L286
TAATAAAATAATTTGATTTTTTTTTTTTCACATGGTTGACATGTGGCATTTCACCATGGTGACACATGGCCACCTTCATTGAGTCACACGTGGCACCTCGTTATGCGTATAAAAATAATATTAAAATAATACAGTATTTGAAAAACTTTACAGATCCATAACTTTCAAACCACATGTCCAAATCGGACGTGCCGCTAGTCTACGGACTCGTATCGACGAGCACTTCACAACCATGCATGAGTTAAAGCTTAACCTTGCATGAATAAAAAGTCAACTCCGGCACCCC
>E1133_L257
AAATAATTTGATTTTTCACATGGTTGACATGTGGCATTTCATCATGGTGACACATGGCCACCTTCATTGAGTCACACGTGGCACATCGTTACGCGTGTAAAAATAATATTAAAATAATACAGTATTTGAAAAACTTTACAGGTCCATAACTTTCAAACCACATGTCCAAATCGGACGTGCCGCTAGTTTACGGACTCGTATCGACGAGCACTTCACAACCATGCATGAGTCAACGCTCAACCTTGCATGAATACAAA
>E1136_L268
ATAAAATAATTTGATTTTTCACATGGTTGACATGTGGCATTTCACCATGGTGACACATGGCCACCTTCATTGAGTCACACGTGGCACATCGTTATGCGTGTAAAAATAATAATAAAATAATACAGAATTTGAAAAACTTTACAGGTCCATAACTTTTAAACCACATGTCCAAATCGGACGTGCCGCTAGTCTACGGACTCGTATCGACGAGCACTTCACAACCATGCATGAGTCAAAGCTCAACCTTGCATGAATAAAAAGTCAACTC
>E1138_L293
AATAACAATAATAAAATAATATGATATTAAACATGGTTGACATGTGGCATCTCACCATGGTGACACATGGTCACATTTATTAAGTCATATGTGACACATTGTTACACGTTTAAAAATAATATTAAAATAATACAGTATTTGAAAAACTCTACAGGTCTATAACTTTCAAACCACATGTTCAAATCGGACGTGTCGCTAGTCTACGGACTTGTATCAACTAGTACTTCACAACCATGCATGAGTCAAAGCTCAACTTTGCATGAATAAAAAGTCAACTCAGGCATCCCTTGGAC
>E1139_L248
CACATGGTTGACATGTGGCTTCTCAACATGGTGACACATGGTCACCTTCATTAAGTCACACGTGGCACATCGTTACACATTCAAAAATAATAAATAATTTTAAAATAATACAGTATTTGAAAAACTCTACAGGTCCATAACTTTCAAACCACATGTCCAAATCGGACGTGCCGCTAGTCTACGGACTCGTATCGACGAACACTTCACAACCATGCATGAGTCAAAGCTCAACCTTGCATGAATAAAAA
>E1140_L290
TCTCTTGCTCTCTCTCTCCTTCTCTCTCCTTCCCCCCGTTTTGCCAAAATAAAAACCACCGTGGGTGACACTGTTCACCCACGTGGACCTCTCAGATGTCGACACGAGGTGTAACTGTTCACTTAAGCCATATATATTAAAATATTACGATAGTCGGAAAACTTCACACGTCCATAACTTTTCAACCAGATGTCCAATTTAAGCGTGCCGCTAGTCCATGAACTCGTATCAACGAGCACTTTACAACCATACAAAAGTTAAAGCAAAATTCTACAACCATAAAAAGTCAA
>E1141_L212
TTGACATGTGGCATCTCAACATGGGGACACATGGTCACATTTATTAAGTCACACGTGGCACATCGTTACATGTATAAAAATAATATTAAAATAATACAGTATTTGAAAAACTCTATAGGTCCATAACTTTCAAACCACATATCCAAATCGGACGTGCCGCTAGTCTACGGACTCATATCGATGAGTACTTCACAACCATGCATGAGTCAAAG
>E1143_L266
ATAAAATAATATGATATTAAACATGGTTGACATGTGGCATCTCACCATGGTGACACATGGTCACATTTATTAAGTCACACGGGGCACCTCGTTACACGATTAAAAATAATATTAAAATAATACAGTATTTGAAAAACTCTACAGGTCCATAACTTTCAAACCACATGTCCAAATCGGACGTGCCGTTAGTCTATGGACTCGTATTGACGAGCACTTCACAACTATGCATGAGTCTAAGCTCAATTTTGCATGAATAAAAAGTCAAC
>E1145_L299
GTTTTCTCTCTCCCTCTCTCTCTTCTCTCTCCTCCCCCACCGTTTTGCCAAAATAAAAGCCACCGTGGGTGACACTGTTTACCCATGTGGACCTCTTAGATGTCAACACGTGGCATCACTGTTCACTTAAGCCATATATAATAAAATATTATGGTATTCGAAAAACTTCACATGTCCATAACTTCTTAACCAGATGTCCAATTTAAGCGTGCCGCTAGTCTATGAACTCGTATCGACGAGCACTTCACAACCACACAAAAGTCAAAGCAAAATTCTACAACCATAAAAAGTCAACTCCC
>E1147_L256
TATTAAACAGGTTGACATGTGGCATCTCAACATGGTGACACATGGTCACATTTATTAAGTCACATGTGGCACATCGTTACACGTTTAAAAATAATATTAAAATAATACGGTATTTAAAAAACTATGCAGGTCCATAACTTTCAAACCACATGTCCAAATCGGACGTGCCGCTAGTCTACGGACTCGTATCGACGAGCACTTCACAACCATACATGAGTCAAAGCTCATTTCCCCATAAATAAAAAGTCAACTCCGG
>E1149_L277
AAATAATATGGTATTAAGCATGGTTGACATGTGGCATCTCAACATGGTGACACCTGGTCATATTTATTAAGTCACACGTGGTACATTGTTACACGTTTAAAAATAATATTAAAATAATACAATATTTGAAAAACTCTACAGGTCCATAACTTTCAAACCACATGTCCAAATCGGACGTACCGCTAGTCTATGAACTCGTGTCGACGAGTACTTCACAACCATGCATGATTCAAAGCTCAACTTTGCATGAATAAAAAGTCAACTCCGGCACCCCTTG
>E1150_L284
TATATAAAATAACAATAATAAAATAATATGGTATTAAGCATGGTTGACATGTGGTATCTCAACATGGTGACACATGGTCACATTTATTAAGTCACACGTGGCACATTGTTACACGTTAAAAATAATATTAAAATAATACGATATTCGAAAGACTCTACAGGTCGATAACTTTCAAACCACATGTCCAAATCAAACGTGCCACTAGTCTATAAACTCGTATCAACGAGTACTTCACAACCATGCATGAGTCAAAGCTCAACTTTCCATGAATAAAAAGTCAACTC
>E1151_L257
GCCAAATAAAAGCCACCATGGGAGACACTGTTCATCCACGTGGACCAATCACGCGACGACACGTGGCATTTCACTGTTCATCGATTCAAAAATATTAAAATATTACGGTATCCGGCAAACTTCACGCGTCCATAACTTTTTAACCGTACGTCCAAATTAGGCGTGCCGCTAGTCTGTGTAGTTGTATCGATGAGCACTTTACAACCGTACCAAAGTCAAAGCAAAATTCTACAACCATAAAAAGTTAACTACCGGCA
>E1154_L225
ATTGACATTGTTCATCCACGCGGACCAATCAGGTGACGACACATGGCATTTCACTGTTCATCGACTCAAAAACATTAAAATATTACGGTATCCGGCACACTTCACGCGTCCATAACTTTTTAACCGGATGTCCGTTTTAAGCGTGCCGCTAGTCTGTGAACTCGTATCGACGAGCAATTCACAACCATGCATGAGTCAAAGCTCATTTCCCCATAAATAAAAAGT
>E1155_L267
TAAAATAATAATAAAATAATATGATATTACACATGGTTGACATGTGGCTTCTTAACATGGTGACACAAGGTCACCTTCATTAAGTCACACGTGGCACATCGTTACACGTTCAAAAATAATATTAAAATAATACAGTATTTGAAAAACTCTACAGGTCCATAACTTTCAAACCACATGTCCAAATCGGACGTGCCGCTAGTCTACGGACTCGTATCGACGAGCACTTCACAACCATGCATGAGTCAAAGCTCAACCTTGCATGAATAA
>E1156_L200
TCATCCACGCGGACCAATCAGGTGACGACACATGGCATTTCACTATTCATCGACTCAAAAACATTAAAATATTACGGTATCCGGCACACTTCACGCGTCCATAACTTTTTAACCGGATGTCCGTTTTAAGCGTGCCGCTAGTCTGTGAACTCGTATCGACGAGCAATTCACAACCATGCATGAGTCAAAGCTCATTTCCC
>E1157_L262
ATTTAAAATAATAATAAAAATAATTTGATTTTAAACATGGTTGACATGTGGCATTTCACCATGGTGACACATGGTCACCTTCAGTAAGTCACACGTGGCACATCGTTATACGTTCAAAAATAATATTAAAATAATACGGTGTTTGAAAAACTCTACAGGTCCATAACTTTCAAACCACATGTCCAAATCGGACGTGCCGCTAGTCTATGGACTTGTATCGATGAGCACTTCACAACCATGCATGAGTCAAAGCTCAACCTTG
>E1160_L259
CTCCTCCCCGTCGTTTTTGCCAAATAAAAGCCACCATGGGTGACACTGTTCATCCACATGGACCAATCAGGTGACGACACATGGCATTTCACTGTTCATCAATTTAAAAATATTAAAATATTACGGTATCCGGCAAACTTCACGCGTTCATAACTTTTTAACCGTACGTCCAAATTAGGCGTGCCGCTAGTCTGTGAACTCGTATCGACGAGCACTTTACAACCATACCAAAGTCAAAGCAAAATTCTACAACCATAAA
>E1161_L265
AAATAATTTGATATTTCACATGGTTGACATGTGGCTTCTCAACATGGTGACACATGGTCATCTTCATTAAGTCACACGTGGCACATCTTTACACGTTCAAAAATAATATTAAAATAATACGACGTTTGAAAAACTCTACAGGTCCATAACTTCCAAACCACATGTCCAAATCGGACGTGCCGCTAGTCTACGGACTCCTATCAACGAGCACTTCACAACCATGCATGAGTCAAAGCTCAACTTTACATGAATAAAAAGTCAACTC
>E1163_L243
AAACAACCTCCATGGGTGCCATTGTGCACTCACGGGTTGGCCAGCAACTAACACATGGTGACACTGTTCACATACTCACAGGTTGATGAATAGTAAATACTGTCTCAGAAAAACTTCACGAATCCGTAACTTTCAAGCCACATGTCCAAATCGAGCGTGTCACTAGTCTATGAACTCGTATCGATGAGTACTTTACTTTACAACCATACATGAGTCAAAGATCAATTTTATAAGAATAAAAAG
>E1165_L318
TAAAAATAATTAAATAATATTAAAAAATAATTTTATTATATAAAATAATATGATATTAAACATGGTTGACATGTGGCATCGCAACATGGTGACACATGGTCACATTTATTAAGTCACACGTGACACATTGTAACATGTTTATAAATAATATTAAAATAATACATTATTTTAAAACGTTGCATGTCCATAACTTTTTAACCAGATATCCAATTTAAGCGTGCCGCTAGTCTATGAACTCGTATCGACGAGTACTCCACAACCATGTATGAGTCAAAGCTCAACTTTGCATGAATAAAAAGTCAACTTTGGCACATTTGG
>E1166_L252
TAATATAATAATTTGGTATTAAACATGGTTGACATGTGGCATCTCACCATGGTGACACATGGTCACATTTATTAAGTCACACGTGGTACATCGTTACATGTTTTTTTAAAAAATAATATTAAAATAATACAATATTTGAAAAACTCTACAGCTCCATAACTTTCAAACCACATGTCCAAATTGAACGTGGCGCTAGTCTACGGACTCGTATCGACGAGTGCTTCACAATCATGTATGAGTCAAAGCTCATTT
>E1169_L286
TAAAATAATAAATAATGTAATATTTAATTGTCTAAAATGTGGCATTTCCTTGTCGTGACACATGGCACCCTTTATAATGCTACACATGGCATCACTATTCACGCACACTCACAGATCGATAAATAGTAATAGCTGTCTTGGAAAAACTTCACAGGTCCGTAACTTTCCAACCACATACCTAAATCGGGCGTGCCTCTAGCCTACGAGCTCGTATCGACGAGTACTTTACAACCATACATAAGTCAAATCTCAATTTTACAAGAATAAAAAGTCAACTCGGGCACCC
>E1170_L270
CACTCCTCACATGCCCCACACAACCATTTGCCCAATCAAAATGCCTCCCATGGGTGTCACTGTGCATTCACAAGTTGGCCAAATTTTGACACATCCCGACACTGTTTATGCACTCACACAGATAGATGAACAGTAACTGCTATCTCGAAAAAAGATTACGGGTTCGTAACTTTCAAACAACATGTCCAAATTAGTTGTACTGCTAGTCTATGAACTTGTATCAATGAGTACTTCACAAGTATACATAAGTCAAAGTCAATTTTACAAGAA
>E1172_L253
AATATAGTATTTAATCATGGTTGACATGTGGCATTTTTTTTTCATGACACATGGCATATTTCATAATGTTACATGTGGCACAAACTGTTCATACGTTTAAAAATAATATTAAAATAATATGGTATTTGAAAAACTTTGCAGGTCCATAACTTTTCACCGAAATGTCCAAATCAGGCATGCCGCTAGTCTATGGACTCATATCAATGAGTACTTCACAATCGTACATGAGTCGAAGCTCATTTGGACAAAAATA
>E1175_L266
AAATAATAATATTATTATTTAAAATAATAATAAAAATAATTTGATTTTACACATGTTTGACATGTGGCATTTTACCATGGTGACACATGGTCACCTTCAGTAAGTCACACGTGGCACATCGTTATGCGTGTAAAAATAATATTAAAATAATACAGTATTTGAAAAAACTTTACAGGTCCATAACTTTCAAACCACATGTCCAAATCGGACGTGCCGCCAGTCTACGGACTCGTATCGACGAGCACTTCACAACCATGCATGAGTCA
>E1176_L271
TAATAAAAATAATTTGATTTTACACATGGTTGGCATGTGGCTTTTCACCATGGTGACACATGGCCACCTTCATTGAGTCACACGTGGCACATCGTTACGCATGTAAAAATAATAATAAAATAATACGGTATTTGAAAAACTATACAGGTCCATAACTTTCAAACCACATGTCCAAATCGGACGTGCCGCTAGTCTACGGACTCGTATCGACGAGCACTTCACAACCATACATGAGTCAAAGCTCAACCTTGCATGAATAAAAAGTCAACTC
>E1177_L297
TATTATTATTTAAAATAATAATAAAATAATATGATATTACACATGGTTGACATGTGGCTTCTCAACATGGTGACACATGGTCACCTTCATTAAGTCACACGTGGCACATCGTTACACGTTAAAAAATAATATTAAAATAATACAGTATTTGAAAAACTCTACAGGTCCATAACTTTCAAACCATATGTCCAAATCGGACGTGCCGCTAGTCTACGGACTCATATCGATGAGCACTTCACAACCATGCATGAGTCAAAGCTCAACCTTGCATGAATAAAAAGTCATCTCCGGCACCCC
>E1181_L270
AATATAGTATTTAATCATGGTTGACATGTGGCATTTTCTTTTCATGACACATGGCATATTTCATAATGTTACACGTGGCACAAACTGTTCATACATTTAAAAATAATATTAAAATAATACGGTATTTGAAAAACTTTGCAGGTCCATAACTTTTCACCGAAATGTCCAAATCAGGCGTGCCGCTAGTCTATGGACTCGTATCAATGAGTACTTCACAACCATACATGAGTCGAAGCTCATTTCTACAAAAATAAAAAGTCAATTCCGGCA
>E1182_L275
ATAAAGTAGTATTGAATCATGGCTGACATGTGGCATTTTCTTTTCATGATGCATGGCATATTTCATAATGTTACACGTGATGCAAACTGTTCTTATATTTAAAAATAATATTAAAATAATACAGTATTTGAAAACATTTGCAGGTCCATAACTTTTCATCGAAATATCCAAATCAGGCGTGCTGCTAGTCTATGGACTCATATTAATGAGTACTTCATAACCGTACATGAGTCAAAGCTCATTTTTACAACAATAAAAAAGTCAACTCGGCACTT
>E1183_L261
TATAAAATAATGTAGTATTTAATCATGACTGACATGTGGCATTTTCTTTTCGTGATGCATGGCATATTTCATAATGTTACACGTGGTGCAAACTGTTCTTATGTTTAAAAATAATATTAAAATAATACAGTATTTGAAAAACTTTGCAAGTCCATAACTTTTCACCGAAATATCCAAATCAGGCATGCCGCTAGTTTATGGACTCGTATCAATGAGTATTTCACAACCGTACATGAGTCAAAGCTCATTTCTATAACAATA
>E1186_L277
ATATAATATAAAATAATGTAGTATTTAATCATGGCTGACATGTGGTATTTTCTTGTCATGACACATGGCACATTTCATAATGTTACACGTGATGCAAACTGTTCACAGATTTAAAAATAATATTAAAATAGTACGATATTTGAAAAATTTTGCTGGTCCATAACTTTTCACTGAAGTGTCCAAATCACGCGTGTCGCTAGTCTATGAACTCGTACCAACGAGTACTTCACAACCGTATGTGAGTCAAAGCTCATTTCTACAACAATAAAAAGTCAAC
>E1187_L265
AAATTCAAATTAATTAAATAAAAATATTATTATTTAAAATAATAATAAAAATAATTTGATTTTACACATGGTTGACATGTGGCATTTCACCATGGTGACACATGGCCACCTTCATTGAGTCACACGTGGCACATCGTTATGCGTGTAAAAATAATATTAAAATAATACAGTATTTGAAAAACTCTACAGGTCCATAACTTTCAAAAACTCTACAGCACTTCACAACCATGCATGAGTCGAAGCTCAACCTTGCATGAATAAAAAG
>E1188_L282
CTCCTTCTCTCTCCTCCCTCCCCTTCTCAACCAGTCAAAATGTCCCTGGGCGACATTGTGCACTCACGGGTGGCTCCACTTTTGTAACATGTGGAATCACTATTCACACACATACAGATCCATGAATAGTAAATGTTATCTCGGAAAAACTTCACAGGTCTGTAACTTTCAAACCACATGTCCAAATCGGACGTGCCGCTAGTCTATGAACTCGTATCGATGAGTACTTCACAACCATGCATCATTTAAAGCTCAACTTTGGATGAACAAAAAGTCAACTTT
>E1189_L279
CCCACGAGCAGACGTGGTCACTGAAATTCGCCACTGCTGACGGTGTATCCGGAGGTCACTAACTATGAAATTTCGTGGCAAGGTACACTCATAGGTTGGCTGGATTTTTGACACTTGAAATCACTGTTCACACACACTCACAGCTTGATGAATAGTAACTACTGTCTTGGAAAAATTTCACGGGTTTGTAATTTTCAAACCACAAGTCCAAATTAGGTGTGGCACTAGCTTATGAACTCTTATCGACGAATACTTTACAAGCATATAGGAGTCAAACCC
>E1191_L229
ATATTTAATTGTCTGAAATGTGGAAATTCTTTATCGTGACACGTGGCACCCTTATAATGCTACACGTGGCATAACTGTTCAAGCAAATTCACAGATCGATGAATAGTAATAGCTATCTCGGAAAAACTTCACAGGTCCGTAACTTTCCAATCACATGTCCAAATCGGATGTGCCGCTAGTCTACGAGCTCGTATCGACGAGTATTTCACAACCATACATAAGTCAAAGC
>E1192_L259
TAATAAAATAATGTAATATTTAATTCTCTGAAATGTGGCATTTCCTTGTCGTGACACGTGGTACCCTTATAATACTACACGTGGCGTCGTTGTTTACACACACTCACATATCGATGAATAGTAATAGCTATCTCGAAAAAACTTCACAGGTCCATAACTTTCCAATCACATGTTCAAATCGGGCGTACTGCTAGTCTACAAACTCGTATCGACGAGTACTTCACAATCATACATAAGTCAAAGCTCAATTTTACAAGAA
>E1194_L255
ATATATAAAATAATATAATATATCATTTACTTGTATCTGACATGTGGCATTTTCTCATCGTGACACCCGGAACCATTACTAAGTTACACGTGGCATATACGGTTCACAAAAAAATAATATTAAAATAATACGATATTTGAAAAACTTTGTAGGTTCATAACTTTAAAACCACATGTCCGAATTGGGCGTGCCACTAGCCTACAAACTCATATCGACGAGTACTTCACAACTATGTATGAGTCAAAACTCAATTTC
>E1195_L262
AGATAATGTATCATTTACTTGTGTTTGAAATGTGGCATTTTCTCATCGTAACATACGTCTCCATTACTAAGTTGCATGTGGCATACAATATTCATACAAAAAAATAATATTAAATTAATATGGTATTTGAAAAACTTTACAGATCCATAACTTTAAAACTATATGTCCGAATCAGGCGTACCATTAGTCTACAAACTCGTATTGATGAGTGCTTCACAACCATGTATGAGTTAAAACTCAATTTCACAAAAATAAAAAGTCA
>E1196_L209
TATAATAATGTAATATTTAATTGTCTGAAATGTGGCATTTCCTTATCGTGACATGTGGCACCCTTATAATGCTACACGTGGCGTCGCTGTTCACGCACACTCACATATCGATGAATAGTAATAGTTGTCTCGGAAAAACTTCACAGGTCCGTAACTTTCCAATCACATGTCAAAATCGGACGTGCCGCTAGTATACGAGCTCATATCGA
>E1197_L260
ATAATGTAACATTTAATTGTCTGAAATGTGGCATTTCCTTGTCGTGACACATAGCACTCTTTAAAATGCTACATGTGGCATCGCGGTTCACGCACATTTACAAATCGAAGAATAGTAATAGATGTCTCGAAAAATTTCACAGGTCCGTAACTTTCCAACCACATGTCCAAATCAGGTGTGCCACTAGTTTACGAGCTCGTATCGACGAGTACTTCACAACCATACATAAGTCAAAGCTCAATTTTATAAGAATAAAAAGT
>E1198_L281
CATGGCTGACATGTGGCATTAAAGTAATGTAATATTTAATCATGGCTGACATGTGGTATTTTCTCATCGTGACACATGGCACTATGTACTAAGTTACACGTGGCATATACGGTGCACATGTTAAAAAAATAATATTAAAATAATACGATATTTGAAAATTTTTGCAGGCCCATAATTTTAAAATCACATGTCCGAATCGAACGTACCGCTAGTCTACAAGCTCGTATCGATAAGTACTTCACAACCATACATAAGTCAAACCTCAATTTTACAAGAATAAA
>E1200_L274
TAATATAATAAAATAATGTAATATTTAATTGTCTAAAATGTGGCATTTCCTTGTCGTGACACGTGGCACCCTTATAATGCTACACGTGGTGTCACTGTTCACGCACACTCCTAGATCGATGAATAGTAATAGCTATCTCGGAAAAACTTCACAGGCTTGTAACTTTCCAATCATATGTTGAAATTGGACGTATTGCTAGCCTACGAGCTCATACCGACGAGTACTTCACAACCATACATAAGTCAAAGCTCAATTTTACAAGAATAAAAAGTCA
>E1204_L302
TACCACCTCTTCCATTTTCACCCAATTAAAACAACACCCATGGGTGCCATTGTGCACTCATTGTTGGCCAACTTTTTGACACATGGTATTACTATTCACACAGACTCACAGATCAATGAATAGTAACTGCTGTTTTTGAAAAAATTCACGGGTTCGTAACTTTCAAACCACAAGTCCAAATTAGGCGTGCTGCTAATCTATGAACTCATATCAATGAGTAATTCACAACCATACATGATTCAAAGCTCAATTTTACTATAATAAAAAGTCAACTTCGACACCCTCAAACAGTTCAGACCTCA
>E1205_L290
CTTTCAAAAAGATAATAAGACAGAAAAACATAAGGGGATATTGGTTTTAGAAACTCAAAGGAGGACGGGCATGACAGAGTTTGGCAAGAAGAAAACCTTCCTTTTCGAAGACTACGAGCTATCCACCTTCATTACCTAAAATGAAGAATAATCAACCATGAGTTGAGTCTGCGATCAAGCGCAATCTGAAATCCCTCTTCGATAGACATGAACCAGGTGCGAAAGCCTTTCTGTTTTGTCAGTTGATCCTACGAGCTTTCATAGAAAGCCTATATATTATAGCGCGTACA
>E1206_L296
AAATAAATAAATATATAAAAAAATAATGTAATATTTAGTTGTCTAAAATGTGGCATTTCCTTGTCGTGACACATGGCATCCTTTGTAATGCTACACGTGGTGTTGCTGTTCACGCACACTCACAGATCGATGAATAATAATAACTGTCTTGGAAAAACTTCACAAGTCCATAACTTTCCAACCACATGTCCAAATCGGGCGTGCCGCTAGTCTACAAGCTCGTATCGACAAGTACTTCACAACCATAAATAAGTCAAAGCTCAATTTTACAAGAATAAAAAGTCAACTTTAGCACC
>E1208_L208
AGTTGTCTAAAATGTGGCATTTCCTTGTCGTGACACATGGCATCCTTTGTAATGCTACACGTGGTGTTGCTGTTCACGCACACTCACAGATCGATGAATAATAATAACTGTCTTGGAAAAACTTCACAAGTCCATAACTTTCCAACCACATGTCCAAATCGGGCGTGCCGCTAGTCTACAAGCTCGTATCGACAAGTACTTCACAACC
>E1209_L274
GAAGAAGAAGAAAAGAAGAAGAAGAAGAGGGGGCCCCATGGGGGGAGGGTATTTTTCCCACGTGAGGAAAGAAAGAAAATTAAAAAATATAAATAAATAAACAAATAATATTATAATAGTATAATATATAAAATAATAACAAAAATAATATAATATATCATTTACTTGTGTCTGACATGTGGTATTTTCTCATCGTGACACGTGGCACCATTACTAAGTTACACGTGGCATACATTGTTCACAAAAAAATAATATTAAAATAATACGATATTTG
>E1210_L220
CCACGTGAGGAAAGAAAGAAAATATATAGAAAAAGAAAAAGAAAATTAAAAAAAATATAAATAAATAAATAAATAATATTAAAATAATACGGTATTCGAAAAACTTTACAGGTCCATAACTTTAAAACCACATGTCCAAATCGGACGTACCGCTAGTCTATAAACTCATATCAACGAGAACTTCACAACCATGTATGAATCAAAACTCAATTTCACAAAA
>E1211_L243
AGGAAGGGGCCCCATGGGGGGTATTTTTCCCATGTGAGGAAAGAAAGAAAATATATAGAAAAAGAAAAAGAAAATTAAAAAAATATAAATAAATAAACAAATAATATTAAAATAATACGGTATTCGAAAAAGTTTACAGGTCCATAACTTTAAAACCACATGTCTGAATCGGGCGTACTGCTAGTCTACAAACTCGTATCAACGAGTACTTCACAACCATGTATGAGTCAAAACTCAATTTCA
>E1212_L278
CGTCACTCAGCCATGGGCTTTCATGCGGGCCATTTCGTGCATCCTCCCGGCAGCCAGAGAAAAGGAAACGGGTAGAAACCCAAGAGGGAGAGGGAGGGGGAAGAGAGAGAAGTTCTTTTCGTGTGGGAAAGAGAAGAGAGAGCACGTGCGTGGGAGGAGGAGAAAAAACAAAGGAAAAAGAAAAGGAAAAAGAGAGAAAATAATAAAATAATAAATAAATAAAAAATATACAAGAGTCAAACCTAAATTAAGCAAGAATAAAAAGTTAACTTTGGTAC
>E1213_L289
GTCTGAAATGTGGCATTTCTTTGTCGTGACACATGGCATCCTTATAATACCACACGTGGCGTCGTTGTTCACGCACACTCACAGATCGATGAATAGTAATAACTGTCTCGGAAAAACTTCATAAGTCCGTAACTTTCCAATCACATGTCCAAATCAGACGTGCCACTAGCCTGCAAGCTCGTATTGACGAGTACTTCACAACCATAAATAAGTCAAAGCTCAATTTTACAAGAATAAAAAGTCAACTCTGGTACCCTCGAACAGTTGGGACCTTAACTTCTTTTATCCA
>E1216_L238
ATATATCATTTACTTGTGTCTGACATGTGGCATTTTCTCATCGTAACACGCGGCACCATTACTAAGTTACACATGTCATACATTGTTCACAAAAAAATAATATTAAAATAATACGATATTTGAAAAACTTTGCAGATCTATAACTTTAAAACCACATGTCTGAATCGGACATGTCGGTAGTCTACAAACTCGTATCTACGACTACTTCACAATCATGTATAAGTCAAAACTCAATTTC
>E1217_L247
ATAATATATCATTTACTTGTGTCTGACATGTGGCATTTTCTCATCGTGACATGCGGCACCATTACTAAATTACATATGGCATACATTGTTTACAAAAAAATAATATTAAAATAATACGATATTTGAAAGACTTTGCAGGTCCATAACTTTAAAACCACATGTCCGAATCGGATATGCCGCCAGTCTACAAACTCATATTAACGAGTACTTCACAATTATGTATAAGTCAAAACTCAATTTCACAAAA
>E1219_L262
CTCAACTAGTGAAAACAGCCCCCATAGGTGCCACTGTGCACTCACGGGTTGGCTAGCCACTGACACGTGGCACACACGGTTCAACCATTTAAATATAATATTAAAATAATACAGTATTCAAAAAATTTTGCAAGTCCATAACTTTTCAATGAAATGTCTAAATTAGGTATGCTGCTAGTTTATGAACTCCTTTCAATGAGTACTTCAATATCATGCATGAGTCAAAGCTCAATTGTACACGAATAAAAAGTCAACTCGAGCA
>E1221_L263
CTCCTCCCCCTTTCTCAACTAGTGAAAACAGCCCCCATAGGTGCCACTGTGCACTCACGGGTTGGCTAGCCACTGACACGTGGCACACACGGTTCAACCATTTAAATATAATATTAAAATAATACAGTATTCAAAAAATTTTGCAAGTCCATAACTTTTCAATGAAATGTTTAAATTAGGTATGCTGCTAGTTTATGAACTCCTATCAATGAGTACTTCAATATCATGCATGAGTCAAAGCTCAATTGTACACGAATAAAAAG
>E1222_L336
AGAAAAAGAAAATAAATAAATAAATATATAATATAATATAATAATAATAATAAAAATAAAATAATATAATATTTAATTGTCTGAAATGTGGCATTTCCTTGTCATGACACATGGCACCCTTATAATGCTACATGTGGCATTGCTGTTCACGCACACTCACAGATCGATGAATAGTAATAGCTGTCTCGGAAAAAGTTCACAGGTCTGTAACTTTCCAATCACATGTCCAAATCGAGCATGCCATTAGTCTACGACCTCGTATCAACGAGTACTTCACAACCATACATAAGTCAAAGCTCAATTTTACAAGAATAAAAAGTCAACTCTGGCACCCTC
>E1223_L277
TAATAAAATAATATAATATTTAATTGTCTGAAATGTGTCATTTCTTTGTCGTGATACATGGCACCCTTATAATGCTACACGTGGCGTCGCTGCTCACGCACACTCACAGATTGACGAATAGTAATAGCTGTCTCGAAAAAACTTCACAGGTCCATAACTTTCCAATCACATGTCCAAATCGGGCGTGCCACTAGTCTATGAGCTCGTATCGACGAGTACTTCACAACCATACATAAATCAGAGCTAAATTTTACAAGAATGAAAAGTCAACTCTGGC
>E1224_L274
ATAATATAATATTTAATTGTCTGAAATGTGGCATTTCCTTATCGTGACACGTGGCACCCTTATAATGCTACACGTGGCGTCGTTGTTCACGCACACTCACAGATCGATGAATAGTAATAGCTGTCTCGAAAAAACTTCACAGGTCTGTAACTTTCCAATCACATGTCCAAATCAGACGTGTCGCTAGTCTACGAGCTCGTATCGCCGAGTACTTCACAACTATACATAATTCAAAGCTCAATTTTATAAGAATAAAAAGTCAACTCTGGCACCC
>E1229_L224
AGAAGAAGAAGAAGAAGAAAGGAAGAAGAAAGTCCTATGGGTATTTTCCCCAAGTGGGGGAGAAGAAAAGAAACAGAAAATAAATAAATAAATATATAAAACAATATTAAAATAATAATATAATATAAAATAATAAAATAATGTAATAGTTAATTGTCCGAAATGTGGCCTTTTCTTGTCGTGACACATGGCACCTTTTATAATGTTACACATGGCATTGCCGT
>E1230_L260
ATATATAATATTTTATTGTCTGAAATGTGGCATTTTCTCGTCATGACACATGGCACCCTTTATAATGTTACACGTGGCATCGCTGTTCATGCACACTCATAGATCGATGAATAGTAACAGCTATCTTGGAAAAACTTCACAGGTCTATAACTTTCCAACCACATGTTCAAATAGGGTGTGCAACTAGTCTTCAAAATCGTATCGACAAGTATTTCACAACCATATATAAGTCAAAGCTCAATTTTACAAGAATAAAAGGT
>E1232_L261
ATTTTATTGTCTGAAATGTGGCATTTTCTTGTCATGACACATGGCACCCTTTATAATGTTACACGTGGCATCGCTGTTCATGCACACTCATAGATCGATGAATAGTAACAGCTATCTTGGAAAAACTTCACAGGTCTGAAACTTTCCAACCACATGTTCAAATAGGGTGTGCCACTAGTCTTCAAAATCGTATCGACAAGTATTTCACAACCATTTATAAGTCAAAACTCAATTTTACAAGAATAAAAGGTCAACTCTGAC
>E1233_L296
TAAAATAATTACAAAAATAATATAATATATCATTTACTTGTGTTTGACATGTGGCATATTCTCATCGTGACACACGGCACCATTAATAAGTTACACGTGGTATATACTGTTCACAAAAAATATTATTAAAATAATACGATATTTAAAAAAAATTTGCAGGTCCATAACTTTAAAACCACATGTCCAAATCGAGCGTGCCGCTAGTCTACAAACTAGTATCAATAAGTACTTCACAACCATGTATGAGTAAAAACTCAATTTCACAAAAATAAAAAGTCAACTTCGACACCCTTGGA
>E1235_L259
AATAATATAATATTTAATTGTCTAAAATGAGGTGTTTTTTTGTCATGACACATGGCACCCTTTATAATGTTACACGTGGCATCGCTATTTATGCACACTTATAGATCGATGAATAGTAACAACAATCTTGGAAAAACTTTACATGTCCGTAACTTTCCAACCGCATGTCCAAATCGAACGTGCCGCTAGTCTACAAACTCATATCGATGAGTACTTCACAACCATACATAATCAAAGCTCAATTTTATAAGAATAAAAA
>E1236_L246
CTTCTCAACCAATCAAAATGCCTGTGGGTGCCCCTATGCACTCATGGGGTGGCCCAGTTTTGTGACACGTGGTAATACTGTTTACACTCTCTCACATATTGATTAGTAACTACTGTTTTGGAAAAACTTCACAGGTCCGTAACTTTCAAACCACAAGTCCAAATCAGGCGTGCCGCTAGTGAATGAACTCGTATCAATGAGTACTTTACAACCATACATGAATCAAAGCTCAATTTTTCAAGAATA
>E1237_L269
TATATATATTTATTGATATTGTGATTATTAAATTACGGTGACACATGGCACTTCCCTAATATGACACATGGCATAATTTAAGGACTTCTTCAATTATGTTATTATCCAGTAAAACCAATCTTGGAAAACACAACCACAATTTTACAGACCCATAACTTTTCAACCGCAGGTCCAATTTAAGCGTGCTGCCAATCCATGAACTCGTATCGACGAGTACTTGACAACCATATAGGAGTCAAATGCAGATTAAACAAGACTAAAAAGTCAAC
>E1239_L270
ATATATTTATTGATATTGTGATTATTAAATTACGGTGACACATGGCACTTCCCTAATATGACACATGGCATAATTTAAGGACTTCTTCAATTATGTTATTATCCAGTAAAACCAATCTTGGAAAACACAACCACAATTTTACAGACCCATAACTTTTCAACCGCAGGTCCAATTTAAGCGTGCTGCCAATCCATGAACTCGTATCGACGAGTACTTGACAACCATATAGGAGTCAAATGCAGATTAAACAAGACTAAAAAGTCAACTCAG
>E1240_L255
TGTATAATATATAAAATAATAACAAAAATAATATAATAGATCAGTTATTTGTGTCTGACATGTGACATTTTCTCATTGTGACATACGGCATCATTACTAAGTTACACGTGGTATATACTGTTCACAAAAAAATAATATTAAAATAATATAATATTTGAAAAATTTTGTAAGTCCATAACTTTAAAACCACATGTCCGAATCGAACATGCCGCTAGTCTACAAACTCAACTTCACAAAATTAAAAAGTCAACTCTG
>E1242_L232
TGCAGGAAAATTGTGGTAAGTCCAACCCTTAGGGAAGGTCCTACCAGATTTTCCATTGGAGGGTTCGGTAGGGTTTTCTTAGGATTAGGATTTGTCTATGGTTCCGGTGAGGAATTTGGGCGGGTCCTGACAACAGGTCTGTAACTTTCCAACCACATGTACAAATCATGCGTGCCGCTAGTCTACAAACTCGTATCGATGAGTACTTCACAACCATACATAAGTCAAAGCT
>E1245_L227
TTAATTGTCTAATGTGGCATTTTTTTATCGTGACATATGGCATCCTTTATAATGTTACACATAGTGTCGTTGTTCACATACACTCGCATATCGATAAATAGTAAAAGTTGTCTCGGAAAAAATTTACACATCCGTAACTTTCCAACCGCATGTCAAAATTGCTCATGTCGCTAATCTATGAAATTGTATCGACAAATACTTCATAGCCATACATAAGTCAAAGCTCA
>E1246_L226
TTAATTGTCTAATGTGGCATTTTCTTATCGTGACATATTGCATCCTTTAAAATGTTACACATAGTGTCGCTGTTCACATACACTCGCATATCGATAAATAGTAACAGCTGTCTCGGAAAAAAATTTACAGATCTGTAACTTTCCAACCACATGTCTAAATCGCTCGTGTCACTAGTCTACGAACTCGTATCGACAAATACTTCACAGCCATACATAAGTCAAAGCT
>E1248_L220
TGTCATGATACATGGCACCCTTTATAATGTTACACGTGGCATCGCTGCTCACGCACACTCACAGATCGATAAATAGTAACAGCTATCGCAGAAAAACTTCACAGGTCCATAACTTTCAAAACACATGTCCAAATCAGGTATGCCCTAGTCTACGAACTCGTATTGATGAGTACTTCACAACCATACATAAATTGAAGCTCAATTTTACAAGAATAAAATG
>E1249_L261
AATGCAGGGAAATTGTGGTAAGTCCAACCCTTAGGGAAGGTCCTGTCGGATTTTTCATTGGAGGGTTCGGTAGGGTTTTCTTATGATTAGGATTTGTTTAGGGTTCCGGTGAGGAATTTGGACGGGTCCTAACAACAGGTCTGTAACTTTCCAACCACATGTACAAATCATACGTGCCGCTAGTCTACGAACTCGTATCGATGAGTACTTCACAACCATACATAAGTCAAAGCTCAATTTTATAAGAATAAATACTCAACT
>E1250_L295
AAAGCAGCAGAAGAAGAAGAAAGGAAGAAGAAAGAGTCCCCTCGATATTTTCCCATATGGGAAAGAAGAAAAGAAAAAGAAAATAAATAAATAAATATATAAAATAATAATAATAATAAAAATAATATAATATAATATTTAATTGTCTAAAATGTGGTGTGACACATGGCACCTTTTATAATGTTACATGTGGCGTCTCTGTTCACGCACATTCATAAATTGATGAATAGTAACAGCTATCTTGGAAAAACTTCATAGATACATAACTTTCCAACCACATGTCTAAATCGGATGT
>E1251_L265
TAAAATAATAATAATAATAATAAAATAATGTAATATTTAATTCTCTGAAATGTGGCATTTCCTTGTCGTGACATATGGCACCCTTTATATTGCTACATGTGGCGTTGCTGTTCACGCACACTTACATATCGATGAATAGTAATAGCTGTCTCGAAAAAACTTCACAGGTCTGTAACTTTCCAACCATGTGTCCAAATCGAGTATGCCACTAGTCCACGAGCTCGTATCGACGAGTACTTCACAATCATACATAAGTCAAAGCCTA
>E1253_L292
ATAATAAAATAATAATAATAATAATAAAATAATGTAATATTTAATTCTCTGAAATGTGGCATTTCCTTGTCGTGACATATGGCACCCTTTATAATGCTACATGTGGCGTTGCTGTTCACGCACACTTACATATCGATGAATAGTAATAGCTGTCTCGAAAAAACTTCACAGGTCTGTAACTTTCCAACCATGTGTCCAAATCGAGTGTGCCACTAGTCCACGAGCTCGTATCGACGAGTACTTCACAATCATAGATAAGTCAAAGCTTAATTTTGCAAGAATAAAAAGCCAA
>E1254_L265
TAATAATAAATTAATGTAATATTTAATGATGTGAAATATGGTATTTTTCTTGTCGTGACACATAGCACCTTTTATAATGTTACACGTGACATCTCTGTTCACGCACACACATATCGATGGTAGTAACAGCTGTCTTGGAAAAACTTCACAAGTCCGTAAGTTTCCAACCACATGTCTAAATTGGGCATGCCGCTAGTCTACGAACTTGTATCGACGAATACTTCACAACCATACATAAGTCAAAGCTCAATTTTATAAGAATTAA
>E1255_L267
AAAAATAATATAATATAACATTTACTTGTGGCTGACAGGTGGCATTTTCTCATTGTGACACACAGCACCATTAACTAAGTTACATGTGGCATACACTGTTCATATGTTAAAAAATAATATTAAAATAATACGATATTTGAAAAACTTTGCAGGTCCATAATTTTAAAACCACATGTCCGAATCGAGCGTGCTGCTAGTCTACAAATTCGTATCGACAAGTACTTCGCAACTATGTATGAGTCAAAACTCAATTTCACAAAAATAAAA
>E1259_L259
CACCCTTCTCAGCCAATGAAAACAGCTCCCTTGGGTGCCACTTTGCACTCACGGTTGGCTGGATTTTTGACACGTGGCATAGTGTCATTGGCACACTATGCACACACAAATTAATGCATGTTAAACGATGTCTCAGAAAAAATTTGTAGGTCCATAACTTTCTAACCAAATATCCAAATTAGGCGTGCCACTAGTCTATGAACTCGTATTGATAAGTACTTTACAATCATACATGAATCAAAGCTTAATTTTACAAGAA
>E1260_L267
GGTGATCTGACAGTGATTTTTCGCTGGCCAGCCGATTTTCAGGTGGGCTTCAAGTTAGGGTGGCACATGTGGCAAAGGGTGGTCGGAAAATTGGTCAATAGACGATGGCCGGTCCTTGCCCCCTTTTCTCTCTCTTTCTCTCTCCTCCCTCTCCTTCTCTCTCCTTCCCCCTTTTCCAGCAATGAAATTGGCCCCGTGGGTGCTACTGCACTCACTGGTTAGTCAGCGATTGACACATGGCATCATTGTTCACACACAGATCAATGA
>E1261_L204
AATTCTATATAGAAAATTATTAATGAAATTGAATTCTCGTTGTTCTTTTGAATACCTAAAACACTATTAGTGAATGAATGTTTTAGTTTTAGCTTATCAATAGGTTTTCTATTTCCTATTGTGGCATCTTCATTATATATGTTTCTAATCACAGGTTGTTTAGGGGTCAAGGTGACCATTAGAACTTGAACATAATTAGATCCG
>E1262_L275
ATAATAATAAAATAATATAATAGTTAATTGTCTGAAATGTGGCATTTCCTTGTCGTGACACATGACACCCTTTATAATGCTACACGTGGTGTTGCTATTCATGCACACTTACATATCGATGAATAGTAATAGCTGTCTCGAAAAAACTTTACAGGTCCGTAACTTTCCAACCATATGTCCAAATCGGGCGTGCCGCTAGTTTACGAGCTCGTATCGACGAGTAATTTACAACCATCCATAAGTCAAAGCTCAATTTTACAAGAATAAAAAGTCAA
>E1263_L204
GATAGAATTCTCTTTGTTCTCTTTGAACACCTAAAATACCATTAAATAGTGAGTATTTTAGTTTGACTTATCAATAGGACATCCATCACCTATTATGGCGTCTTCAATATACCAAGGTTTCTAGTCACAGGTTGATTAGGGTTTGAGGTGACCATAAGAACTTGAACTTAATTTTTCGATCTGGCCTAATATAATAGGGGTTTA
>E1264_L238
TGTGCACTCATGGGTTGTTTGGATTTTTGACATATTGCATCACTGTTCACACACTCACAGATCGATGAATAGTAATTACTATCTCGGAAAGGATTCACAAGTCAGTAACTTTTCAAACAACATGTCCAAATTAAGCGTGCCGCTAGTCTATGAACTCGTATCACCAGGCACTTCACAACCATATATGAGTCAATCAAATCCAAATTTTGCAAGAATAAAAAGTCAACTTGGTACCCTC
>E1265_L227
ATTTCACCATGGTGACACATGGTCACCTTCATTGAGTCACACGTGGCACATCGTTATGCGTGTAAAAATAATATTAAAATAATACAGTATTTGAAAAACTTTACAGATCCATAACTTTCAAACCACATATCCAAATCGGACGTGCCGCTAGTCTACGGACTCGTATCGACGAGCACTTCACAACCATGCATGAGTCAACACTCAACCTTGCATGAATAAAAAGTCAA
>E1266_L268
ATGCATTTCAGGCCACATAAAACCATTGTGGGTGACACTATTCACTCATGGGATTATCTTAGAACATGACACGTGGCACATATTATTCACTTAATTAAAAAATATATTAAAATATTAAGGTATTTGGAAAATTTTGCAGGTCCATAACTTTTCAACCAAATGTCCAAATTAGGCGTGCCGCTAGTCTGTGAACTCGTATCGATGAGTACTTCGAAATCATAGATGAGTCAAAGCTTAGTTTTGCAAGAATAAAAAGTCAACTTCAACA
>E1267_L262
AATGTTTAATTATGGCCGATATGTGGCACTTTTATGATGTTACCTGTGGCACATCCCATTTGGTGACATGTGGCACAAAATCAAATACTCTTTGAATACTCCACTACCTGGTAAAATCAGTCTTGGGAAAAATAGGTATAAATTTATAGACTCGGAACTTCTCAATCATAAGTCCGATTTAAGCGTGCCGCCAGTCCATGAACTCGTATCAACGAGTACATTACAACCATACATGAGTCAAAGCTAAATTTCACAAAAATGA
>E1268_L260
CTCTCAGCCAATCAAAATGCCTCCCGTGGGTGCCATTATGCAGTCATGGGTCGGCCAGATTTTTTACACATGTTGATACTATTCACACACTCACAGATGGATAAATAGTAAATATTATCTCGAAAAAACTTCATAAGTCCATAACTTCCAAACCACACGTCCAAATCAGGCGTGCCACTAGTATATGAACTCGTGTCAATGAGTATTTCATAACCATACATGAGTCAAAGCTAAATTTTGCAAGAATAAAAAGTCAACTA
>E1269_L272
CGGGATGTTACATGTTTTGGAAAAATAAAAGCCACCTGTGGGTAACACTGTTCACTCACGGGATTGGTTAAAACATGACAAGTGGGACACACTGTTCACTCAAGTCGAAATATATTAAAATATCACGGTATTCAGAAAACTTTACAAGTCCGTAACTTTCAAGCCACATGTCAAAATCGGGCATGCCACTAGTCTATGAACTCATATCGACGAGTACTTCACAACCATGTATGAGTCAAAACTCAATTTCACGAAATAAAAAAGTCAACTCC
>E1270_L251
TAATATAATATTTAATTGTCTAAAATGTGGCATTTCCTTGTCGTGACACATGGCACCCTTTATAATGCTACACGTAGCGTTGCTGTTCATGCACACTTACAAATCGATGAATAGTCATAACTGTCTCGGAAAAATTTCACAGGTCTGTAACTTTCCAACCACATGTCCAAATCGAGCATGCAGCTAGTCTACAAGCTCATATAGAGGAGCATTTCACAACCATACATAAGTCAAAGCTCAGTTTTACAAGA
>E1271_L275
GAAGGTGGGTGTATGGCACATGTATAGGAAGGGTGGCCGGAGTAAGGTGAACGGGCAATGGCCAATGGTGGTGGTCTCTCCCTCTCTCTCTCCTCCCCTCTTTCTCTCTCTTCCCCCCTAGCCCACATGCGTTTTGACCAAAATGAAAGCCACCCGTGGGTGACACTGTTCACTCACAGGATTGGCTGAAAACACAACACGTGGCATGCTCTGTTCACTCATTTAAAAATATATTAAAATATTATACTATTCGGAAAACTTTGCAGGTCCATAAT
>E1272_L235
CCTGTGGGTGCCATTATGCACTCATAGGATTGGCTAGGGAGTCAACACCTGGCATGCATTGTGCACACGTTTTATACACGTTTAAAACAATATTAAAATAATATGGTATTCGGAAAATTTCCAGATCCATAACTTTTCAAACAAATGTCCTAATTAGGCATGCCTCTAGTCTTTGGACTCGTATCAATGAGTACTTTACAATCATACATGAGTCAAAATAAAATTCTGCAAAAAT
>E1273_L268
ATATATAAAATATATACATATATATATATATATTAATATTGTTATTATTAAATTACAGCAACACATGGCACTTCTCCAATGCAACACATGGCACAATTTAAGGACCTCCTTAAATATTTTATTACCCAGTAAAACCAGTCTTGGAAAACATACACAACTTTACAAACCCATAATTTTTCAACCGCTTGTCCAATTTAAGCGTGGTGCTAGTCCATGAACTCTTATCGATGAGTACTTTACAACCATACATGAGTCAAACCCAAATTAA
>E1275_L253
TATATATATATTAATATTGTTATTATTAAATTACAGCAACACATGGCACTTCTCCAATGCAACACATGGCACAATTTAAGGACCTCCTTAAATATTTTATTACCCAGTAAAACCAGTCTTGGAAAACATACACAACTTTACAAACCCATAATTTTTCAACCGCATGTCCAATTTAAGCGTGGTGCTAGTCCATGAACTCTTATCGATGAGTACTTTACAACCATACATGAGTCAAACCCAAATTAAACAAGAA
>E1276_L299
ATAATAAAATAATAAAAATAAAATAATGTAATATTTAATTGTCTCAAATGTGGCATTTTCTTGTTGTGACATATGGCACCCTTTATAATATTACACGTGGCATCGCTGTTCACGCACACTCACAGATCGATGAATAGTAACAACTATCTTGGAAAAACGTCACAGGTTCGTAACTTTCCAACCACATGTCCAAATCGGGCGTGCCGCTAGTCTACAAACTCATATCGATGAGTACTTCACAACCATACATAAGTCAAAGCTTAATTTTACAAGAATAAAAAGTCAACTCTAGCACCTTC
>E1277_L279
TAATAATAATAAAAAAATAATATAATATTTAATTATCTGACATGTGGCATTTTTTTGTCGTGACACATGGCACCCTCTATAATGCTACATGTGACGTCGCTGTTCACGCACATTTACATATCGATAAACAGTAATAGCTGTCTAGGAAAAACTTCACAGGTCCATAACTTTCCAACCATATGTCCAAATCGGGCGTGCCGCTAGTCTACGAGCTCATGTCAACGAGTACTTCACAACCATACATAATTCAAAGCTCAATTTTACAAGAATAAAAACTCA
>E1278_L286
ATAATAATAATAATAACAATAATGTAATATTTAATTATCTGAAATATGGCATTTCCTTGTCGTGACACATGGCACCCTTTATAATGCTACACGTGGCGTCGCTGTTCACGCACACTTACATATTAATGAATAGTAATAGCTGTCTTAGAAAAAATTCACAGGTCCGTAACTTTCCAATCATATGTCCAAATTGAGCGTGCTACTAGTCTATGAGCTCGTATCGACGAGTACTTCATAACCATATATAAGTCAAAGCTTAATTTTACAAGAATAAAAGCTCAACTCT
>E1280_L242
AATATTTAATTATGGCTGATATGTGGCATTTTCTCATCGTGATACATGGCACCATGTACTAAGTTACACATGGCACATACTGTTCAGATGTTAAAAAATTAATATTAAAATAATACAAAATTTGAAAATATTTACAAGATTATAGCTTTAAAATCACATGTCCGAATCGGACGTGCCACTAGTCTACAAGCTCGTATCAACGAGTCCTTCACAATCATACATAAGCCAAAGCTCAATTTTAT
>E1282_L302
ATAATATAATAATATTTAATTGTCTGAAATGTGGCATTTCCTTGTCGTGACACATGGCACCCTTTATAATGCTACACGTAGCGTCGCTGTTCACGCACACTTACAGGTCAATGAAAAGTAATAGCTGTCTCGGAAAAACTTCACAAGTCCGTAACTTTCCAACCACATGTCCAAATCGGACGTGCTGCATGTCTACGAGCTCATACCGACGAGTACTTCACTGCCATACATAAGTCAAATCTCAATTTTACAAGAATAAAAAGTCAACTCTGACACCCTTGGATAGTTCGGACTCGACTTGT
>E1284_L336
AAAACAAGTTTGACACCAAAAATAAAGCCATTCAATGGATCGCGTTATAACAACATGCACTTGCTTTAACTTCACAGGTCTGTAACTTTCCAACCACATGTCCAAATCGGGTGTGCCACTAGTCCTGAGATCGTATTGACGAATACTTCACAACCATACATAAGTCAAATCTCAATTTTACAAGAATAAAAATTTAACTCTGGCCCCCCGGATAGTTCGGACCTCAACTTGTTTTACACATAATTTTTAAACTGTAGCTCCATTTTTGACATGCTACTAGTCTACGGACTCGGGTCGATGTGTAGTTCGCAATGGTACCTCGGTCAACCTAGAATT
>E1285_L200
AATCAAATACTCTTTGAATATTCCATTATCCAGTAAAATTAGTCTTGGAGAAAAATAGTTGTAAGTTTACAAGCTTGTAACTTTTCAATCGTAAATCCGATTTAAGCGTTCCACCAATCCATGAACTCATATTGATGAGTACTTTACAACCATATGAAAGTCAAACCAAAATTAAGCAAGAATAAAAAGTCAACTTGGGT
>E1287_L248
TCTCTCTTTCTCTCTCCTCCCTCTCCCCTTCTGCCACCTTAGCCCGCTTCACCCAATGCAAGACCCCGTGGGTGCAACTGTGCACTCATGGGTTGGTCCAAAATTATAGCACGTGGCACAGTGTCATTGGGCACTGTGCACACAAAATCATGCACTGTGATACTAGTCGATGAACTTGTATCAATGAGTACTTTACAACCATATAGTAGTCAAACCCTAATTTTGCAAGAATAAAAAGTCAACTCTGG
>E1288_L224
AATAATAATAATAAAATAATATAATATTTAATTGTCTGAAATGTGGTATTTCCTTGTGTGACACATGGCACCCTTTATAATGCTACATGTGGCGTCGCTGTTCACGCACACTTACATATCGATGAATAGTAATAGCTGTCTCGGAAAAATTTCATAGGTCCGTAACTTTCCAACCATATGTCCAAATAGGGTGTGCCGCTAGTCTACAAGCTCGTATCGATGAG
>E1289_L242
TCAAAATGCCTCCCATGGGTGCCACTGTGCACTCACTAGTTGGCCAGATTTTGACATGTGGCGACATTGTGCACACACTCAAACAGATCGATGAACAGTAAATGCTATCTCGAAAAAATTTTACGGGTCCATAACTTTCAAACCACATGTCCAAATCAGGTGTGCTGCTAGTATAAAAACTCGTAATGATGAGTAATTTACAACCATATAGGAGTCAAACCCAAATTTCACAACAATAAAAA
>E1290_L258
TATAATATTTAATTGTCTGAAATGTGGTATTTCCATGCGTGACACATGGCACCCTTTATAATGCTACACGTGGTGTCGCTATTCACGCACACTTACATATCGATGAATAGTAATAGTTATCTCGGAAAAATATCACAGGTCCTTAACTTTCCAACCATATGTCCAAATCGGGCGTGCCGCTAGTCTACGAGCTCGTATCGATGAGTAATTCACAAACATATATAAATCAAAGCTCAATTTTACAAGAATAAAAAGTCA
>E1291_L294
AAATTTGTGGAATTATATTGTAGTAACGTGGGAGGAATAAGGGGATGTATATAGAAGTGGGTTTTCAATGCAGGAAATTTGTGGTAAGTCCAACTCTTAGGGGAGATTCTGCCGGATTTTCCATTGGAGGGTCCGTTAGGGTTTCCCTGGGATCAAAGCTTGGCTAGGGTTCCGGTGAGGAATTTTGGACGGGTCCTGACAACTAGCCTACAAACTCATATCGACGAGTACTTCGCAACTATGTATGAGTCAAAACTCAATTTCACAAAAATAAAAAGTCAACTTCGGCATCCT
>E1292_L281
CCTTCTTTCTCCTCCCCCCTTTCTCACCCAATGAAAACAGCCCCCGTGGGTGCCACTATGCATGCATGGGTTGGCCTAGCAATTGACACGTGGCACATTGTCATTGGACACTGTGCACACCCACATATCAATGCACATTAAACGATGTCTTAGAAAAACTTCACGGCTCTGTAACTTTCAAACCACATGTCCAAATTGAGCATGCCACTAGTTTACAAACTCGTATCGATGAGTACTTCACAACCATATATGAGTCAAAGCTCAATTTCACAAGAATAAAA
>E1293_L233
ATAATAATAATATAAAATAATGTAGTATTTAATCATGGCTGACATGTGGCATTTTTTTGTTGTGACACATGGCAATTTCATAATGTTACACGTGGTGCAAACTGTTCGCAAGTTTAAAAATAATATTAAAATAATACAGTATTTGAAAAAACTTTGCAGATACATAACTTTTCACCGAAATTTCCAAATCAAGTGTGCCGCTAGTCTATGGACTCATATCGACAATTACTTCA
>E1294_L294
CTAATGACACTTAGCAGTTTTTTGACGTGACACATGGCTCTCTTTAACCATGATACATGGAAATTTTCAAGTGGTGACATATGGCGCAACTTTAAGGACTTCTTCACGTATTTTTTTACCCAATAAAAATCAGTCTTGGGAAATATGGATACAATTTTACAGACTCGTAACTTTTTAATCGGAGATCCAAATTAGTTGTGCCACCAGTCTATAGACTCTTATCGACAAACACTTTCATATTACAAATGGGTCAACAATAGAATCTACGTAACTAAAAAGTCAACTTGGGCTCAT
>E1295_L293
TTCCCTTTCTCTTTCCTTTCTTCTCAGCCAATTAAAATGCCTCCCATTTGTGCCACTGTGCACTCACGTGTTTGCCAGATTTTGACACGTGGTAACACTGTTCACACACACTCACAGATTGATGAATAATAACTACTATCTCAGGAAAAACTTTACGAGTTCATAACTTTCAAACCAATAGTCCAAATTAGGCATGCCACTAGTCTATGAACTCATATTGACCATTACTTCACAACCATATAGGATTCAAATCCAAATTTTACAAGAATAAAAAGTCAACTCGGGCACCCTTG
>E1296_L277
TTTAATTATGGCCGACATGTGGCACTTTTATGATGTTACCTGTCGCACATCCCATTTGGTGACATGTGGCACAAAATCAAATACTCTTTGAATACTCCACTACCGGGTAAAATCAGTCTTGGGAAAAATAGGTATAAATTTACAGACTCGGAACTTCTCAATCGTAAGTCCAATTTAAGCGTGCTACCAGTCCATGAACTCGTATCAATGAGTACATTACAACTATACGTGAGTCAAAGCTAAATTTCACAAAAATGAAAAGTCAAATTCAACACTC
>E1297_L252
TCCCCCCTCTCAGCCAATCAAAATGCCTCCCGTGGGTGCCATTATGCAGTCATGGGTCGGCCAGATTTTTTACACATGTTGATACTATTCACACACTCACAGATGAATAAATAGTAACTATTATCTTGAAAAAACTTCATAAGTCCATAACTTCCAAACCACACGTCCAAATCAGGCGTGCCACTAGTATATGAACTCGTGTCAATGAGTATTTCATAACCATACATGAGTCAAAGCTAAATTTTGCAAGAA
>E1298_L361
GTGTGTTTTCAGTGCAAGGAATTTGTGGTAAATCCAACCCTTAGGGGTTCTGCCGGATTTTCCATGGAGGGTCCGGTAGGGTTTTTCTGGGATCAGAGCTTGTTTAGGGTTCCGATGAGGGATCTTGGACGGGTCCTGACAGTTTCGCTAGTCTACGAACTCATATCAACGAGTACTTCACAACCATACATAAGTCAAAGCTCAATTTCACAAAATAAAAAAATAATAATAAAAAATAATGTAATATTTAATTATCTGAAATGTGGCATTTTCTTGTCGTGACACATGGCATCCTTTATAATGTTACACATGGTGTTTCTGTTCACGCACACTCACATATCGATGAATAGTAACAGCTATC
>E1302_L225
TAAAATAATGTAATATTCAATTGTCTGAAATGTGGCATTTTTTTGTCGTGACACATGTTACACGTGGCGTCGCTGTTCACGCACACTCATAGATCGATGAATAATAACAGCTATTTTGGAAAAATTTCATAATTCCATAACTTTCCAACCACATGTCCAGATCAAGCGTGCCGCTAGTCTATAAACTCGTATCGATGAGTACTTCACAACCATACATGAGTCAAA
>E1305_L263
CTCTCCTCCCTGCTTCTCCACCAATGAAATTGGCTCTTGTGGGTGCCACTGTGCACTCACAAGTTGGACAGCAATTGACATGTGGCATCACTGTTCACACACATAGATTAATGAATAGTAATAGCTGTCTCGGAAAAACTTTATAGTCCGGAACTTTCCAAACCACATGTCCAAATTAAGCGTGCCACTAGTCTACGAACTTGTATCGACGAGTACTCCATAACCATGAATGAGTCAAACTCAATTTCACAAGAATAAAAAGT
>E1306_L258
CAATATAGGCAACCACCCTGGTTTGTATTGGTAGCAGAGTGTCGGCGACAGTTGGAATCATGGATTACGTAACATGTAGAAGGTGTCGTACGTACCTCCATTACAAGCGTGCATATTTTATTTTATGCTATGGATTTTAAGATATGATTTTCAATGTGGAGTTTTAACAATTGCCTATGCAAGTTAGGTATAATTGAAAAATATATTTTATTATTTGTTTTATGTTATGGTTTTTCCAAGAGCGACTTAAGGGTTAAG
>E1307_L235
CTCCACCAATGAAATTGGCTCTTGTGGGTGCCACTGTGCACTCACAAGTTGGACAGCAATTGACATGTGGCATCACTGTTCACACACATAGATTAATGAATAGTAATAGCTGTCTCGGAAAAACTTTATCGGTCCGTAACTTTCAAACCACATGTCCAAATTAAGCGTGCCACTAGTCTACGAACTTGTATCGACGAGTACTCCATAACCATGAATGAGTCAAACTCAATTTCAC
>E1308_L253
TAATATTTAAGTGTCTGAAATATGACATTTTCTTATCATGACACATGGCACCATTTATAATGTTAGACATGGCATCACTGTTAACGCATACTTACAGATCGATAAATAATAACAATTGTCTCAGAAAAACCTTACAAGTCCATAACTTTCTAACCACATGTCCAAATCGGGCATGCCGCTAGTCTTCAAACTCATATCAACGGGTACTTCACAATCATACGTAAGTCAAAGCTCAATTTTATAAAAATAAAAA
>E1309_L257
TAATATTTAAGTGTCTGAAATATGACATTTTCTTGTCATGACACATGGCATCATTTATAATGTTAGACATGGCATCACTGTTAACGCATACTTACAGATCGATAAATAATAACAATTGTCTCGGAAAAACCTTACAAGTCCATAACTTTCTAACCACATGTCCAAATTGGGCATGCCGCTAGTCTTCAAACTCATATCAACGGGTACTTCACAATCATACGTAAGTCAAAGCTCAATTTTATAAGAATAAAAAGTCA
>E1311_L258
CACATAAAACCACCCGTGAGTGACACTGCTCACTCATGGGATTGGCTGAGAACACAACACATGGCACACACATTGTTCACTTAATTAAAAAATATATTAAAATATTACGATATTCAAAAAATTTTGCAGGTCCATAAGTTTTGAACGAAATGTCCATATTAGGTGTGCCACTAGTTTATGAAGTCGTATTGATGAGTACTTCATAACCATACATGAGTCAAAGCTCATTTCCACAAAAATAAAAAGTTAACTTAGTAC
>E1315_L277
CTCTTTCCCCTCCTCTCTCCCCTTCTTGTCCAATCAAAATGCCCATAGGTGCCATTGTGCACTCACGGATTAGTCCAAAATTGTGACACATGGCACACTTTTCACATACACAGAGATTGATGAATAGTAAATATTGTCTCGGAAAAAATTTACGGGTCCGTAACTTTCAAATCACATGTCCAAATCAAGCATGCCACTAGTTTTTGAACTCTTATCGATGAATACTTTACAGCTATATAAGATTCAAACCCAACTTTTGTAAGAATGAAAAGTTAAC
>E1316_L260
CCTCCACCTCAGCCCCCCTTCACCCAATCAAAATGCCTCCCATGGGTGCCACTGTGCACTCATGGGTTGTCTGGATTTTTGACATGTGGCATCACTGTTCACACACTCACAAATCGATGAATAATAGTTACTGTCTCGGAAAAGATTCACGAGTCCCTAATTTTCAAACCACATGTCCAAATTAGGCGTGCCGCTAATTTATGAACACGTATCACCAATTACTTCACAACCATATATGAGTCAAGCCCAAATTTTGCAAG
>E1317_L246
TGTCATATTATATTAAAGATGACACATGGCATTTTAAAAGCATGTCACGTGGTACAAATAAAAAACTCATTTGAATATTCAAATGCTTGGTAATATTAGTCCCCAAAAAAATAGATATAATTTTACAAATCCGTAACTTTTCAACCATAGATCCAAATTAAGCATGCCACCAATCCATAAACTCGTATCAATGAGTACTTTACAATCATATAGGAATTAAACCCAAATTAAGCAAGAATAAAAGGT
>E1318_L281
CACATGCCCCACACAACCATTTGCCCAATCAAAATGCCTCCTGTGGGTGTCACTGTGCACTCACGGGTTGGCCAGATTTTAACACGTGGCATACATACTGTTCACATATTCAAAATAATATTAAAATATTATGGTATGCGGAAAACTTTGCAAGTCCATAACTTTTCAATGAAATGTCAAAATTAAGCATGCCGCTAGTCTATGAACTCGTATCGATGAGTACTTCACAACCATGCATGAGTCAAAGCTCAATTTAACAAAAATAAAAAGTCAACTCTCGT
>E1319_L315
ATAACAAAATAATATAATATTTAGTTACGGCTGACATGTGGCACTTTTATAATGTTACACGTGGTGCGTCCCATTTGGTGACACGTGGCACATACTGCTCACATGTTTAAAAATAATATTAAAATATTACTGTATTCGAAAAATTTGCAGGTCCATAACTTTTTAATGAAATGTCCAAATTAAGTGTGCCACTAGTCTATGAACTCGTATCGAGGAGTACTTCATAACCATTCATGAGTCAAAGCTTAATTCTACAAGAATAAAAAGTCGACTTCGGCACCCTCGAACAGTTCAGACGTCAACTTGTTTTGCTCA
>E1320_L215
CAATCTGGCTGTGATTTTTGGCTGACTGGCTGGTTTTTTGACACGTGGCACTACTGTTCACACACATACATATCAGTGAATAGTAAATGCTGTTTTGGAAAAACTTTATAGGTCCATAACTTTTAAACCACATGTCCAAATTGTGCATGCCACTAGTCTATGAACTCGTATCGATGAGAACTTCACAACCATACATGAGTCAAAGCTCCTTAGAC
>E1322_L311
ATTAAAATAATAACAAAATAATATAATATTTAGTTACGGCTGACATGTGGCACTTTTATAATGTTACACGTGGTGCGTCCCATTTGGTTGACACGTGGCACATACTGCTCACATGTTTAAAAATAATATTAAAATATTACAGTATTCGAAAAATTTGCAGGTCCATAACTTTTTAATGAAATGTCCAAATTAAGTGTGCCACTAGTCTATGAACTCGTATCGAGGAGTACTTCATAACCATTCATGAGTCAAAGCTTAATTCTACAAGAATAAAAAGTCGACTTCGGCACCCTCGAACAGTTCAGACGTCA
>E1323_L234
ACTGTGCACTCACTGATTGGCTGGATTTTTGACACGTGGCACCACTGTTCACACACATGCAGATCAATAAATAGTAAAGGATGTCTCGGAAAAATTTTATAGGTCTGTAACTTTCAAACCACATGTCCAAATCGGGCGTGCCTAGTCTATGAAATCATATCGATGAGTAATTCATAATCATGCATGAGTCAAAGCTCAATTTTACAAGAATGAGAAGTCAACTTGGATACCCTT
>E1325_L223
ACTGTGCACTCACGGGTTGGTTGGATTTTTGACATGTGGCACTACTGTTCACACACATACAGATTATTGAATAGTAAATACTGTCTCGGAAAAATTTTACAGGTCCATAACTTTTAAACTACATGTCCAAATCGGGCGTGTCGTTAGTCCATGAACTCGTATCGACGAGTACTTCACAACCATGCATGAGTTAGAGCTCAATTTTACAAGAATAAAAAGTCAA
>E1326_L262
CCTTTCTCAACTAATGAAAACAGCTCCTGTGGGTGCCACTGTGCACTCACGGGTTGGCCTAGCAATGACACATGGCACAATGTCATTAGGCACTGTGCACACATAGATCGATAAATAGTAACCGCTGTCTCAGAAAAACTTCACGGATCCATAACTTTCAAATCACATTTCCAAATTAGGCGTGCTGCTCTATGACCTCATCGACGAGTACTTCACGACCATATATGAGTTGAAGGTCAATTTTACAAGAATAAAAAGTCAA
>E1327_L219
TGTCTAATGTGGCATTTTCTTATCATGACATATTGCATCCTTTAAAATGTTACACATAGTGTCACTGCTCACATACACTAGCATATCGATAAATAGTAACAGCTGTCTCGGAAAAAATTTACAGATCCGTAACTTTCCAACCATATGTCCAAATCGCTCGTGTCACTAGTCTACGAACTCGTATCGACAAATACTTCACAGCCATACATAAGTCAAAAC
>E1332_L267
ATAAAAATAAAATAATGTAATATTTAATTGTCTAAAATGTGGCATTTTCTTGTCGTGACACATGGCACCCTTAATGATGTTACCCGTGGCATCGCTGTTCACTCACACTCACAGATCGTTAAATAGTAACAGTTATCTCGGAAAAAACTTCACAAGTCTGTAACTTTCCAACCACATGTTCAAATTGGGTGTGCCACTAGTTTATGAACTCGTATTGGTGAGTACTCGACAACATACATAAATCAAAGCTTAATTTTACAAGAATAA
>E1334_L265
CTTCTCACCCAATGAAAAACAGCCCCGTGAATGCCACTATGCACTCATGGGTTGACCAGCAAATGATACGTGGCACAATGTCATTGGACCCTGTGCACACACACATCAGTGCATATTAAATGATGTCTTAAGAAAATTTCACAGGTCCGTAACTTTCAAACCACATGTCCAAATCGAATGTGCCACTGGTTATGAACTCGCATCGATCAGTACTTCACAACCATACATAAGTCAAAGCTCAATTTACACGAATAAAAAATCAACT
>E1335_L292
AATAAAATAATAATAATAAAGTAATGTAATAGTTAATTGTCTGAAATGTGGCATTTTCTTATCGTGACACATGGCACCCTTTATAATGTTACACGTGAAGTCACTGTTCATGCACACTCACATATCGATGAATAGTAACAACAATCTTGGAAAAACTTCACAGGTCCGTAACTTTCCAACCACATGTCCAAATCAGACGTGCCACTAGTCTACGAACTCGTATCGATGAGTATTTCACAACCATATACAAGTCAAAGCTCAATTTTACAAGAATAAAAAGTCAACTCTGGCA
>E1338_L246
AAATAATAAGAATAAAATAATATATTTTTAATTATGGCTGGCATGTGGCATTTTATTATCGTGAAACATTGCACCCTTTATTATCTTACACGTGACATACTGATTACACATTTAAAATATAATATTAAAATAATACAGTATTTGAAAAATTTTTCAAATCCATGACTTGCAAACCACATGTCCGAATCGAACATGCCGTTAGTTGATGAATTCGTATCGACAAGTACTTCACAAGCATACACAAGT
>E1339_L228
CCCTCTCTCTCTCTCTCCCACCTCACCTAAGAAAAATGACGTGACTGCCACTGTGCACTCGCAGGAACGGCTGAGATCGCGACACATGGTGTTTCACTGTTTACTGATTCAAAAATATTAAAATATTATGGTATTCGAAAAACTTCGCATGTCCTTAACTTTCAAACCACATGTCCAAATCGGATGTGCTGCTAGTCTACGGACTCATATCGATGAGTACTTCACAAC
>E1340_L261
ATGCATTCCAGGCCACATAAATCCACCCATGGGTGATACTGTTCACTCATAGGATTGCTTGAGAACACGACACGTGACACACACTATTCACTTAATTAAAAAATATATTAAAATATTAGAGTATTCGAAAAACTTTGTAAGTCCATAACTTTTAAACCAAATGTCCGAATCGGGTGTGCTACTAGTCTATGAACTCGTATCGATGAGTACTTTATAATCATGCATGAGTCAAAGCTCAATTTCGCAAAAATAAAAAGTCAA
>E1341_L262
TGGCCTACAACCTGGTCAGGCACATGTAGCGAGGGGTGGCCCGAAAATGGGTCAACAGCAGTTGGACACATGGTGACACTATGCACATGCTCACACAGATCGATGAACAGTTAATGCTATCTCGAATAAACTTCATGGGTCTGTAACTTTCAAACCACACGTTCAAATTAGACGTGCCACTAGTCTATGAATTCGTATCAACAATTACTTTACAACCATATAGGAATCAAACCCAAATTTTACAAGAATAAAAAGTCAACTC
>E1342_L210
ATATTTTTTAAATTATTCAATCATAAATTTTTGAATATCTTTAAATTTGTATTATTTTAAAGTGTTTAGTCTTAAAATATATAAAATAATAATAAAAATAATATAATATATCATTTACTTGTGTTTGAATGTGACATTTTCTTAACGTGACACACGGCACCATTATTAAGTTACACGTGGCATATACTGTTCACATGCTAAACAAATAAT
>E1343_L304
CTTTGAACCAAAAATATTGTGGGAGGTCAAATTTTTTAATATTTGATAGTAAAATTTTAAACAATTTTTAAAATATTTAATTGTATATTTCTAAATATTTTTTAAATTATTCAATCATAAATTTTTGAATATCTTTAAATTTGTATTATTTTAAAGTGTTTAGTCTTAAAATATATAAAATAATAATAAAAATAATATAATATATCATTTACTTGTGTTTGACATGTGACATTTTCTTAACGTGACACATGGCACCATTATTAAGTTACACGTGGCATATACTGTTCACATGCTAAACAAATAA
>E1344_L288
AATTGTATATTTTTAAATATTTTTTAAATTATTCAATCATAAATTTTTGAATATCTTTAAATTTGTATTATTTTAAAGTGTTTAGTCTTAAAATATATAAAATAATAATAAAAATAATATAATATATCATTTACTTGTGTTTGACATGTGACATTTTCTTAACGTGACACACGGCACCATTATTAAGTTACACGTGGCATATAAAACCACCTGTGGGTGATATTATTCACTCACGGGATTGGCTGAGAACATGACACATGGTACACACTGTTCACTCAATTAAAAAAT
>E1345_L286
CAAAAAGTCAACTTTTGACCCACTCGGTTTACGGTCAACCTCGGTCAACGTGCTAGAATTTCGATGTGGTTTGGGATGGGGTGCTACACGTGGCGTTGCTGTTCACGCACACTCACGATTGATGAATAGTAATAGCTGTCTCAGAAAAATTTCACAGGTCCATAACATTCCAACCACATGTCCAAATTGGATGTGCCACTAGTCTACGAGCTCGTATCGAAGAGTACTTCACAACCATACATAAGTCAAATCTTAATTTTACAAGAATAAAAAGTCAACTCTGGCA
>E1346_L289
GTCTCTCCTCCCTCCTTCTCACCCAATGAAAAACAGATCCCGTGAATGCCACTATGCACTCATGGGTTGACCAGCAAATGATATGTGGCACAATGTCATTGGACACTATGCACACACACATTAGTGCATGTTAAATGATGTCTTAAGAAAATTTCACAGGTCCGTAACTTTCAAACCACATGTCCAGATCGAATGTGCCACTGGTTATTAACTCGCATCGATGAGTACTTCACAACTATACATGAGTCAAAGCTCAATTTACACGAATAAAAAATCAACTCTGGCACCC
>E1347_L284
TAAAATAATAACATAATATAATATTTAATTGTCTAAAATGTGGCATTTCCTTGTCGTCACATGTGGCACCCTTATAATGCTACATGTGGCATCGCTGTTCATGCACACTCACAGATCGATGAATAGCAATAGCTGTCTCAGAAAAACTTCACAGGTCCGTAACTTTCCAATCACATGTCCAAATCGGACGTGCCGCTAGTCTACGAGCTCGTATCGACGAGTACTTCACAACCATACATAAGTCAAAGCTCAATTTTACAAGAATAAAAAGTCAACTCTGGCAC
>E1348_L263
AATAAAATAATGTAATATTTAATTGTTTGAAATGTGGCATTTCCTTGTCATGACACATGGCACCCTTTATAATGCTACACGTGGTGTTGCTGTTTATGCACACTTACAAATCGATGAATAGTAATAGCTGTCTCGGAAAAACTTCACGTGTCTGTAACTTTCCAACCACATGTCCAAATCGGTCATGCCACTAGTCTACGAGCTCGTATCGATGAGTACTTCACAACAATACATAAGTCAAAGCTCAATTTTTCAAGCATAAA
>E1351_L293
TCTCTCCCCGCATCTCACATGATTTCACCCAATCAAAAAGCCTCCTGTCGGTGCCACTCTGCACTCATGGGTTGGCTGGATTTTTGACATGTGGTACCACTATTCACACACATATAGATCGGTGAATAGTAAATGCTGTCTCGGAAAGATTTCATAGGTCCGTAACTTTCAAACCACATGTCCAAATCGGACGTGCCACTAGTCTATGAACTTGTATCGATGAGTATTTCACAATCATGCATGAGTCAAAGCTCAATTTTAAAGGAGTAAAAACTTAACTTGGCACCCTTGGA
>E1352_L209
CCTCCCGTAGGTGCCACCATGCACTCATGGGTTGGCTGGATTTTTGACACGTGGTACCACTGTTTATACACACACAAATCAGTGAATAGTAAATGCTGTTTCGGAAAAACTTCACAGGTCTGTAACTTTCAAACCACATCTCCAAATCGGGCATGCCGCTAGTCTATGAACTCGTATCGATATGTAATTCAAAACCATGCATGAGTCAA
>E1353_L261
AATAAAATAATGTAATATTTAATTGTTTGAAATGTGGCATTTCCTTGTCATGACACATGGCACCCTTTATAATGCTACACGTGCCGTTGCTCTTCATGCACACTTACAAATAGATAAATAGTAATAGCTGTCTTGGAAAAATTTCACATGTCCATAACTTTCCAACCACATGTCCAAATCGGGCATGCCACTAGTCTACGAGCTCGTATCGATGAGTACTTCACAACAATACATAAGTCAAAGCTCAATTTTACAAGCATA
>E1354_L289
ATAAAATAATGTAATATTTAATTATCTAAAATGCGTCATTTCTTTGTTGTGACACATGGCACCCTTTATAATGCTACATGTGATGTCGTTTTTCATGCACACTTACATATCGATGAATAGTAATAGTTGTCTCGGAAAAACTTTACAGGTCTGTAACTTTCCAACCATATGTCCAAATCGGACGTGCCGCTAGTCTACGAGCTCCTATAGATGAGTACTTTACAACCATACATAAGTCAAAACTCAATTTTACAAGAATAAAAAGTCAACTTTGGCCCCTCGGACAGTT
>E1355_L271
TAAAATAATAAAATAATATATTTTTAATTATGGCTGACATGTGGCATTTTATTGTCGTGAAACGTGGCACCTTTTATTAACTTACACGTGACACACTGATTACATGTTTAAAATATAATATTAAAATAATACGGTATTTGAAAAACTTTTCAGGTCCATAACTTGCAAACCACATGTCCGAATCGGGCATGCCGCTAGTCGATGAATTCGTATTGACAAGTACTTCACAAGCATACACGAGTCGAAGCTCATTTCCATAAAAAATAAAAAG
>E1356_L202
CAAATTGATATGTGGTACATACCGTTCACATATTTAAAAATAATATTAAAATAATACAGTATTCGGAAAAATTTGCATGTCCATAACTTTTCAACAAAATGTCCAAATTAGTCGTGGCACTAGTCTATAAACTCATATGGACCAGTACTTCACAACCATGCATGAGTCAAAGGTAAATTTTGCAAGAATAAAAAGTCAACTC
>E1358_L255
CACCTAATAAGAAGCCCACCCATGGGTGCCATTGTGTACTCATGGGATTGGCTAACAAATTGATATGTGGTACATACTGTTCACATATTTAAAAATAATATTAAAATAATACAGTATTTGGAAAAATTTATATGTCTATAACTTTTCAACGAAATGTCCAAATTAGTCATGCCACTAGTCTATAAACTCATATGGACGAGTACTTCACAACCATGCTTGAGTCAAAGGTAAATTTTACAAGAATAAAAAGTCAAC
>E1359_L274
CTTCTCTCTGACACAGCTTACACACTCATCCACCCAATAAGAAGCCCACCCGTGGGTGTCACTGTGCACTCACGAGATTGGCTAACAAATTGACATGTGGCATACACTGTTCACATATTTAAAAAATAATATTAAAATAATACAGTAATCGAAAAATTTTGCAGGTCCATAACTTTTCAACGAAATGTCCAAATTAAGTGTACTGCTGGTCTATGAACTTGTATCGACGAGTACTTCACAACCATACTTGAGTCCAAGCTCAATTTTACAATAA
>E1360_L236
ATAATATAATATTTAATTGTCTGAAATGTGGCATTTCCTTCTCATGACACATGGCACCCTTTATAATGCTACATGTGGTGTCTCTGTTCACGCGCACTTATATATCGATGAATAGTAATAGCTGTCTCGGAAAAACTTCATAAGTCCGTAACTTTCCAACCATATGTTCAAATTGGACGTGCTACTAGTCTACGAGCTTGTATTGACGAGTACTTCACAACCATACATAAGTCAAA
>E1361_L254
AGCTCAGAGCCAAAAAAAAACAAAAAAAAAGAAGGAACAATTGAGCGATGAAGGTAGCAATCAAGATGGCAACAGCCATTCCTGCTAAATTCCCCACCCCTGTCGAGCTTCTCTCGAAAAAACTTTACAGGTCCGTAACTTTCCAATCATATGTCCAAATTGGGCGTGCCACTAGTCTACGAGCTCATATCGATGAGTAATTTACAACCACACATAAAGTCAAAGCTCAATTTTACAAGAATAAAAAGTCAACT
>E1362_L367
CATGTGGCATTTTCTCATCATGACACACGGCACCATTACTAAGTTACACGTGGCATACATTGTTCATAAAAAAATAATATTAAAATAATAATATAATATAATAAAATAATGTAATATTTAATTCTCTGAAATGTGGCATTTCCTTGTCGTGACACGTGGTACCCTTGTAATACTACACGTGGCGTCGTTGTTTACACACACTCACATATCGATGAATAGTAATAGCTATCTCGAAAAAACTTCACAGGTCCATAACTTTCCAATCACATGTTCAAATCGGGCATGCTGCTAGTCTACAAACTCGTATCGACGAATACTTCACAACCATACATAAGTCAAAGCTCAATTTTACAATAATAAAAAGTCA
>E1363_L270
TAATAATATTTTAATAAAATGACATGTGGCACTTTCTAAACATGATATATGACACATATCCATTGGTGACACCTGGTGTAATTTAAAGGCTCCTTTGAGTACTCTACTGCTCAGTAAAATCAGTCCTAGGAAAAATGAATGTAACTTCACAGATTCATAACTTCTCAGCCGTAGGTTCAAATTAAACGTACCACCAGTCCGTGAACTTATATCGACTAGTACTTCACATCATACACGATTCAAGGCTTAATTTTACAAGAATAAAAAGTC
>E1365_L246
CTTCATCCCTTTCACCCAATGAAAGACCCCCGTGGGTGCCACTGTACACTCACGGGTGGCCCAGAAAATTACACGTGGTGTAACTATTCACACACACTCACAAGTTGATGAATACTAACTGCTGTCTCGGAAAAAACTTCGCAGGTTCGTAACTTTCAAACCACATCTCCAAATTAGGCGTGCCACTAGTTTATGAACTCGTATCGACGAGTACTTCACAATAATATATGAGTCAAAGCTCAATTT
>E1369_L249
ATAATATATCATTTACTTGTGTCTGACATGTGGCATTTTCTCATCGTGATACACGGCACCATTACTAAGTTACACGTGGTATATACTGTTCACAAAAAAATAATATTAAAAGGATATGGTATTTGAAAAACTTTGCATATCCATAACTTTAAAACCACATGTCCAAATCGGAGTGTCGCTAGTCTACAAACTCGTATCGACGAGTACTTCACAACCATGTATGAGTCAAAACTCAATTTCACAAAAATA
>E1370_L270
TCCTCGCACGCCCCACACAATCATTTGCAAAATAAAAATGCCTCTAGTGGGTGTCACTGTGCACTCACGGGTTGGCCAGATTTTAATACATGGCACACACTGTTCACATATTCAAAAATAATATTAAAATATTATAGTATTCAGAAAAATTTGTAGGTCCATAATTTTTCAACAAAATGTCCAAATTAGGCCTGTCAGTAGTCTATGAACTTATATCGATGAGTGCTTCACAAGCATACATGAGCCAAAGCACAATTTCATAAAAATAAA
>E1371_L262
AATGTGGCACTTTTATAATGTTTCACATGATGCATCTCATTTGGTGACACGTGGCACAAATAAAATATTCTTTAAATATTCCACTACCCGGTAAAATCGTTCTCAGGAAAAATAGGTGTAAATTTATAGACTCGCAACCTTTTAATCGTAAGTCCGATTTAAGCGTGCCATCAGTCCATGAACTCGTATCAATGAGTACTTTACAATCATATAGGAGTCAAACCCAAGTTAAGCAAGAATAAAAAGTTAACTTCAGCACCCT
>E1372_L286
AGCCCCACTTCACCCATTCAAAATGCCTCTTTGGGTGTCACTGTGCACTCACTGGTTGGCCTAATTTTGACATGTGGTGACACTGTTCACACACACTCACAGATTGATGAATAGTAACTGTTGTCTTGGAAAAATTTCACGGGTCTATAAAATTCAAACCATAAATCCAAATTAGGCATGCCACTAGTCTTTGAACTCATATCAATGAGTACTTCACAACCATATAGGAGTCAAATCCAAAATTTGCAAGAATAAAAAGTCAACTTCTACACTTTCGGACAGTTCG
>E1373_L263
CATCGCCCAGCCGTGGGCTTTCATGTGGGCTAGCTCGTGCATCCTCCCGAGAGCTAGAGAAAAGGAAACGGGCAGAAACCCGAGAGGGAAAGGGAGGGGGAAGAGAGAGAAGTTCTTTTCGTGTGGGAGGGAGAAGAGAGAGCAAGTGCGTGGGAGGAGGAGAAAAAACAAAGGAAAAAGAAAAGGAAAGAGAGAGAAAATAATAAAATAATAAATATACAGGAGTCAAACCTAAATTAAGCAAGAATAAAAAGTCAACTTTG
>E1374_L209
ATTAATATGACACATAGCAGTTTTTTATTGTGACATGGCATAACTTTTAAAGACTCCATCGCATATTTTGCTACTCACTAAAACCAGTTTTGGAAAACACAGTCATAATTTTATAGACCCATAATTTTTCAATCACATGTCCAATTTAAGCGTGCCGTTAGTCCATAAACTCGTATTGATAAGTACTTTACAATCATACAGGAGTCAAA
>E1376_L285
AAAAGAAAAATAAATAAATAAATAATATAATATTTAATTAATATGACACATAGCAGTTTTTTATTGTGACATGGCATAACTTTTAAAGACTCCATCGCATATTTTGCTACTCACTAAAACCAGTTTTGGAAAACACAGTCATAATTTTATAGACCCATAATTTTTCAATCACATGTCCAATTTAAGCGTGCCGTTAGTCCATAAACTCGTATTGATAAGTACTTTACAATCATACAGGAGTCAAATCTAAATTAAGCAAAAATAAAAATTCAACTTGGGCACCCT
>E1377_L304
TCCCCCCATTCTCACCCAGTGAAAACAGCACCTGTGGGTGCCACTGTGCATTCATTGGTTGGCCAGCCAATGACACATGGCACAGTGTCAATGGACACTGTACACACACACACAATGCCCGTTAAACAATGTCGTAGAAATACTTTAGGGGTCCGTAACTTTCAAACCACATGTCCGAATTGGGTGTGCCGTTAATCTATGAACTTGTATTGACGAGTACTTTACAACCATATATGAGTCAAAGCTCAATTTTACAGGAATAAAAAGTCAATTTGGCACCCTCGGAACATTTGGACCGCAACTT
>E1378_L306
ATTTAATTAAGATGACACATGGTAGTTTTTCATCGTGACACATGGCTCTCTTTGACCATGATACATGGCAAGTATCAAATAGTGACATATGGTGCAACTTTAAGGACTCTCTCACATATTTTGCTACCTAGTAAAACCAGTCTTGGAAAACACAGTTACAACTTTGCAAACCCATAACTTTTCAACCACAAGTCCAATTCAAGCGTGCCACCAGTCTATAAACTCATATCAATGATTACTTTACAATCATATAGAAGTCAAACCCAAACTAAGCAAGAATAAATACTCAACTTCGACACCCTCAAA
>E1379_L280
TCTCCCCCCTCTCTCTCTTCTCTCCTACCTCACCTAAGAAAAACCACGTGGGTGCCACTGTGCACCCACAGGAATGGCTGCGATTGCGACATGTGGTGTTTCACTGTTCACCGATTCAAAAATATTAAAATATTACAGTATTCGGAAAAATTCGCATGTCCATAACTTTCAAACCACATGTCCAAATCGGATGTGCCGCTAGTCTACGGACTTGTATCACCGAGTACTTCACAACCATGCATGAGTCAAAGCTCAACTTTGCATGAATAAAAAGTCAACT
>E1380_L225
TAATAATAAAATAATGTAATATTTAATTGGGTGAAATGTCCATTTTCTTGTCGTAACACATGGCACCCTTTATAATGTTACAAGTGATATCGCTGTTCACACACACACATACTGATAAATAGTAACAACTGTCTCGGAAAAACTTCACAGGTTCATAACTTTCTAACCATATGTCCAGATCGGATGTACTGCTAGTCTACAAACTCGTATCGATGAATACTTCAC
>E1382_L201
CTCATGGGTTGGCTGGATTTTTGACACGTGGCACCACTATTCACACACATATAGATCAGTGAATAGTAAATGCTGTCTCGGAAAAACTTCATAGGTCCGTAACTTTCAACCACATGTCCAAATCGGGCGTGCCACTAGACTATGAACTCGTATCGATGAGTATTTCACAATCATGCATGAGTCAAAGCTCAATTTTAAAAG
>E1383_L309
CACCCAATCAAAAAGCCTCCCATGGGTGCCACTGTGCACTCATGGGTTGTTTGGATTTTTGACACGTGGCACCACTGTTCACACACACACACACACACATAGACACACATAGATTGATGAATAGTAACTCCTATCTGGGAAAAATTTTACGGATCCGTAACTTTCAAACCACAAGTCCAAATCAGGTGTGCCACTAGTCTATGAACTTGTATCGATGTGTACTTCACAACCATACATGATTCAAAGCTTAATTTTGTAAGAATAAAAAGTTAACTCTAGCACCCTTGGACAGTTCGGATTTCAACTTAT
>E1385_L298
ATAATAGTATAATATATAAAATAATAACAAAATAATATAATATATCATTTACTTGTGTCTAACATGTGGCATTTTCTCATCATGACACACGGCACCATTACTAAGTTACACGTGGCATACATTGTTCATAAAAAAATAATATTAAAATAATACGGTATTTGAAAAACTTTGCAGGTCCATAACTTTAAAATCACATATCCGAATCATGCATGCCACTAGTCTACAAACTCGTATCGACGAGTACTTCAGAACCATATATGAGTCAAAACTCAATTTTACAAAAATAAAAAGTCAACTC
>E1387_L278
CCTTAGTTTCCACTTTAAAACCAAAAGAAACACAAACCGGCCAAAACTGGAAAATTTTCCAGCAGCTTAACCAAAGCAAACCGAGAATATCTAAACTCCAAAACAATTTCCAAACATAAAGCCTTGTTCTCTTTAGATTAACCTTGCCCTAATCCTATCACAAACTACATGTCCAAATTAGGCTTGCCACTAGTCTATGAAATCATATCGATGAGTACTTTACAACCTGTAGGATTCAAATCCAAATTTTGCAAGAATAAAAGGTCAAATCCAGTACT
>E1389_L283
AATACCTTAGTTTCCACTTTAAAACCAAGAGAAACACAAACCGGCCAAAACTGGAAAATTTTCCAGCAGATTAACCAAAGCAAGCCGAGAACATCTAAACTCCAAATCTATTTCCGAACATAAAACCTTGTTCTCTTTAGATTAACCTTGCCTTAATCCTATCACAAACCACATGTCCAAAATAGGCTTGCCACTAGTCTATGAACTCATATTAATGAGTACTTTACAACCATGTAGGATTCAAATCCAAATTTTGCAAGAATAAAATGTCAAATCCAGCATT
>E1391_L267
CTTTCTCTCTCTTCTCTCCCACCTCACCTAAGAAAAACCACATGGGTGCCACTGTGCACTCACAGGAACGGCTAAGATCGCGACACGTGGTGTTTCACTGTTCACCGATTCAAAAATATTGAAATGTTACGGTATTCGAAAAACTTCGCATGTCCATAACTTCCAAACCACATGTCCAAATCGAACATGTTGCTAGTCTACGGACTCGTATCAATGAGTACTTCACAATTATGCATGAGTCAAAGCTCATTTCCCCATAAATAAAAA
>E1392_L227
GTGGGTGCCACTGTGCACTCACGAGTTGGCTGGATTTTTGACATGTGGCACTACTGTTCACACACATACATATCAATGAATAGTAAATGTTGTCTGGAAAAAACTTCACAGATCTGTAACTTTTAAACCACATGTTCAAATCAGGCATGCCGCTAGTCTTTGAACTCATATCAATGAGTACTTCAGAACCATGCATGAGTCAAAGCTCAATTTTACAAGAATAAAAA
>E1393_L288
CTCCCCCCTTTCACACACTCGTTTTAAGCCACATAAAACCACCCGTGAGTGACACTGTTCACTCATGGGATTGGCTGAGAACACGACACATGGCACACACATTGTTCACTTAATTAAAAAATATATTAAAATATTACGATATTCAAAAAATTTTGCAGGTCCATAAGTTTTGAACAAAATGTCGATCTTAGGTGTGCCACTAGTTTATAAAGTCGTATTGATGAGTACTTCACAACCATACATGAGTCAAAGCTCATTTCCACAAAAATAAAAAGTTAACTCGGTACC
>E1394_L309
ATACCTTAGTTTCCACTTTGAAACCAAGAGAAACACATACAGGCCAAAACTGGAAAATTTTCCTACAGCTTAACCAAACCAAGCCGAGAACATCTAAACTCCAAATCAATTTCCAAATATAAAACCTTGTTCTCTTTAAATTAACCTTTTCCTAATCCTATCACAAACCACATGTCCAAATTAGACTTGCCACTAATCTATGAACTCGTATCGATGAGTACTTTACAACCATGTAGGATTCAAATCCAAATTTTGCAAGAATAAAAAGTCAAATCCAGCACTCTCGGACAGTCTGGACCTCAACTTGTT
>E1395_L286
TTCTCTTCTTGCCCAATCAAAAAGCCTCCCGTGGGTGCCACTGTGCACTCAAAGGTGGCTAGATTTTTGACACGTGGCATAGTATCATTGGACAATGTGCACACACAACATCAATGAATAGTAAACACTGTCTCAAAAAAAACTTCACGGCTCCGTAACTTTCAAACCACATGTCCAAATTGGACGTGCTACTAGTTTATGAAATTGTATCGATAAGTACTTCATAGCCATACATGAGTCAAAGCTCAATTTCACAAGAATAAAAAGTCAACTTAGACATTCTCGA
>E1396_L269
ATATAATATAAAATAATAAAATAATATAATATTCAATTGTCCGAAATGTGGCATTTTCTTGTCGTGACACATGTTACACGTGGTGTCGCTGTTCACGCACACTCATAGATCGATGAATAATAACAGCTATTTTGGAAAAATTTCACAGTTCCATAACTTTCCAACCACATTTCTAGATCAAGCGTGCCGCTAATCTACGAACTCGTATCGACGAGTATTTCACAGCCATACATGAGTCAAAGCTCAATTTTACAAGAATAAAAGGTCAA
>E1397_L243
ATAATGTAGTATTTAATTGTCTGAAATGTGGCATTTCCTTATCGTGACACATGGCACCCTTTATAATACTACACATGGCGTCGCTGTTCACGCACACTCATAGATCGATGAATAATAATACCTGTCTTGGAAAAACTTCACAGGTCTTTCCAACCACATGTCCAAATCGTACATGCCGCTAGTCTACGAGCTCGTATCGATGAGTACTTCACAACCATACATAAATCAAAGCTCAATTTTACA
>E1399_L230
TGGCATTTTCTCATTTTGACACATGGCACCATTAACTAAGTTACACGTGGCATATACTGTTCATACGTTTAAAAATAATATTAAAATAATATGATATTTGAAAAACTTTACAGGTCCATAACTTTAAAACTACATGTCCTAGTCGAGCGTGCTGCTAGTTTACAAACTCGTATCGATGAGTACTTCACAACCATGCATGAGTCAAAACTCAATTTCACAAAAATAAAAAG
>E1400_L302
AATTCGGTGGCGAAATAATAACAAAAATAATATAATATTATATAACATTTACTTGTGGTTGACAGGTGGCATTTTCTCATTTTGACACACGGCACCATTAACTAAGTTACACGTGGCATATACTGTTCATACGTTTAAAAATAATATTAAAATAATATGATATTTGAAAAACTTTATAGGTCCATAACTTTAAAACTACATGTCCTAGTCGAGCGTGCCGCAAGTTTATAAACTCGTATCGATGAGTACTTCACAACCATGCATGAGTCAAAACTCAATTTCACAAAAATAAAAAGTCAATG
>E1401_L274
AATAATATGATATAATATTTACTTGTGGCTTACAGGTGGTATTTTCTTATTGTGACACACGGCACCATTAACCAAGTTACACGTGGCATATACTGTTCACATGTTTAAAAATAATATTAAAATAATACAGTATTTGAAAAAACTTTGTAGGTCTATAACTTTAAAACCATATGTCCGAATCGGACGTGCCACTAGTTTACAAAGTCGTATCGACGAGTACTTTACAACCATATATGAGTCAAAACTAAATTTCAAAAAAATAGAAAGTCAACTC
>E1402_L248
TCTCCCACCTTACTATAATAAATACATAAAATAATAATATAATATAAAATAATAAAATAATGTAATATTTAATTTTCTTACATGTGGCATTCACAGATCGATGAATAGTAACAAATATCTTGGAGAAACTTCATGGGTCCTTAACTTTCTAACCACATGTCTAAATCAGGTGCGCTGCTAGTCTACGAACTCGTATCGACGAGTACTTCACAACCATACATAAGTCAAAGATCAATTTTACAAGAATA
>E1403_L215
AATTCTTGACGGGTCCTGACACCATTAACTAAGTTACACGTGGTATATACTATTCACATGTTTAAAAATAATATTAAAATAATACGATATTTGAAAAACTTTATAGGTCCATAACTTTAAAACCACATGTCCAAATTGGACGTGCCGCTAGTCTACAAACTCGTATCGACGAGCACTTTAGAACTATGTATGAGTCAAAACTCAATTTCACAAAA
>E1404_L259
ATAATAACAAAAATAATATAATATAACATTTACTTGTGGCTGACAGGTGGCATTTTCTCATTGTGATACATGGCACCATTAACTACGTTACACGTGGTACATACTGTTCACATGTTTAAAAATAATATTAAAATAAGACGATATTTGAAAAACTTTACAGGTCCATAACTTTAAAACCATATGTCCGAATTGGGTGTGTCGCTAGTCTACAAACTCGTATCAATGAGTACTTCACAACCATATATGAGTCAAAACTCAA
>E1405_L246
AGTGGCATTTTCTCATTGTGACACACGGCACCATTAACTAAGTTACACGTGACATATACTATTCACATGTTTAAAAATAATATTAAAATAATACGGTATTTAAAAAACTTTGCAAGTTCATAACTTTAAAACCACATGTCCGAATAGGACGTACCGCTAGTCTAAAAACTCGTATCGATGAGTACTTTGCCACTATATATGAGTCAAAACTCAATTTCACAAAAATAAAAAGTCAACTCCAGCACC
>E1406_L234
ATTTACTTGTGGCTAACAGGTGGCATTTTTTCATTCTGACACACGGCACCATTAACTAAGTTACACGTGGCATATACTGTTCATACGTTTAAAAATAATATTAAAATAATACAATATTTGAAAAATTTTGTAGATCTATAACTTTAAAACCACATGTCCGAATTGGACGTGCCACTAGTTTACAAACTCGTATCGACAAGTACTTCACAATCATCTATGAGTCAAAACTCAATT
>E1407_L279
TAACAAAAATAATATAATATAATATAAGATTTACTTGTGGCTGACAAGTGGCATTTTCTCATTGTAACACACGGCATCATTAACTAAATTACATGTGGCATATACTGTTTATATGTTTAAAAATAATATTAAAATAATATGATATTTGATAAATTTTACAGGTCTATAACTTTAAAACCACATGTCTGAATCAGACATGTCGTTAGTTTAAAAACTCGTATCGACAAGTATTTCACAACCATATATGAGTCAAAATTCAATATCATAAAAATAAAAAGT
>E1408_L269
ATAATATAACATAACATTTACTTGTGGCTAACAGGTGGCATTTTCTTATTGTGACACACGGCACTATTAACTAAGTTACACATGGCATATACTGTTTACATGTTTAAAAATAATATTAAAATAATATGATATTTGAAAAACTTTGCAGGTTCATAACTTTAAAACCACATGTCCGAATCGGGCGTGCCGCTAGTTTACAAACTCGTATCGACGAGTACTTCATAACCATATATGAGTAAAAACTCAATTTTACAAAAATAAAAAGTCAA
>E1409_L231
CCACTGTGCACTCACGGGTTTGCCTAAAATTGTGACACATGGCACCACCGTTCACACACACTCACAGATCGATGAATAGTAACAACTATCTCGGAAAAACTTCACGGGTCCATAACTTTCAAACCATAAGTCCAAATTAGACGTGCTGCTAGTCCATGAACTCGTATCGACGAGTACTTCATAACCATACATGAGTCAAAGCTCAATTTTACAAAAATAAAAAGTCAACTC
>E1411_L240
ATAATATAATATAACATTTACTTGTGGCTGACAAGTGGCATTTTCTCATTATGACACATGGCACCATTAACTAAGTTACATGTGGCATATACTGTTTACATGTTTAAAAATAATATTAAAATAATACGATATTTGAAAAACTTTGCAGGTCCATAACTTTAAAACCACATGTCCGAATCGGACGTGCCACTAGTCTACAAACTCATATCAACGAGTACATCGCAACCATATATGAGTCAA
>E1415_L273
TATAATATAACATAACATTTACTTATAGCTGACAGGTTGCATTTTCTCATTGTGACACACGGCACCATAAACTAAGTTACACGTTGCACATACTGTTCACACGTTTAAAAATAATATTAAAATAATATGATATTTGAAAAACTTTGCAGGTCTATAACTTTAAAACCACATGTCTAAATCGAGCATGCCGCTAGTTTACAAACTCGTATTGACAAGTACTTCACAACCATATATGAGTCAAAACTCAATTTCACAAAAATAAAAAGTTAACTC
>E1417_L277
ATAACAAAAATAATATAATATAATATAACATAACATTTACTTATGGCTGACAGGGGGCATTTTCTCATTGTGACACACGGCACCACTAACTAAGTTACACGTGGCATATACTGTTCACACGTTTAAAAATAATATGATATTTGAAAAACTTTGCAGGTCTATAACTTTAAAACCACATGTCTGAATCGAGCATGCCGCTAGTTTACAAACTCTTATTGACAAGTATTTCACAACCATATATGAGTCAAAACTCAATTTCACAAAAATAAAAAGTTAA
>E1418_L254
TACTTGTGGCTGATAGTGGCATTTTTTTCATTGTGACACATGGCACCATTAATTAAGTTACATATGGCATACACTGCTCACACATTTAAAAATAATATTAAAATAATACAGTATTTGAAAAACTTTGTAGGTCCATAACTTTAAAACCACATGTCCGAATCGGGCATGTCGCTAGTTTACAAACTTGTATCGGTGAGTACTTCACAACCATGTATGAGTCAAAACTCAATTTCACAAAAATAAAAAGTCAATTT
>E1420_L273
TAATATAATATAACATTTACTTGTGGCTGATAGGTGGCATTTTTTCATTGTGACACATGGCACCATTAATTAAGTTACATGTGGCATACACTGCTCACACATTTAAAAATAATATTAAAATAATACAGTATTTGAAAAACTTTGTAGGTCCATAACTTTAAAACCACATGTCCGAATCGGGCATGTCGCTAGTTTATAAACTTGTATCGGTGAGTACTTCACAACCATGTATGAGTCAAAACTCAATTTCACAAAAATAAAAAGTCAACTTCG
>E1421_L288
AATATATAAAGTAATAACAAAAATAATATAATATAACATTTACTTGTATCTGACAAGTGGCATTTTTTCATTGTGACACACGGCACCATTAACTAAGTTACACGTGGCATATAGTGTTTATATGTTTAAAAATAATATTAAAATAACATGGTATTTGAAAAACTTTGCAGTTCCATAACTTTAAAACCATATGTCCGAATCGGATGTGCCACTAGTCTACAAACTCCTATCGACGAGTAATTCACAACTATGTATGAGTCAAAACTCAATTTTACAAAAATAAAAAGT
>E1423_L240
TGCATTACTTATGCACCAAAATTTCAACATTTAAATCAACAGTAAACTTAATAAAATTTAAATCATAATTTCATCCAATTAATCTTTTCCACAATAATTCAATTCCATGAATAAGTAAATAATCAAACGCATAATATATTTTTGTTATCATGGTAATTTAACACAATTAATTCTTCAACCTTCAGATCAATTCACAACATATATCATTTAATCCACATATAATGTCACAATTTCACAAAA
>E1425_L241
CTGACTGGTGGCGTTATCTCATTGTAACACACAACACCATTAACTAAGTTACACGTGATATATACTGTTTACATATTTAAAAATAATATTAAAATAATACGATATTTGAAAAACTTTGCAGGTCCATAACTTTAAAACTACATGTCTGAATCAGGCGTGCCGCTAGTTTACAAACTCGTATTGTCTAATACTTCACAACCATGTATGAGTTAAAACTACTCAATTTCACAAAAATAAAAAG
>E1426_L286
ATAACAAAGATAATATAATATAACATTTACTTGTGGCTGACAGGTGGCATTTTCTCATTATGACACAAGGCACCATTAACTAAGTTACACGTGGCATATACTATTCACATTTTTAAAAATAATATTAAAATAATACGATATTTGAAAAAATTTGTAGGTCCATAACTTTAAAACCACATGTCCGAATCGGGCGTGCCGCTAGTCTACAAACTCATATCGATGAGTACTTCATAACTATGTATGAGTCAAAACTCAATTTCACAAAAATAAAAAGTCAACTCCGACA
>E1428_L286
ATATAAAATAATAACAAAAATAATATAATATAACATTTACTTGTGGCTGACAGGTGGCATTTTGTCATTGTGACACACAGCACCATTAACTAAGTTACACGTGGCATATACTATTCACACATTTAAAAATAATATTAAAATAATACGGTATTTAAAAAACTTTGCAGGTCCATAACTTTAAAACCACATGTCCGAATCGGGCGTGCCGGTAGTCTACAAACTCATATCAATGAGTACTTCACAACTATGTATGAGTCAAAACTCAATTTCACAAAAATAAAAAGTC
>E1430_L282
AGAGAGAGAGGAAAGGGGATGATGAATAATACCCCCTGTTTTCCTCCGGTGTTCCCCCCAAAAGAAAAGAAAAAGAAAGAAAATTAAAGGAAAAGAAATTAGTAAAATAATGTAAAATAAAATAATAATGTACAAGAAAACTTTGCAGATACAGAACTTTTTAACCAAATATCCAAATTAGATGTGCCACCAGTCTACGAACTCGTATCGACAAGCACTTTCATATAACACATGGGTTAACACTAGAATCTATGTAACTAAAAAGTCAACCCCGAGCTCGTT
>E1432_L267
AAAATAATATAATATAACTTACTTGTGGCTGACCCGTAGCATCTTCTCATTGTGACACATGGCATCATTAACTAAGTTACACATGGCATATACTGTTCACAAATTTAAAAATAATATTAAAATAATATGGTATTTGAAAAATTTTGCAGATCCATAATTTTAAAACCACATGTCCGAATCGAGCGTGCCGCTAGTCTAAAAACTCGTATTGATGAGTACTTCACAATCATGTATGAGTCAAAACTCAATTTCACAAAAATAAAAAGG
>E1433_L309
ATAATATAATATAACATTTACTTGTGGCTGACAGGTGGCATTTTTTCATTGTGACACACGGTACCATTAACTAAGTTACATGTGGCATATACTGTTCACATATTTAAAAATAATATTAAAATAATACGATATTTGAAAAACTTTACAGGTCCATAACTTTAAAATCACATGTCCTAATCGGACATGCCGCTAGTTTACAAACTTGTATCGACGAGTACTTCACAACCATATATGAGTCAAAACTCAATTTCACAAAAATAAAAAGTCAACTCCGGCACCCTCAGACAGTTCGGACATCAACTTGTTTTG
>E1435_L204
GTGTTTTAGGACACATAAAACCACCCATGGGTGATACTATTCACTCGTGGGATTGGCTAAGAACACGACACATGGCGCACACACTGTTCACTTAATTAAAAAATATACTAAAATATTACGAAATTCGAAAAACTTTGCAGGTCTATAATTTTTCAACGAAATGTCCAAAGTAGGCGTGCTGCTAGTCGTATCGATGAGTATTTC
>E1436_L253
CATAATATTTACTTGTGGCTGACAGATGGCATTTTCTCATTGTGACACATGGCACTATTAATTAAGTTGCACGTGGCATATACTGTTCACATGTTTAAAAATAATATTAAAATAATACAGTATTTGAAAAACTTTGTAGGTCCATAACTTTAAAACCACATATCCTAATCGGACGTGCCGCTAGCTTACAAACTCGTATCGACGAGTACTTCACAACCATGTATGAGTCAAAACTCAACTTCACAAAAATAAA
>E1437_L266
CAAACCACAAATATTAATATTTTAATCGGGTAACTCCCAAATGGGTACCCGGGGAACGAACACCAAACGATATCTAAAATTTACGAGTTATATACCGAATCGAAGCTTGAATGATGAGGATCATGGATTTGGTCTTAATTTCCGGTGATCGGACTCGAGGTGGTCGGAATCGGGCGTACCGCTAGTTTATAAACTCGTATCGACGAGTACTTCACAACCATGTATGAGTCAAAACTCAATTTCACAAAAATAAAAAGTCAACTCTG
>E1438_L225
CAATTACTTGTGGCTAACAGGTGGCATTTTCTCATTATGACACACGGCACCATTAACCAAGTTACACGTGGCATATACTGTTTATATGTTTAAAATAATATTAAAATAATATGGTATTTGAAAAATTTTGCAGGTCCATAACTTTAGAATCACATGTTCGAATCGGGCGTGCCACTAGTTTACAAACTCGTATCGATGAGTACTTCACAACCATGTATGAGTCAA
>E1439_L264
AAAATAATGTAATATTTAATTATCTGAAATGTGGCATTTTCTTGCCGTGACATATGGCACACTTTATAATGTTACACGTGGCATCGCCGTTCATGCGCACTTACAGATCGATGAATAGTAACAGCTATCTCGAAAAAACTTCAAAGGCTCGTAACTTTTCAAATACATTTCCAAATTGGGCGTGCCACTAGTCTACAAACTCATATCAACGAGTACTTCACAACTATACATACGTCAAAGCTCAATTTTACAAGAATAAAAAGT
>E1441_L247
ATAATTCTTAATTATGGCTGACATGTGGCATTTTATTATCATGACACATGGCACCCTTTATTAAGCTACATGTGACATACTGTTCACACATTTAAAAAATAATATTAAAATAATACGGTATTTGAAAAATTTTCCATGTCCATAACTTGCAAACCACATGTTCGAATCAGGTGTGCTGCTAGTCGATGAACTTGTATCGACGAGTACTTCACAATCATGCATGAGCCAAAGCTTAATTTTGCAACAA
>E1442_L258
ATAATATGACATTTACTTGTGGCTGACATGTGGTATTTTCTCATTGTGACACACGGCACCATTAACTAAGTTACACGTGGCATATATTGTTCACACATTTAAAAATAATATTAAAATAATATAATATTTGAAAAATTTTGCAGGTCCATAACTTTAAAACCACATGTCCGAATCGGGTGTGCCACTAGTTTACAAACTCGTATCAACGAGTACTTCACAACCATGTATGAGTCAAAACTCAATTTCACAAAAATAGAA
>E1443_L410
TAATAAAATAATATAATTCTTAATTATGGTTGACATGTGGCATTTTATTATTGTGACACATGGCACCCTTTATTAAGCTACACGTGACATACTGTTCACACATTTAAAAAATAATATTAAAATAATACGGTATTCGAAAAATTTTGCAGGTCCATAACTTGCAAATCACATGTCCGATTCAGGTGTGCCGCTAGTCGATGAACTTGTATCAATGAGTACTTCACAACCATGCATGAGTGAAAGCTTAATTTTGCAACAATAAAAAGTCAACTCCGACACCCTTTGATAGTTTAGACCTCAATGTGTTTTGCTCATAGCTTTCAAACCGTAGTTCTGTTTTCGACGTGTTACTAATTTATGGACTCGAGTCAATCCATACTTCACAATGGTACCACGATCAACCTAGAATT
>E1444_L256
TATAATATAACATTTACTTGTGGCTGACAGATGGCATTTTCTCATTGTGACACATAGCACCATTAACTAAGTTACACGTGACATATACTGTTCACAAATTAAAAATAATATTTAAATAATACGATATTTGAAAAAACTTTGCAGATCCATAACTTTAAAACCACATGTTTGAATTGGGCGTGCTACTAGTTTACAAACTCGTATTGACGAGTACTTCACAATCATGTATGAGTCAACTCAATTTTACATTAATAAA
>E1445_L250
ACTTGTGGCTGAGAGGTGGCATTTTCTAATTGTGACACACGGCACCATTAACTAAGTTACATGTAGCATATAATGTTCACACGTTTAAGAATAATATTAAAATAATACGATATTTGAAAAATTTTACAAGTCCATAAATTTAAAACCACATGTTTGAATCGGATGTGCCGCTAGTCTACAAACTCGTATCGACGAGTACTTTACAACCATATATGAGTCAAAACTCAATTTCACAAAAATAAAAAGTCAA
>E1448_L255
TATAACATTTACTTGTGGCTGACAGGTGGCATTTTCTCATTGTGGCACATGGCATCATTAATTAAGTTACACGTGGCATATACTGTTTACGTATTTAAAAATAATATTAAAATAATACGATATTTGAAAAATTTTACAAGTCTATAACTTTAAAACCACATGTCCGAATAGAGCGTGCCGCTAGTTTACAAACTCGTATCGATGAGTACTTCACAATCATGTATGAGTCAAAACTCAATTTCACAAAAATAAAAA
>E1451_L245
AAAATAATATAATATAACATTTACTTGTGGCTGAGGTGGCATTTTCTTATTGTGATACACGGCACCATTAACTAAGTTACACGTGATGTATACTGTTTATATATTTAAAAATAATATTAAAATAATACGATATTTGAAAAATTTTGCAAGTCCATATATCTGAACCGGACGTGCCATTAGTTTACAAACTCGTATTGACGAGTACTTCACAACCATGTATGAGTCAAAATTCAATTTCACAAAAA
>E1452_L268
TATAACATTTACTTGTGGCTGACAGGTGGCATTTTCTCATTGTGACACATGGAACCATTAACTAAGTTACACGTGGTAGATACTGTTCACACATTTAAAAATAATATTAAAATAATACAGTATTTGAAAAACTTTGCAGGTCTATAACTTTAAAACCACATGTCCGAATCGGGCGTGCTGCTAGTCTACAAACTCATATCGACAAGTACTTCACAACCATGTATGAGTCAAAACTCAATTTAATAAAAATAAGAAGTCAACTCTGGCA
>E1454_L217
CATTTTGACACATGGTACCATTAACTAAGTTACACATGGCATATATTGTTCACACATTTAAAAATAATATTAAAATAATACGGTATTTGAAAAACTTTGTAGGTGTATAACTTTAAAACCACATGTCCGAATCAGACGTGCTGCTAGTCTACAAACTCATATCGACGAGTACTTCACAACTATGTATGAGTCAAAACTCAATTTCACAAAAATAAGA
>E1455_L250
ATAATATAACATTTACTTGTGGTTGACAGGTGGCATTTTCTCATTGTGACACACGGCACCATTAACTAAGTTACACGTGGCATATACTGTTCATATGTTTAAAAATAATATTAAAATAATACAATATTTGAAAAACTTTGTAGGTCCATAACTTTAAAACCACCTGCCCGAATCGGACGTGCCGCTAGTTTACAAACTCATATCGACGAGTACTTTACAACCATATATGAGTCAAAACTCAATCTCACAA
>E1456_L331
CCAATCAAAATGCCTCCCGTGGGTGTCACTGTGCACTCACAAATTGGCTGGATTTTTGACACATGGCACTACTATTCACAAACTCACAAATTGATGAATAGTAACTTCTATGTCGAAAAAACGTCATGTGGCCGATACTTTCAAACCACATGTCCAAATCACGCGTGCCACTAGTTAATGAATTCATATCGACGAGTACTTCACAACCATATATGAGTTAAAAATAAATTTTACGAGAATAAAAATCGAATTTTTGAGACTGACACCGATCGTTCTTTTCTAAGTGCACCAAAAAGTTCTTTTTATAGTTATCAGAATTCATATCGACGAG
>E1457_L239
TAATATAACATTTACTTGTGGCTGACTGGTGGCGTTATCTCATTGTAACACACAACACCATTAACTAAGTTACACGTGGTATATACTGTTTACATATTTAAAAATAATATTAAAATAATACGATATTTGAAAAACTTTGCAGGTCCATAACTTTAAAACCACATGTCTGAATCAGGCGTGCCGCTAGTTTACAAACTCGTATTGTCTAATACTTCACAACCATGTATGAGTTAAAACTC
>E1458_L279
AATAATAACAAAAATAATATAACATTTACTTGTGGCTGACAGGTGGCATTTTCTCATTGTGACACACGGCACCATTAACTAAGTTACACGTGGCATATACTGTTCATATGTTTAAAAATAATATTAAAATAATACAATATTTGAAAAACTTTGTAGATCCATAACTTTAAAACCACATGCCCGAATCGGATGTGCCGCTAGTTTACAAACTCATATCGACGAGTACTTTACAACCATATATGAGTCAAAACTCAATCTCACAAAAATAAAAAGTCAACT
>E1461_L267
AAGCATTGGAACCATTTCATGCTTCTCGGACTCCAAAAATGTACCAAAACCGTCACCCGGGTCCATATCGGCTTCCACCACTTGGATGCTTAGAATAGGCTTTGTATCTTCAAGTATGGACAAGCTCTGTTGAGATTGATTACCCCCTGTATAAATACTCCCAGGTTGTCCTTAAATCTCTTAATTTGAGCTCTTGTGATTGGTCTAGTCTTCATCCGTGTCGAGTCAGCACCCCAGCGAGTTATCGGTTGAGCGGGCTCAGGCGGA
>E1463_L244
CTTATGGCTGATAGGTGGCATTTTCTCATTGTGACACACGGCACCATTAACTAAGTTACACGTGGCATATACTATTCACATGTTTAAAAGTAATATTAAAATAATACGGTATTTGAAAAACTTTGCAAGTTCATAACTTTAAAACCACATGTCCGAATAGGACGTACCGCTAGTCTAAAAACTCGTATCGATGAGTACTTTGCCACTATATATGAGTCAAAACTCAATTTCACAAAAATAAAAA
>E1464_L232
TAAGAAGTCCACCCATGGGTGCCATTGTGCACTCATGGGATTGGCTAACAAATTGATATGTGGTACATACCGTTCACATATTTAAAAATAATATTAAAATAATACAGTATTCGGAAAAATTTGCATGACCATAACTTTTCAACAAAATGTCCAAATTAGTCGTGCCACTAGTCTATAAACTCATATGGACCAGTACTTCACAACCATGCATGAGTCAAAGGTAAATTTTGCA
>E1465_L230
AGAAGGAAGAAGAAGAAAGAAGGAGGGCCCCCGTGGTGTTTTCCCATGTGGGGAAAGAAAGAAAAATAAAGAAAAAGAAAAAAAGGAAAAAAAAAAGAGAATTAAAAATAAATAAATAAATAATATTAAATAATAAAATTTTATCATAATATTATAATATATAAAATAATAACAAAAGTAATATAATAAAACATTTACTTGTGGCTGACATCAACTCCGGCACCCTCAGA
>E1466_L256
ACAAAAATAATATAATATAATATTTACTTGTGGCTGACAGGTGGCAGTTTCTCATTGTGACACACGGTACCATTAACTAAGTTACATGTGGTATACACTGTTCACATGTTTAAAAATAATATTAAAATAATATGGTATTTGAAAAACTTTGTAGATCCATAACTTTAAAACCACATGTCTGAATCGGACGTGTTGCTAGTTTACAAACTTGTATCGGCGAGTAATTCACAACCATGTATGAGTCAAAACTCAATTT
>E1468_L253
ATTTACTTGTGGCTGACAGGTGGTATTTTCTCATTGTGACACATGGCACCATTAACTAAGTTACACATGGTATATACGGTTTATATGTTTAAAAATAATATTAAAATAATACGATATTTAAAAAATTTTGCAGTTCCATAACTTTAAAACCACATGTTCGAATCGGACGTGCCGTTAGTTTACAAACTCATATCAACGAGTACTTCACAACCATGTATGAGTCAAAACTCAATTTCACAAAAATAAAAAATCA
>E1471_L297
CATTTACTTGTGGCTGATAGGGGGCATTTTCTCATTGGGACACACGACACCATTAACTAAGTTACACGTGACATATACTGTTTACATGTTTAAAAATAATATTAAAATAATATGGTATTGGAAAACCTTTGCAGGTCCATAACTTTAAAACCACATGTTCAAATCTGGTGTGCCTAGTTTGTAAACTTGTATCGACGAGTACTTCACAACCACATATGAGTTAAAACTCAATTTCACAAAAATAAAAAGTCAACTCGGGCACCCTCGGATAGTTCGGACATCAACTTGTTTTGCTCA
>E1473_L222
ACACGTGATGCATCCCATTTGGTGACATGTGGCACAAATAAAATATTCTTTGAATATTCTACTACCCGATAAAAATATTCTCGGGAAAAATAGGTGTAACTTTATAGACTTGCAACTTTTAATTGTAGATCCGATTTAAGCATGCTACCAGTCCATGAATTTGTATCGATGAGTACTTTACAACCATATAGGAGTCAAACCCAAATTAAGCAAGAATAAAAA
>E1474_L213
TAATATTTAATTGTCTAAAATGTGGCATTTCCTTGTTGTGACACATGGCATCCTTTATAATGCTACAAGTGGCATCTCTGTTCATGCACACTCAAAGATCGATGAATAATAATAGCTGTCTCGGAAAACTTCAAAGGTCCGTAACTTTCCAACCACATGTCCAAATTGGGCGTGCCACTAGTCTACGAGCTCATAACGACAAGTACTTCATAA
>E1475_L260
CAAAAATACTATAAGATAACATTTACTTGTGGCTGACATGTGGCATTTTCTCATTGTGACACACAGCACCATTAACTAAGTTACACGTGGCATATACTATTCACATGTTTAAAAATAATATTAAAATAATACGGTATTTGAAAAACTTTGCAGGTCCATAACTTTAAAACCACATGTCCAAATCGGGCGTGCCACTAGTCTACAAACTCATATCGATGAATACTTCACAACCATGTATGAGTCAAATCTCAATTTCACGA
>E1478_L294
AAAATAATAACAAAAATAATATAATAGAATATAATATTTACTTGTGGCTGACAGGTGGCATTTTTTCATTTTGACACAACACCATTAACTAAGTTACATGTGGCATATACTGTTCACATATTTAAAAATAATATTAAAATAATACGATATTTGAAAAACTTTGCAGGCCCATAATTTTAAAACCACATGTCCAAATCGGGCGTGCCGCTAGTTTACAAACTCGTATCGATGAGTAATTCATAACCATGTATGAGTCAAAACTCAATTTCACAAAAATAAAAAGTCAACTCTGGC
>E1480_L227
CTTGTGGCTGACAGGTGGCATTTTTTCATTTTGACACATAACACCATTAACTAAGTTACAAATGAAATATACTGTTCATATATTTAAAAATAATATTAAAATAATACCGTATTTGAAAAACTTTGCAGGCCCATAACTTTAAAACCACATGTCCAAATCGGGCGTGCCGCTAGTTTACAAACTCGTATCGATGAGTAATTCATAACCATATATGAGTCAAAACTCAA
>E1482_L204
AAAGAAAAAGAAAAAGAAAAAGAAATAAATAAAATAATATTAAAATAATACGGTATTTGAAAAACTTTGCAGGTCCATAACTTTAAAATCACATGTCCGAATCGGATGTGTTGCTAGTCTACGAACTTGTATTGATGAGTACTTCACAACCATGTATGAGTCAAAGCTCAATTTCACAAAAATAAAAAGTCAACTCAGACACCC
>E1483_L201
ACGGCACCATTAACTAAGTTACACGTGGCATATACTGTTTACGTGTTTAAAAATAATATTAAAATAATACAGTATTTGAAAAATTTTGCAGGTCTATAATTTTAAAACCACATGTCCAAATCGGGTGTGCCACTAGTTTACAAATTCATATCGACGAGTACTTCACAACCATATATGAGTCAAAACTCAATTTCACAAAAA
>E1484_L251
AAAATAATATTAAAATAATACGGTATTTGAAAAAACTTTACAGGTCCATAACTTTAAAACCATATGTCCTAATCGGATGTGCCGCTAGTTTAAAAACTCGTATCGACGAGTACTTCACAACCATGTATGAGTTAAAACTCAATTTCACAAAAATAATATAATATAACATTTACTTGCGGCTGATAGGTGGCATTTTCTCATTGTGACACACGGTACCATTAACTAAGTTACATGTGGCATATACTGTTCAC
>E1485_L287
CAAAAATAATGTAATATAATATAACATTTACTTGTGGCTGACAGGTGGCATTTTCTCATTGTGACACACGGCACCATTAACTAAGTTACACGTGGCATATATTGTTTACATGTTTAAAAATAATATTAAAATAATATGGTATTGGAAAACTTTTGCAGGTCCGTAACTTTAAAACCACATGTCCAAATCGGGCGTGCCACTAGTTTGCAAACTTGTATCGACAAGTACTTCACAACCATGTATGAGTCAAAACTCAATTTCACAAAAATAAAAAGTCAACTCGGGCA
>E1486_L263
CAACAAAAATAATATAATATATCATTTACTTGTGTCTGATATGTGTCATTTTCTCATCATGACACACGGCACCATTACTAAGTTACACATGGCATATACTGTTCATAAAAAAATAATATTACAATAATATAATATTTGAAAAACTTTGCAGGTCCATAACTTTAAAACCACATGTTCGAATCGGACGTGTTGCTAGTCTATAAACTCGTATCGGTGAGTACTTCACAACCATGTATGAGTCAAAACTCAATTTCACAAAAATA
>E1488_L279
ACAAAAATAATATAATATAACATTTACTTGTGGCTGACAGGTGGCATTTTCTCATTGTGACACACAGCACCATTAACTAAGTTACACGTGGTATATACTGTTTCATATGTAAAAAATTATATTAAAATAATACAGTATTTGAAAAATTTTGAAGGTCCATAACTTTAAAACCATATGTCCGAATTGGACATGCTGCTAGTCTACAAACTTGTATCGACGAGTACTTCACAACCATGTATGAGTTAAAACTCAATTTCCCAAAAATAAAAAGTCAACTCG
>E1489_L252
ATAATATAACATTTACTTGTGGCTGACAGGTGGCATTTTCTCATTATGACACACAGCACCATTAACTAAGTTACACGTGGTATATACTGTTTCATATGTAAAAAATTATATTAAAATAATACGGTATTTGAAAATTTTTGAAGGTCCATAACTTTAAAACCACATGTCTGAATTGGGCGTGCTGCTAGTCTACAAACTTGTATCGACGAGTACTTCACAACCATGTATGAGTTAAAACTCAATTTCACAAAA
>E1491_L250
ATAACATTTACTTGTGGCTGACAGGTGGCATTTTCTCATTGTGACACACGGCACCATTAACTAAGTTACACGTGGCATATACGGTTTACATGTTTTAAAAAAATAATATTAAAATAATACGGTATTTGAAAAACTTTGCAGGTCCATAACTTTAAAACCACATGTTCGAATCGGACGTACCGCTAGTCTACAAACTCATATCGACGAGTACTTCACGACCATGTATGAGTCAAAACTCAATTTCACAAAA
>E1493_L290
CTATTAAAGGCGACTCTGTTCAACCAAATATTTAGCGACTCTTAAAAGATGTGTCGCGTGTTGTTGTTTCTAGCGACTGCTTGACGTTGACAGTTTTCGGATGCGTCGTCTATTTATTGAATTTTTACTGACATATTAACCTCAGAGTCGCGGTTTTATTTTTTTAAATGCGTTTGATTTCTAACGTCACTAAGTGAGTGTCACTAGATCTTAATTTTCATGCAATGGTACTTTACAACCAGATAAAAGTCAAAGTTAAATTTCACAAGAATAAAAAGTCAACTTGGCAC
>E1494_L286
AAAAATAATATAATATAACATTTACTTGTGGCTGACAGGTGGCATTTTCTCATTGTGACACACGGCACCATTAACTAAGTTACATGTGGCATATACTGTTCATATGTTTAAAAATAATATTAAAATAATACAATATTTGAAAAATTTTGCAGGTCCATAACTTTAAAACCACATGTCCGAATTGGGAGTGCCGCTAGTTTATAAACTTATATCGATGAGTACTTCACAACCATATATGAGTCAAAAATCAATTTCATAAAAATAAAAAGTCAACTCGGGTACCCTC
>E1495_L224
ATTTTCTCATTGTGACACACGGCACCATTAACTAAGTTACACGTGGCATATACTGTTCACATGTTTAAAAATAATATTAAAATAATATGGTATGTGAAAAACTTTGCAGATCCATAATTTTAAAACCACATGTCCTAATTGGGCGCGCCGCTAGTTTACAAACTCATATTGACGAGTACTTCACAACCATATATGTGTCAACTCAATTTTACAAAATAAAAAGT
>E1499_L260
ATATAATATTACATTTACTTGTGGCTGACAGATGGCATTTTCTCATTGTGATACACGGCACCATTAACTAAGTTACAAGTGGCATATACTGTTCATATGTTTAAAAATAATATTAAAATAATACGATATTTGAAAAACTTTGCAGGTCCATAAATTTAAAACCACATGTCCGAATCGGACGTGCCACTAGTTTACAAACTCATATGGATGAGTGCTTCACAACCATGTATGAGTCAAAACTCAATTTCACAAAAATAAAA
>E1500_L255
ACCATTTACTTGTGGCTGACAGGTGGCATTTTCTCATTGTGACACACGACACCATTAACTAAGCTACATGTGGAATATATTGTTCACATGTTTAAAAATAATATTAAAATAATACCGTATTTAAAAAATTTTGCAGGTTCATAACTTTAAAATCACATGTCCGAATCGGGTGTGCCACTAGTCTACAAACTCGTGTCAACGAGTAATTCACAACCATGTATGGGTCATAACTCTATTTCACAAAAATAAAAAGTC
>E1502_L276
AATAATAACAAAAATAATATAATATAACATTTACTTGTGGCTGACAGGTGGCATTTTCTCATTATGACACACGGCACCATTAACTAAGTTACATGTGGCATATAATGTTCATATGTTTAAAAATAATATTAAAATAATACAGTATTTGAAAAATTTTGCAGGTCCATAACTTTAAAATCACATGTCCGAATCGGGAGTGCCGCTAGTTTATAAACTTATATCGATGAGTACTTCACAAACATGTCTGAGTCAAAAATCAATTTCATAAAAATAAAA
>E1504_L278
CTTCCCCTTCTTTCTCTTTCCTCCCCCCTTCTCACCTAGTGAAAACAGCCCCAGTGGGTGCCATTGTGCACTCACTAGTTGGCCAGCCATTGACACATGGCACATACTGTTCACACATTTAAAAATAATATTAAAATAATACAGTATTCGGAAAACTTTGCAAGTCCATAAGTTGTCAATGAAATGTCCAAATTAAGCGTGTCACTAGTCTATGAACTCATATTGACAAGTACTTCACAACCATCCATGAGTCAAAGCTTAATTTTACAAGAATAAAA
>E1505_L273
ATATAAAAATAATAAAATAATATAATTCTTAATTATGGCTGACATGTGGCATTTTATTATCATGACACATGGCACCCTTTATTAAGCTACACGTAACATACTGTTCACACATTTAAAAAATAATATTAAAATAATATGGTATTCGAAAAATTTTGCAAGTCCATAACTTGCATACCATATGTCCGAATCAGGTGTGCTGCTGGTCGATGAACTTGTATCGACGAGTACTTCACAACCATGCATGAGTCAAAGCTTAATTTTGCAACAACAAAA
>E1506_L265
CCCACAAGTGTTTTGGCCAAAATAAAAGCCACCCATGGGTGACACTGTTCACTCATGGATTGGCTAAGAATGCACACAGTGTTTACTCAATTACAAAATATATTAAAATATTACGGTATTTGAAAAACTTTGCAGATCCATAACTTTTCAACGAAATATCCAAATTAGGCGTGCCGCTAGTGTATGAACTTGTATTGATGAGTACTTCACAACCATGCATGAGTCAAAGCCCAATTTCACAAAAAAAAAAAACAACTGGGGGCAC
>E1508_L304
ATATTAAAACAATAATATTATATAAATATAAAAATAATAAAATAATATAATTCTTAATTATGGTTGACATGTGGCATTTTATTATTGTGACACATGGCACTCTTTATTAAGCTACACGTGAGATACTGTTCACACATTTAAAAAATAATATTACAATAATACGATATTCGAAAACTTTTGCAGGTCCATAACTTGCAAATCACATGTCCGAATCAGGTGTACCGCTAGTCGATGAACTCGTATCAATGAGTACTTCACAACCATGCATGAGTGAAAGCTTAATTTTGCAACAATAAAAAGTCAA
>E1509_L259
AATAATATAATTCTTAATTATGGTTGACATGTGGCATTTTATTATTGTGACACATGGCACCCTTTATTAAGCTACACGTGACATACTGTTCACACATTTAAAAAATAATATTAAAATAATACGGTATTCGAAAAATTTTGCAGGTCCATAACTTGCAAATCACATGTCCGATTCAGGTGTGCCGCTAGTCGATGAACTCGTATCAATGAGTACTTCACAACCATGCATGAGTGAAAGCTTAATTTTACAACAATAAAAA
>E1511_L222
TTATTATCATGACACATGGCACCCTTTATTTAAGCTACACGTGACATACTGTTCACACATTTAAAAAATAATATTAAAATAATACGGTATTCGAAAAATTTTGTAGGTCCATAACTTGCAAACCACATGTCCGAATCAGGTGTGCTGCTGGTCAATGAACTTGTATCAATGAGTATTTCACAACCATGCATGAGTCAAAGCTTAATTTTGCAACAATAAAAA
>E1515_L270
CCACCTCACCCCCCTTTACCCAATGAAAATAGCTCCGGTGGGTGCCGTTGTGCACTCACTAGTTGGCTGGATTTTTTACACATGGCATCACTATTCACACACTCTCACAGATTGATGCTTGTAAACCTTGCCTCAGAAAAAATTCATGAGTACGTAACTTGCAAACCACATGTCTAAATTAGGCATGCTGCTAGTCTATGAACTTGTATCAATGAGTAATTCATAACCAAACATGAGTCAAAGCTCAGTTTTACGAGAATAAAAAGTCAA
>E1517_L214
TGCGTTTTTGCCTGAATAAAAGCCACCCATGGGTGACACTATTCACTCACAGGTTTGGCTGAAATTGCGACACATGGTACACACTGTTCACTCAAGCCAAATATATTAAAATAATATTGTATTCGAAAAACTTCGCAGATCTGTACTTTTTAATTGTACGTCCAAATTAGGTGTGCCGCTAGTCTATGGACTCGTATCGACGAGTACTTCACAA
>E1518_L269
TAATATTTAATCGTCTGAAATGTGACATTCCCTTGTCGTAACACATGGCACCCTTTATAATCCTACATGTGGCATCGCTGTTCACGCACACTTACATATCGATGAATAGTAATAGCTATCTCTGAAAAACTTCACAGGTTCGTAATTTTCCAACCATATGTCCAAATCGGGTTTGCCACTAGTCTACGAGCTTGTATCGACGAGTACTTCACAACCATATATAAGTCAAAGCTCAATTTTATAAGAATGAAAAGTCAACTCTGGCAGCC
>E1519_L318
CTTCTCTCTCCTTTCTCCCCCTTCTCAGCCAATGAAAATAGCTCCCGTGGATGTCACTGTGCCCTCATAGGTTGGCCTAGCAAATGACATGTGGCACAATGTCATTAGGCACTGTGCACACACAGATCGATGAATACTAAATGTTATCTCGGAAAAACTTCACGGGTCCGTAACTTTCAAACCACATGTCCAACTCAAGCTTACTGCTAATCTATGAACTCATATCGACGAGTACTTTACAACTATATATGGGTCAAACCCAAATTTTGCAAGAATAAAAAGTCAACTTCGATACCCTCGGACAGTTCAGACCTCAAC
>E1520_L237
CCTGTGGGTGGCACTGTGCATTCACGGGTTAGCCAGATTTCGACACGTGGTGACACTATGCATACACTCACAAAAATTGATGAACAGTAAATGTTGTCTGGGAAAAAATTCATTGGTCCGTAACTTTCAAAACATATGTCCAAATCAGGTTTGCTGCTAGTCTATGAACTCGTATCAATGAGTACTTTACAACCATATAGGAATCAAACCTAAATTTTGCAAGAATAAAAATTTAAC
>E1521_L288
CTCTCCTCTCTCCCCCCTTCTCTTTCCCCCCTTCTCAGCCAATCAAAATGCCTCCCGTGGGTGCCACTATGCAGTCATGGGTTGGCCAGATTTTTGACACGCGGTGACACTATTCACACACTCACAGATGGATAAATAGTAACTGTTGTCTCAAAAAAACTTCACAAGTCCGTAACTTTCAAACCACATGTCTAAATCAGGCGTGTCTCTAGTCTATAAACTCATGTCAATGAGTATTTCAAGACCATACATGAGTCAAACCTAAATTTTGCAAGAATAAAAAGTCAA
>E1523_L230
CTCCTCTCTTCTCCCCATCTCTCAACCAATCAAAATGCCTCCCATGGGTGCCATTGTGCACTCACAGGTTTGCCAGATTTTGAAGGTGGTGACAATATGTACACACTCACACAGATCGATGAACAGTTAATGTTGTCTAAAAAAAAATTTCACGGGTCCGTAATTTCCAAACCATATGTCCAAATCAAGCGTGCCACTAGTCTATGAACTCATATCGATGAATACTTTTC
>E1525_L246
TCTCAACTAGTGAAAACAGCTCCAATGGGTGCTACTGTACACTCATGGGTTGCCCAAAAAATGACACGTGCCATAGTGTCATTGGGCACTGTGCACATACACAGATCGATGAATAGTAACTATTATCTTAGAAAAATTTCACGGGTCCATAACTTTCAAACCACATGTCAAAATCAGACGTGCTGCTAGTTTATGAACTTGTATCAACGAGTACTTTACAACCATACATGAGTCAAAGCTCAATTT
>E1527_L289
TCCCTCACCTTCTCTCTCCTCCCCCCTTCTTAACCAGTGAAAACAGCTCCTATGGGTGCCACTGTGCACTCATGGGTTGCCCAAAAAATGACACGTGCCATAGCGTCATTGGGTACTGTGCACATACATGATCGATGAATAGTAACTACTATCTCAGAAAAATTTCAAAGGTCCATAACTTTCAAACCACATGTCCAAATCAGGCGTGCTGCTAGTTTATGTACTTGTATCAACGAGTACTTCACAACCATACATGAGTCAAAGTTCAATTTTACAAGAATAAAAAGTC
>E1528_L282
TGATGTAATATTTAATTGTCTGAAATGTGGCATTTCCTTGTCGTGACACATGGCACCCTTTATAGTGCTACACATGGCGTCGCTATTCACATACACTTACATATCGATGAATAGTAATAGCTGTCTCGGAAAAACTTCACAGGTCCGTAATTTTCCAACCATATGTTCAAATCGGACGTGCTGCTAGTCTACAAGCTCGTATCGACGAATAATTCACAACCATATATAAGTCAAAGCTCAATTTTACAAGAATAAAAAGTCAACTCTGGCACCCTCGCACAG
>E1530_L268
ATAATAATAAAATAATATAATATTTAATTGTCTGAAATGTGGCATTTCCTTGTCGTGACACATGGCACCCTTTATAATGCTACACATGGTGTCGCTGTTCATGCACACTCACAGATTGATGAATAGTAATAGCTATTTTACAAAAACTTCACAGGTCCGTAACTTTCCAATCATCTGTCCAAAACGGACATACTCCTAGTCTATGAATTCGTATCGACAAGTACTTCACAACCACATATAAGTCAAAGTTCAATTTTACAAGAACAAA
>E1532_L255
GTGAATAAAAGTGTGTTTTCAGTGCAGGTAATTTTTGGTAAGTCCTACCCTTAGGGGAGGTGCTGCCGGATTTTCCGTTGGAAGGTTCAGTGGTATTTCCCTGGAATCAGGGCTTGTCTAGGGTTCCGGGGAGGAATTTTGTACGGGTCCTGACATCCGATTTAAGGGTGCTACCAGCCCATGAATTTGTATTGATGAGTACTTTACAACCATATAGGGGTCAAACCCAAATTAAGAAAGAATAAAAAGTCAACT
>E1533_L245
ACATGTGCACTTTTATAGTATTACACGTGACGCATCCCCTTTGGTGACATGTGGCACAAATAAAATATTCTTTGAATATTTCACTACCTTATAAAAATATTCTCGGGAAAAATAGGTGTAACTTTATAGACTTGCAACTTTTAATTGTAGATCCGATTTAAGCGTGCTACCAGTCCATGAATTTGTATCGATGAGTACTTTACAACCATATAGGAGTCAAACCCAAATTAAGCAAGAATAAAAAG
>E1534_L306
ATAATAATATAATAATGACAAAATAATATAATACTTAGTTCTGGCTGACATGTGCACTTTTATAGTATTACATGTGATGCATCCCATTTGGTGACATGTGGCACAAATAAAATATTCTTTGAATATTCCACTACCCGATAAAAATATTCTCGGGAAAAATAGGAGTAACTTTATAGACTTGCAACTTTTAATTGTAGGTCCGATTTAAGGGTGCTACCAGTCCATGAATTTGTATTGATGAGTACTTTACAACCATATAGGAGTCAAACCTAAATTAAGCAAGAATAAAAAGTCAACTCCAACACA
>E1535_L269
ATAATGACAAAATAATATAATACTTAGTTCTGGCTGACATGTGCACTTTTATAGTATTACATGTGATGCATCCCATTTGGTGACATGTGGCACAAATAAAATATTCTTTGAATATTCCACTACCCGATAAAAATATTCTCCGATTTAAGGGTGCTACCAGTCCATGAATTTGTAGGTCCGATTTAAGGGTGCTACCAGTCCATGAATTTGTATTGATGAGTACTTTACAACCATATAGGAGTCAAACCCAAATTAAGCAAGAATAAAAA
>E1536_L252
AAGAAAAAGAAAAGGAAAATAAATAAATAAAATATTAAAATAATAATATAATAATGACAAAATAATATAATACTTAGCCATTTGGTGACATGTGGCACAAATAAAATATTCTTTGAATATTCCACTACCCGATAAAAATATTCTCGGGAAAAATAGGTGTAACTTTATAGTCTTGCAACTTTTAATTGTAGGTCCGATTTAAGGGTGCTACTAATCCATGAATTTGTATTGATGAGTACTTTACAACCATAT
>E1537_L295
ATATATAAAATAATAACAAAAATAATATAATATATCATTTACTTGTATCTGACATGTGGCATTGTCTCATTGTGACACACGGCACCATTACTAAGTTACACGTGGCATACACTATTTACAAAAATAATATTAAAATAATACAGTATTTGAAAAACTTTGCAAGTCCATAACTTTAAAATCACATGTCTGAATCAGGCATGCCGCTAGTCTACAAACTCGTATCAACAAGTACTTCACAACCATGTATGAGTCAAAACTTAATTTCACAAAAATAAAAAGTCAACTCCAGTACCCT
>E1538_L271
TAATAATATAATAATAAAATAATATAATATTTAATTGTCTGAAATGTGGCATTTCTTTATCGTGACATGTGGCACCCTTATAATGCTACACGTGGCGTCACTGTTCACGCACATTCACAGATCGATGAATAGTAATAGTTATCTCGGAAAAACTTCACAGGTCCGTAACTTTCCAATCACATGTCCAAATCGGATGTGCCGCTGGTCTACGAGCTCGTATCGATGAGTACTTCACAACCATACATAAGTCAAAGCTCAATTTTACAAGAAT
>E1539_L262
TCTAGGTACCAGGTTGTCGGTGTTCATTCGAAGCGGACTTAATCTTCCTTTCTGTTTAGTTCGGCAGTACCCGTTTCTTCTTTTATTGCAGTTGTAATATTTCTTTCACTCTTACTGTATTTTTATTGAAGTGCTGAAATTTGTGGAACCAACTTGTAGTACTGTGGGAGGAATAAGGGGACAATTATAGAAGTGCGTTTTCAGTGCAGGGAATTTTGTGGTAAGTCCATCCCTTAGGGGAGGTTCTGCCGGATTTTCCAGA
>E1540_L273
TCTCTCTTCTCCTCTTGCCCAATCAGAAAGCCTCCCATGGGTGCCACTATGCACTCACGGATTGGCTAGATTTTTGACACATGGCACACACTGTTCACATATTTAAAAATAATATTAAAATAATACGGTATTTGAAAAACTTTACAGGTCCATAACTTTTCAACAAAATGTTCAAATTAGGTGTGCTGCTAGTCTATGAACTTATATTAACGTCTGCATAACAATGATGCATGAGTCAAAGCTCAATTTTACTAAAATAAAAAGTCAACTTTG
>E1541_L264
ATATAATATAATAATATTTTAACAAGATTATATGTTGTGACACATATCAATTGGTGACACGTGGTGTAATTTAAAGGCTCCTTTTAGTACTCTACTGCTCAGTAAAATCAGTTCTAGGAAAAATGAATGTAACTTCAGAGATCCGTAACTTCTCAACTGTAGATCCAAATTAAGCATACTACCAGTTCATGAACTCGTATCAATTAGTACTTTGCAACCATATATGAGTCAAACCCAAAGTAAGTAAGAATAGAAAGTCAACTC
>E1542_L256
ATTTAATCATATTTTAATAAGATGACATGTGGCACTTTCTAAACATGACATGTGAATTGGTGACATATAGCATAATTTAAAGGCTCATTTGAGTACTCTACTACTCAGTAAAATCAGTTCTCGGAAAAATGAGTGTAACTTCACAAATCTGTAACTTCTCAACCGTAGGTCCAAATTAAGTGTACCACCAGTCCATGAACTCATATCGACGAGTATTTTACAACCATATAGGAGTCAAACCTAATTAAGCAAGAAT
>E1544_L296
TCTAAAATATGGCATTTCCTTGTCATGATACATGGCACCCTTTATAATGCTACATGTGGCATTTCTGTTCACGCACACTTACATATCGATGAATACTAATAACTGTCTCGAAAAAACTTCACAGGTCCATAACTTTCCAACCATATGTCCAAATCGAGCGTGCCATTAGTTTACGAGCTCGTATCGACGAATATTTCACAACCATACATAAGTCAAAGCTCAGTTTTACAACAATAAAAAGTCAACTCTAGCCCCCTTTGACAGTTCGGATCTCAACTTGTTTTACTCATAACTTT
>E1546_L238
ATTGTCTGAAATGTGGCATTTCTTTGTCGTGACACATGGCACCCTTTATAATGCTACATGTGGTGTCGCTATTCACGCACACTTACATATTGATGAATAGTAATAGCTGTCTCGGAAAAACTTCACAGGTCCATAACTTTCCAACCATATGTTCAATCGGGCGTGCAGCTAGTCTATGAGTTCATATCGATGAGTAATTCACAACCATACACAAGTCAAAGCTCAAATTTTTAAGAAT
>E1548_L252
AACAAAAATAATATAATATATCATTTACTTGTGTCTGACATGTGGCATTTTCTCATCATGACACACGGCACCATTACTAAGTTACACGTGGCATATACTATTAAAAAAAAAATAATATTAAAATAATACAGTATTTGAAAAACTTTATAGGTCCATAACTTTAAAACCACATATCCAAATCGGGCGTGCCACTAGTCTACAAACTCGTATCGACGAGTACTTCACAATTATGTATGATTCAAAACTCAATTT
>E1549_L201
CATCAGTACTATTCACACACTCTCACATATTAATGAATAGTAACTACTATGTCAGAAAAACTTCATGGGTTCATAACTTTCAAACCACCTGTCTAAATCAAGTGTGTTGCTGGTCTATAAACTCGTATCGATGAGCATTTCACAGCTATACATGAGTCAAAACTCAATTTTACAAGAATAAACAGTCAACTTGGGCACTCT
>E1551_L293
TAAAATAATAACAAAAATAATATAATATATCATTTACTTGTGTCTGACATGTGGTGTTTTCTCATCGTGACACGCAGCACCATTACTAAGTTACACATGGCATACATTGTTCACAAAAAAATAATATTAAAATAATACGACATTTGAAAAACTTTGAAACTCCATAACTTTAAAACCACATGTTCGAATTGGGCATGCCGCTAGTCTACAAACTCGTATCAACGAGTAGTTCACAACCATATATGAGTCAAAACTCAATTTCATAAAAATAAAAAGTCAACTCATACACCCTC
>E1552_L287
CACCTAAGCCCCTCTTCACCCAATCAAAATGCCTCTCGTGGGTGCCACTATGCACGCCCGGGTTGGCTGGATTCTTTTACACATGGCACTACTATTCAAACACTCACAGATCGATGAATAGTAACTATTATCTCGGAAAAATTTCACAGATCCGTAACTTTCAAATCAGATGTCCAAATCAAGCATGCCGCTAGTCTATGAACTCGTATCAATGAGTACTTCACAACCATACATGAGTCAAAGCTCAATTTTACAAGAATAAAAAGTCAACTCGACAACCTCGGACG
>E1554_L256
AAAAATAATATAATATATCATTTACTTGTGTCTGACATGTGGTGTTTTCTCATCGTGACACGTGGCACCGTTACTAAGTTACACATGGCATACATTGTTCATAAAAAAATAATATTAAAATAATACGATATTTGAAAAACTTTGAAGGTCCATAACTTTAAAACCACATGTCCGAATTGAGCATGCCGCTAGTCTACAAACTCGTATCAACAAGTAGTTTACAACCATGTATGAGTCAAAACTCAATTTCACAAAA
>E1556_L281
TAATATCTAATTATGGATGACATGTGGCACTTTTATGATGTTACCCGTGGCGCATCCCATTTGGTGACACATGGCACAAATCAAATACTTTTTGATTACTTCACTACCCAATAAAATCAGTATTGAAAAAAATAGGTATAAATTTACAAACTCGTAACTTCTTAATCGTAAGTCCGATTTAAGCGTGCTGCCAATCCATGAACTCGTATCAATGAGTACTTTACAACCATATACGAGTCAAAGCTAGATTTTCACAAAAATGAAGAGTCAAACTCGACACC
>E1557_L306
ATGTAATATTTGATTGTCTGAAATGTGACATTTTCTTGTTTGATACATGGCATCCTTTATAATGTTACACGTGGCATCGTTGTTCACACATACTTATAGATCGATGACTAGTAATAGCTATTTTGGAAAAACTTCATAGGTCTGTAACTTTCCAACCACATGTCCAAATCGAGCGTGCCGCTAGTCTAAGAATTCGTATCGATGAGTACTTCATAACCATACATAAGTCAAAGCTCAATTTTACAAGAATGAAAAATCAACTCTGGCACCCTCGGACAGTTCGGATCTCAACTTGTTTTACTCATA
>E1559_L264
CCCAATCAAAAAGCCTCCTATGGGTGCCATTGTGCATTCATGTGTTGGCTAGATTTTTGACACGTGGCACCACTGTTCACACACACACAGACACACACACAGAGTCACATATTAATGAATAGTAATTGCAATCTCAGATAAATTTCATGGTTTTGTAACTTTCAAACCACATGTCCAAATTAGGTGTGCTGCTAGTCTATGAACTTGTATCGATGAGCACTTCACAACCATACATGAGTCATAGCTCAATTTTACAAGAATAAA
>E1561_L254
TGTCTGAAATATGACATTTTCTTGTCGTGACACATGGAAACATTTATAATGTTACACTTGGCATTGTTGTTAAGCTATATTCACAGATTGATGAATAGTAACAACTGTTTCAAAAAAACTTCACAGGTTCGTAACTTTCCAACCACATATCCAAATCGGATGTGCTGCTTATTTACAAACTCATATCAATAAGTACTCCACAACCATACATAAGTTAAAGCTCAATTTTATAAGAATAAAAAGTCAACTCTGAC
>E1563_L263
TCCCTTTCTCCTCCCTTGTTAACCAATGAAAACAGCTCTCGTGGGTGCCACTGTGCACTCACAGGTTGGCCCAGCAAATGACATGTGGCACAATGTCATTGGGCACGGCGAACACACACACATCAATGAATAGTAAATGTTGTCTCGAAAAGTTTCACAGGTTCGTATCTTTCAAACCACATGTCCAAATCAAACATGCCGCTAGACTATGAACTCATATCAATGACTACTTTACAACCATATAGGAGTCAAATCAAAATTTT
>E1564_L235
CACTCGTTTTCACCTAATCAAAAAGCCTCCCATGGGTGCCATTGTGCACTCACGGGTTGGCTGGATTTTTGACACATAGCATCACTATTCACACACATTCACACAAATGAATAGTAACTGTTGTCTCGTAAAAAATTCACAGGTCTGTAACTTTCAAATCACATGTCCAAATCAGGCATGCCACTAGTTTATGAAATCATATCAATGAGTACTTCACAACCATACATGAGTCAAA
>E1566_L274
GCCTCTTTCTCCTTCTTTCTCCTTTCTTCCCTTCCACCTTAGGCCCCTTTGACCCAATCAAAATACCTCCCGTGGGTGCCATTGTAACCTCACAGGTTGGCTGATTTTTAACACGTGGCGACATTGTTCACACACACTCGCAGATTGATAAATAGAAACTTCACAGGTCCGTAACTTTCAAACCACATGTCCAAATTAGACGTGTCATTATTCTATCAACTTGTATCGATGAATACTTTACAACTATATAGGAATCAAGCCCAAATTTTGCAAG
>E1568_L257
TTCCCTTCCACCTTAGCCCCCTTTGACCCAATCAAAATACCTCCCATGGGTGCCATTGTACACTCACAGGTTGGCTGATTTTTAACACGTGGCGACATTGTTCACACACACTCGCAGATTGATAAATAGAAACTTCACAGGTCTGTAACTTTCAAACCACATGTCCAAATTAGATGTGTCATTATTCTATCAACTTGTTTCGATGAATACTTTACAACTATATAGGAATCAAACCCAAATTTTGCAAGAATAAAAAG
>E1569_L277
CCTGTTTTCACCAAATTAAAACAACACCCATGGGTGCCACTATGCACTCACGAGTTGGCATTTTTTGACACGTGATGTCACTGTTTACACACACTTATATATCGATGGATAGTAACTACTATCTCGGAAAAACTTTACGGGTTGTAACTTTCAAACCACATGTCCAAATTAGACGTGCCGCTAGTCTATGAACTGGTATCGATGAGTAATTTACAATCATATAAGAGTCAAATCTAAATTTTGTAAGAATAAAAGTCAACTTTGGCACCCTGGGACA
>E1571_L285
GTATAATAATAACAAAATAATATAATATCAAATTATGGCTGACATGTGGCACTTTTATGATGTTACCCGTGGCGCATCCCATTGGGTGACACATGGCACAAATCAAATACTTTTTGATTACTTCACTACCCAATAAAATCAGTATTGAAAAAAATAGGTATAAATTTACAAACTCGCAACTTCTTAATCGTAAGTCCGATTTAAGCGTGCTGCCAATCCATGAACTCGTATCAATGAGTACTTTACAACCATATACGAGTCAAAGCTAGATTTTCACAAAAATGA
>E1573_L229
CTTGTCATGACACATGGCACCATTTATAATGTTACATGTGGCGTTGCTGGACACGACACATATAGATGAATAGTAACAGCTGTCTTAGAAAAACTTCACAGGTCTATAACTTTCAAACCACATATCCAAATCAGGCGTGCCAGTAATCTACGAACTCGTATCGATAAGTACTTCACAACCATACATAAATCAAAACTCAATTTTATAAGAATAAAAAGTTAATTTCGGC
>E1574_L278
ATATAACATTTACTTGTGGCTGACAGGTGGCATTTTCTCATTGTGACACACGGCACCATTAACTAAGTTACACGTGGCATATACTGTTCACATATTTAAAAATAATAATAATAATATTAAAATAATACGGTATTTGAAAAACTTTGCAGGTCCATAACTTTAAAACCACATGTTCGAATTGGGCGTGCTGCTAGTCTACAAACTTGTATCGATGAGTACTTTACAACCATGTATGAGTCAAAACTCAATTTCACAAAAGTAAAAAGTCAACTCTGACA
>E1575_L292
TGGAAAATGGTTGCCGTGAATGAGCGGGGAAGGGAAGAGAGGGAGAGCTCCAGAGACATTTTCCCATCATGACACACGGCACCATTTACTAAGTTACACGTGGCATATACTGTTCATATGTAAAAATAATATTAAAATAATACGGTATTTGAAAAACTTTGCAGGTCCATAACTTTAAAACCACACGTCCCAATCGGGTGTGCCGCTAGTCTACGAACTTGTATCGATGAGTACTTCACAACCATGTATGAGTCAAAGCTCAATTTCACAAAAATAAATAGGCAACTCGGGC
>E1577_L254
ATATAAAACAATAAAATAATGTAATATTTAATTATGGCTGACATGTGGCATTTTCTCATCATGACACATGGCACCATGTACTAAGTTACACGTGGCATATACTGTTTACAAAAAAATAATATTAAAATAATACGGTTTTTGAAAAACTTTACAGGTCCATAACTTTAAAACCACACGTCTGAATCGGACGTGCTGCTAGTCTACGAACTTGTATCGACGAGTACTTCACAACCATATATGAGTCGAAGCTTAAT
>E1579_L264
TAAAATAATGTAATATTTAATTATGGCTGACATGTGGCATTTTCTCATCGTGACACATGGCACCATATACTGAGTTACATGTGGCATATATTGTTTATACGTTAAAAAATAATATTAAAATAATACGGTATTAGAAAAACTTTGCAGGTCCATAACTTTAAAACCACATGTTTGAATCGGGCATGCCGTTAGTCTACGCACTTGTATATACAAGTACTTTACAACCATGTATGAGTCAAAGCTCAATTTCACAAAAATAAAAAG
>E1581_L412
TAATAAAATAATGTAATATTTAATTATGGCTGATATGTGGTATTTTCTCATCATGACACACGGCACCATGTACTAAGTCACACGTGGCATATACTGTTCACACGTTAAAAAAATAATATTAAAATAATACGATATTTGAAAAACTTTGGAGGTTCATAACTTTAAAACTACATGTCCGAATCAAACATGCTGCTAGTCTACGAACTTGTATCGACAAGTACTTCACAACCATATATGAGTTTAATCTCAATTTCACAAAAATAAAAAGTCAACTCGGGCACCCTCAGACAGTTCGGACATCAAGTTGTTTTGCTCATAACTTTCAAACCGTAGCTCCGTTTTCGACGTGCTACTAGTCTACAGACTCGTGTCGATGCGTACTTCATAATGTTGTCTTGGTCAACCTAGAATT
>E1582_L228
TATTTAATTATGGCTGACATGTGGCATTGTCTCATCGTGAAACACGGCACCATGTACTAAGTTACATGTGGCGTATACTATTCATACGAAAAAAATAATATTAAAATAATACAGGATTAGAAAAATTTTACAGGACCATAACTTTAAGACCATATGTTCGAATTGGACATGCCGCTAGTCTACAAACTTGTATCAACGAGTACTTCACAACCATGTATGAGTCAAAGC
>E1587_L270
TGATGGAAAATGGTCGCCGAGAATGAGCGGGGAGGGGAAGAGAAGGAGAGCTCCAGATACACGGCACCATGTACTAAGTTACACGTGGCATATACTGTTCACACGTTAAAAAAATAATATTAAAATAATACAATATTTGAAAAACTTTGCAGGTTCATAACTTTAAAACCACATGTCCGAATCAAACATGCTGCTAGTTTACGAACTTGTATCGACAAGTACTTCACAATCATATATGAGTTTAATCTCAATTTCACAAAAATAAAAAGT
>E1589_L291
TATTTAATTATGGCTGACATGTGTCATTTTCTCATCGTGACACACGGCACCATATACTAAGTTACATGTGGCATATACTGTTTACACATTAAAAAATAATATTAAAATAATATGGTATTAGAAAAACTTTGCAGGTCCATGACTTTAAAACCACATGTCTGAATCGAGCATGCCACTAGTCTACGAACTTGTATCGACGAGTATTTCACAACAACGTATGAGTCAAAGCTCAATTTCACAAAAATAAAAAGCCAACTCGGGCACACTCGGACAGTTCGAATATCAAGTTGT
>E1590_L264
CCCCCTTCACCAAAGAAAGACCCCATGGATGCCACTGTGCACTCACGAGTTGGTCCACAATTGTGACACATGGCATAGTGTCATTGGGCACTGTGCACATATACAGAGATCAATGAATAGTAACTACTGTTTCGGAAAAACTTCATGGATCCGTAATTTTCAAACCACATGTCCAAATCAGGCGTGCCGGTAGTCTATGAACTCGTATCAATGAACAATTCACAACCATACATGAGTCAAAGCTTAATTTTGTAAGAATAAAAA
>E1596_L229
CATGCTTCGTTCCCCTTTCCAACCGATATGAGACTTCACACATGGAACGCTTTATAATGTTATACGTGGTGTCGCTTTTCACGCACACTCATAAATCAATGAATAGTAACAACTATCTCGGAAAAACTACACAGATCTATAACTTTCAAATCACATGTCCAAATCAGGCGTGCTGCTAGTCTATGAACTCGTATCGAGGAGTACTTCACAACCATACATAAATCAAAAC
>E1597_L240
AATATATCATTTACTTGTGTCTGACATGTGGCATTTTCTCATCATGACACATGGCACCATTACTAAGTTACACATGGCATACACTGTTCATAAAAAAATAATATTAAAATCATACGGTATTTGAAAAACTTTCCAGGTCCATAACTTTAAAACCATAAGTCCGAATCAGGCGTGCCGTTAGTTTACAAACTCATATCGACGAGTACTTCACAACCATGTATGAGTCAAAACTCAATTTTA
>E1599_L293
TAAATAAATATATAAAATAATAAAAATAAAATAATGTAATATTTAATTGTTTGAAATGTGGCATTCTATTATCGTGATACATCGCACCCTTTATAATGTTACATATGGTGTCACTGTTCACGTACACTCACAGATTGATGAATAGTAACAGCCGTCTCGGAAAAACTTCATAGGTTCGTAATTTTCCAACCACATGTCCAAATCGTGAGTGCCACTAGTCTATGAACTCGTATCAACAAGTATCACAACCAAACATAAGTTAAAGCTCAATTTTATAAGAATAAAAAGTCAAC
>E1600_L276
ACGATGGCTGGTTCTCCCTCCTCTTTCTCTCCTTCCACCTCAACCCCTTTATGCAATTAAAATGCCTCTTGTGGGTGCCACTGTGCACTCATGAGGTTGGCCAACATTTTGACACGTAGCGACATTGCGCACACACTCACACAAATTGATGAACAATAAATGTTGTATTAGAAAACTTCACGGGTCCGTAACTTTTTAACCAAATGTCCAAATTAGGCATACTGCTAGTCTATGAACTTGTATTAATGAGTCAAAGAAAAATTTTACAAAAATAAA
>E1601_L286
ATTTAATTATGGCTGATATGTGGTATTTTCTCATCGTGACACACGGCACCATGTACTACGTTGTCACGGCACCATGTACTAAGTTACATGTGGCATATACTGTTCACACGTTAAAAAAATAATATTAAAGTAATACGGTATTTGAAAAACTTTGCAGGTCCGTAACTTTAAAACCACATGTCCGAATCGAACGTGCTGCTAGTCTATAAACTTGTATCAATGAGTAATTCATAACCATATATGAGTCAAATCTCAATCTCACAAAAATAAAATGTCAACTTGGGCA
>E1604_L276
GTGTGGCTGCCCTATGGCCGAAAAAGATGCAGACAGAGAAAGAGGGACCGACGGAAGGGAGAGAAGAAGAAGAAAGTCCCGGGGGGATTTTCCCCAAGTGGGGGAGAAGAAAAGAAAAAGAAAATAAATAAATAAATATATAAAATAATAAAATAATGTAATAGTTAATTGTCTGAAATGTGGCATTTTCTTGTCGTGACACATGGCACTCTTTATAATGTTACACATGGTGTCGCCGTTCACGCACACTCATAGATCGATGAATAGTAATAGCTA
>E1607_L243
TGGCTGATATGTGGCATTTTCTCATCATTACACACGGCACCAAATAATAAGTTACACGTGGCATATACTGTTCACACGTTAAAAAATAATATTAAAATAATACGGTATTTGAAAAACTTTGCACGTTTATAACTTTAAAATCACATGTCCGAATCGGACGTACCACCAATCTACGAACTTGTATTGATGAGTACTTCACAATCATGTATGAGTCAAAGCTCAATTTCACAAAAATAAAAAAGT
>E1608_L306
CTCCCATGCCCCCACACAACCATTTGCCCAATCAAAATGCCTTCTATGGATATCACTGTGCACTCATGGATTAGCCCGATTTTGACACGTGGTATATACTGTTCATATATTCAAAAATAATATTAAAATATTACGATATTCGAAAAATTTTGCAGGTTCATAGCTTTTCAATGAAATGTCCAAATTAGGCGTGCCGCTAGTCTATGAACTTATATCGACGAATACTTCACAACCATGCATGAGTCAAAGCTCAAGTTTACAAAAATAAAAAGTCAACTCCAACATCCTGAAATAGTTCGAATCTCA
>E1609_L260
CCAAAAAAAATACCTCTCGTAAGTGTCACTATGCAATCATGGGTTGGCCAGATTTTGACACGTGGCACACACTGTTCACATATTCAAAAATAATATTAAAATATTATGGTAGTCGAAAAATTTTGCAGGTCCATAACTTTTCAAAGAAATGTCCAAATTAGGCGTGCCGCTAGTCTATGAACTTGTATCGATGAGTACTTCACAACCATGCATGAGTCAAAGCTCAAGTTTACAAAAATAAAAAGTCAACTCCGACACCC
>E1611_L269
TCACTCCTCCCACTCCCCCACACAACCATTTGCCCAAAAAAAATACCTCTCGTAAGTGTCACTATGCAATCATGGGTTGGCCAGATTTTGACACGTGGCACACACTGTTCACATATTCAAAAATAATATTAAAATATTATGGTAGTCGAAAAATTTTGCAGGTCCATAACTTTTCAAAGAAATGTCCAAATTAGGCGTGCCGCTAGTCTATGAACTTGTATCGATGAGTACTTCACAACCATGCATGAGTCAAAGCTCAATTTTACAAA
>E1612_L283
AACCATTTGCCCAATCAAAACGCCTCCCGTGGGTGTCACTGTGCACTCATGGGTTGGCCAGGTTTTGACACATGGTACATACTGTTCACATAATCAAAAAAATAATATTAAAATATTACGATATTCGGAAAAATTTGTAGGTCAATAACTTTTCAACGAAATGTCCAAATTAGGCGTACCGCTAGTCTATGAACTCGTATCAATGAGTAATTCACAACCATACATGAGTTAAAGCTCAATTTTACAAAAATAAAAAGTCAACTCCGATATTCTCGGACAGTTC
>E1614_L263
ATACGACACATGGCAGTTTTTTTATCGTGACACATGGCTCTCTTTAACCATGATACAAGGCAATTTCCAAGTGGTGACACATGGCACATCTTTAAGAACTCCCTCAAATATTTTACTACCTAGTAAAACTAGTCTTGGGAAAACACAGTCATAAATTTACAGATCCATAACTTTTCAACCGCAGGTCCAATTTAAGCGTGCTGCATATCCATGAACTCATATCGATGGGAACTTTACAACCATATAGGATTCAAACCCAAATT
>E1615_L270
TTCTCTCCCCTCCTTCTCTCCCTTTCTCGCTCAATCAAAAGCTTGTGAGTGCTATTGTGCACTCACGAGTTGGCCCAGAAATGTGACATGTGGCACAATGTCATTGGACACTGTGCACACACACAGATCAATGCATGTTAAACGATGTCTCAAAAAACTTTATAGGTTCCTAACTTTCTAACTGAATATCCAAATTAGGTATGCCACTAGTCTATGAACTCATATCGATGAGTACTTTACAACCATACATTAGTCAAAGCTAAATTCTAC
>E1616_L243
CATGGGTGCCACTGAGCACTCACGGGACTGGCTGAGAGCTCAACACATGGCACAAGTTTTGCACACCAATAAAATAATACAAAATAATACGATATTTAGAAATCTTTGCGTGTCCATAACTTTTCAACCAAATGTCCAAATTAGGCATGCTACTAGTCTATGAACTTGTATCAATGAGTACTTCACAACCATGCATGAGTCAAAGCTCAATTTTACAATAATAAAAAGTCAACTCCAACACCC
>E1617_L252
GGAAAATTCAAAAAAATCCAGCCAACCGAGAATGGTAGTGTGTGAGAGAGAGAGAGAGAGAGAGAGAGAGAGAGGAGAGAGGGGGTGATGAATAGAGAAAGATAGAGAGAGGAGAGAGGGGATGATGAATAGTACCCCTTTTTTTTTTCTTTTTTTCCCATGTTCCCCCCAAAGAAAAGAAAAAGAAAAAAATTAAAGGAAAAGAAAAGGAAAAGAAATTATGAAAATAATGTAAAATAAAATAATGATGTA
>E1619_L243
AAAGCCACCCATGGGTGACACTGTTCACTCATGGGATTTTCTGAGAGAGTGACACATGCTACACACTATGCACATGTTTTACACACGTTTAAAATATTATTAAAATAATATGGTATCTGGAAAATTTTGCAGGTTCATAACTTTTCACCGAAATGTCCAAATTGGGCATGCTACTAGTTTGTGAACTCATGTTGATGAATACTTTACAACCATACATGAGTCAAAGCTCAATTTCACAAGAAT
>E1620_L247
AAATAAATGAGTGAATAAATAAATAAAAGTAAATAAATAATCTTACAAAATCATATATACAATGTCCATAAATAAAATCATATATACAATGTATATACAAAATCATATATAAATAAAATCATATATTCGAAAAACTTTGCAGATCCATAACTTTTTAACCAAATGTCCAAGTCATGTGTGTCACTAATATATGAACTCATATCGATGAGTACTTCATAACTATGCATGAGTCAAAGCTTAATTTTAC
>E1621_L217
CAGCCCCCATGGGTGCCATGGTACACTCATAGGTTGGCTAACCACTGACACGTGGCATACACTGCTCACATATTTAAAAATAATATTAAAATAATACGGTATTCAAAAAAATTTGCAAATCCATAACTTTTCAATGAAATGTCTAAATTAGACATGCTACTAGTTTATGAACTCATAACTTTTCACAACCATGCATGAGTCAAACTTCAATTTTGCA
>E1622_L280
AAAGCCACCCGTGGGTGACACTGTTCACTCATGGGACTGGCTAAGAACACGACACATGGCACACACAGTTCACACGTTTAACACAAGTTTAAAATATTATTAAAATAATACGGTATTCAGAAAACTTTGCAGGTTCATAACTTTTCAACGAAATGTCCAAATTAGGCGTGCTGCTAGTCAATGAACTCATATCAATGAGTATTTCACAACCATGCATGAGTCAAAGCTCAATTTTACAAGAATAAAAAGTCAACTTCGGCACCCTTGGATAGTTCGGGCC
>E1623_L262
TCCCCTCAGCCCACAAGTGTTTTGTCCAAAATAAAAGTCACCCGTGAGTGATACTGTTCACTCACAGGATTGGCTGAGAACATGACACGTGGCACATACTGTTCACTCAATTAAAAAAATATATTAAAATATTACGGTATTCGAAAAACTTTGCAGGTCCATAACTTTTCAACGAAATTTCCAAATTAGGCGTGCCGCTAGTTTATGAACTCGTATCGATGAGTACTTCACAACCATGCATGAGTCAAAGATCACTTTTACA
>E1624_L364
CACTGTTCAGTCATGGGATTGGCTGAGAACACGACACATGGCATACACTGTTCACTTAATAAAAAATATATTAAAATATTACGGTAATCGAAAAACTTTGCAAGTCCAAAACTTTTCAACCAAATGTTCAAATTAGGCATACCACTAGTCTATGAACTCGTATCAACGAGTATGTCACAACCATGCATGGGTTAAAGCTCAATTTTACAAAAATAAAAAGTTAACTCTGGCACCCTCAAACAGTTCAAACCTCAATTTGTTTTGCTCATAACTTTCAAATGGTAGCTCTGATTTTGACATGCTACTAGTCTACGAACTCAAATCAATGTATACTTCCCAACGATATCTTGGTCAACCTAGAATT
>E1625_L275
CCAGCGCATCCACCTAATAAGAAGCCCACCCATGGGTGCCACTGTGCATTCACAGGATTAGTTAACAAATTGACATGTGGCACACACTATTCACACATTGAAAAATAATTTTAAAATAATATGGTATTTGAAAAACTTTGCAGGTCCATAACTTTTCAACCAAATTTCCAAATTATGTGTACCACTAGTCTATGGACTCATATCGATGAGTATTTTATAGCCATACATGAGTCAAAGCTCAATTTTACATGAATAAAAAGTCAACTCCGACACCC
>E1626_L245
CTAATAAGAAGCCCACCCATGGGTGCCACTGTGCATTCACAGGATTAGTTAACAAATTGACATGTGGCACACACTATTCACACATTGAAAAATAATTTTAAAATAATATGGTATTTGAAAAACTTTGCAGGTCCATAACTTTTCAACCAAATTTCCAAATTATGTGTACCACTAGTCTATGGACTCATATCGATGAGTCTTTTATAGCCATACATGAGTCAAAGCTTAATTTTACATGAATAAAA
>E1628_L267
ATTTTGCCCAATTAAAAAGCCACCTGTGGGTGCCACTGTGGACTCATGGGATGGGCTGAGGAGGTGACATGTGGCACACACTGTGCACACGTTTTACACACTCACACGAATAACATAAAATAATACGATATTGGAAAACTTTTGCAAGTCCATAACTTTTCAACTAAATGTCCAAATTAGACGTGTCATTAGTCTATGGACTCCTATTGACGAGAACTTTATGGCCATACAAGTGTCAAAGCTAAAATTTACAAAAATAAAAAGTCA
>E1630_L245
GCTCCCCCATCACCAATGAAAGACCCTGTGGGTGCCACTGTGCACTCACAAATTGGTCCAAATGGTGACATGTGGCATACAATGTTCACACATTAAAAAATAATATTAAAATAATACGATATTCAGAAAATTTTACAGGTCCATAACTTTTCAACGAAATGTCCAAATCAAGCATGCTGCTAATCTATGAACTCATATTGATGAGTACTTTACAACCATATAGGAGTCAAATCCAAATTTTGCAA
>E1632_L247
AGCCTCCCGTGGGTGCTACTGTGCGCTGACGGGTTGGCGGAATTTTTGACACGTGGCACATACTGTTCACACATTTAAAAATAATATTAAAACAATACGATGTTCGAAAAATTTTGCAAGTCCATAACTTTTCAATGGAATGTCTAAATTAGACGTGCTGTTAGTCTATGAACTCGTATCGATGAGTACCTCACAACCATATATGAATCAAAGCTCAATTTTACTAGAATAAAAAGTCAACTCCAGC
>E1635_L272
GTCAACAAGAAACCATCCCGTGGGTGCCATTGTGCACTCACAGGAGTGGCTGAGATTTTGACACGTGGCACATACTGTGCACATGTTTTAGACAAGCATAAAATAATAATAAAATAATACGATATTTGGAAAACTTTATAGGTCCATAACTTTTCAACGAAATGTCCAAATTAGGTGTGCCGCTAATCTATGAACTCGTATCAACGAGTACTTCACAACAATGCATGAGTCAAAACTCAATTTTACAAACATAAAAAGTCAACTCCACACCC
>E1636_L246
TATATAGAAAATAATATTAAAATAATGTAATATTTAATCATGGCTAACATGTGGCATTTTATTTTCATGACACATGGCAATTTCATAATATTACACGTGGTGCAAACTGTTCGCATATTTAAAAATAATATTAAAATAATACCGTATTTGAAAAAACTTTGCAGGTCCATAACTTTTCACCAAAATATCCAAATAAAGCGTGCCGTTAGTCTATGGACTCATACTCATAACCGTACATGAGTCAAA
>E1639_L240
TCACCCAATCAAAAAGCCTCCTGTGGGTGCCACTGTGCACTCATGGGTTGGCTGGATTTTTTACACGTGGCACCGCTGTTCACACAAACATAGAGATCAGTGAAGTCTATAACTTTCAAACCACATGTCAAAATTAGGCATGACGCTAGTCTATGCATTCGTATCGATGAGTACTTTACAACCATATATGAGTCAAAGCTCAATTTTTCTGAGAATTAAAAGTCAACTCCGGCACCCTTG
>E1641_L241
AGAATGAGTGCAATATTAATTAAATAAATATCCAACAAGTATACAGAGCATCATAGGTTACAAATAAGTATTAATATAACATAAGATGGAAAGAAATATTACAAAATTGAAATAAAAGAAAGGAAAAGGCTTCTAAGATTTTGAAGATGAACAAAGACGTCGAGCTCCCCTCTGGACGATCAATGTCAACTAACCTAGGCCTAAGGGAATGAATTTTAAAAATATGAGAAGCTAATCATCT
>E1642_L219
ATCATGACATATGGCACATTTCATAATGTTACACATGGCGCAAACTGTTCACACGTTTAAAAATAATATTAAAATAATACAATATTTGAAAAAATTTTGCAGGTTCATAACTTTTCATCGAAGTGTCCAAATTAGGTGTACTGCTAGTCTATGGACTCGTATCAACGAGTACTTCGCAACCGTACATGAGTCAAAACTCATTTCTACAAAATAAAAAGT
>E1644_L202
GGGTTGGCCAAATTTTGACACATGGCACACACTGTTCACATATTCAAAAATAATATTAAAATAATACGGTATTTGAAAAACTTTACAGGTCCATAACTTTTTAACGAAATGTCCAAATTAGGCATGCCACTAGTCTATGAACTTGTATCGACGAGTACTTCACAACTATACATGAGTAAAAACTCAATTTTACAAAAATAAA
>E1646_L247
CCTTTCTCCCCCCTTCTTAACCAATCAAAATGCCTCCTGTGGGTGCCACTATGCACTCAAGGGTTGGCCAGATTTTGACACGTGGCGACACTATGCACACACTCACACAGCTCGATGAACAGTAAATGTTATCTCGGAAAAATTTATGAGTCCGTAACTTTCAAACCACATGTCCAAATTAGGTGTGCCCCTAGTCAATGAACTCGTATCATCGAGTGCTTTACAACCATATAAGAGTCAAATCCAA
>E1647_L213
ATGAGTCAGCCAAACTTTGACACGTGGTGACACTATGCACACACTCACACAGATCGATGAACAGTAAATGTTGTTTTGAAAAAGTTTCACAGTGTCCGTAACTTTCAAACCATATGTCCAAATCAGGCGTTCTACTAGTCTATGAACTCGTATTAATGAGTACTTTATAACCATGTAGGATTCAAACCCAAATTTTGCAAGAATAAAAAGTCA
>E1649_L270
CCCCACTCTCCCCCCTTCTCAGCCAATCAAAATGCCTCATGTGGCTGCCACTGTGCACTCATGAGTCGGCCAAACTTTGACACGTGGTGACACTATGCACACACTCACACAGATCGATGAACATTAAATGTTGTTTTGAAAAAGCTTCATGGGGTCCGTAACTTTCAAACCATATGTCCAAATCAGGCGTTCTACTAGTCTATGAACTCGTATTGATGAGTACTTTATAACCATGTAGGATTCAAACCCAAATTTTGCAAGAATAAAAAG
>E1650_L296
CTCTCCTTCCCTCTCCTCCACCTTTATTTTCAACCAATTAAAACAACACCCATGGGTGCTACTGTGCACTCACAAGTTGGCCAGATTTTTAACACGTGGCAGAGTGTCATTGGAGTGTACACACAGAGATCGATGCATTGTAATGCTGTCTCAGTAAAACTTTGCAGGTCCATAACTCTCTAACAAAATTTCCAAATTAGGCATGCCGCTAGTCTATGAACTCGTATCAAAGGGTACTTTATAACCATACATGAGTCAAAGAAAATTCTTCAAAAATAAAAAGTCAAACACGGCAC
>E1651_L204
TGGCTAGATTTTGACATGTGGCACACACTGTTTACATATTCAAAAATAATATTACAATATTACGGTATTCGAAAAATTTTGCAAATCCATAACTTTTCAACAAAATGTCCAAATTACATGTGCCACTAGTCTATGAACTCATATCGATGAGTACTTTACAACCATGCATGGGTCAAAGCTCAATTTTACACAAATAAAAAGTCA
>E1652_L263
CACACTCATCCACCCAATAATAAGCCCACACGTGGATGCCACTGTACACTCATGGGATTGGCTAACAAATTGACACGTTACATATACTGTTCACATATTTAAAAATAATATTAAAATAATATGGTATTCGAAAAACTTTACAGATTCATAACTTTTCAATGAAATGTCCAAATTAGGCATGTCACTAGTGTATAAACTTGTATCGACAGGTACTTTATAACCATGCATAAGTCAAAACTCAATTTTGTAAGAATAAAAAAGCA
>E1654_L226
CCTCCCGTGGATGTCACTGTACACTCATGGGTTTTCCAGATTTTGACACACGGCATATAGTATTTATATATTCAAAAATAATATTAAAATAATACAATATTCGGAAAACTTTACGAGTCCATAACTTTTTAACCCGATGTCCAAATTAGTCGTACCACTAGTCTATGAACTCATATCGACGAGTACTTCACAACTATGTACCAGTCAAAGCTCAAATTTGCTCGAA
>E1655_L264
GCCATTATGCACTCATGGGTTGGCTAAACAAATGACATATGGTACAGTATCGGTAGGCACTATGCACACATTTTACACACGGACACAATTATACATAAAATAATACTATCTTAGAAAAATTTTCCAGATCCATAACTCTCTAACCAAATATCCAAATTAGATGTGCTACTAGTCCATGAACTCATATCAACAAGTAATTTACAACCATATATGAGTTAAAACAAAATTTCACAAAAATAAAAAGTCAAACTCGGGACCCTCAAA
>E1656_L226
ACACGCCCCACACAACAATTTGCTCAATCAAAATGCCTCCCGTGGATGTCATTGTGCACTCACGGGTTGGCCATATTTTGACACGTGGTACATATACTATTCCCATATTAAAAAATAATATTAAAATATTACGATATTCGGAAACTTTGCAGCTCCATAACTTTTCAACGAAATGTCCAAATTCGGTATGCCACTAGTCTATAAACTCATATCGACGAGTGCATGA
>E1657_L269
TTCCCCCTTCTCACCCAATCAAAATGCCTCCTATGTGTGCCACTGTGCACTCACTGGTTGGCCAGATTTTGACACGTGGCGACACTGTACAACACTAATACAGATAGATGAATAGTAAATATTGTCTCAAAAAACTTCACAAGCTCGTAACTTTCACACCATATGTCCAAATCAAGCGTACCACTAGTTTATGAACTCATATCGACGAATATTTTACAACCATATAGGAGTCAAACCTAAATTTTATAAGAATAAAACGTCAACTAAGG
>E1658_L273
CCTCACATGCCCCACACAACCATTCGCCCAATCAAAATGCCTCCCATGGGTGTCATTGTACAGTCACAGGTTGGCCAGATTTTGACACATGGCATACGCACTGTTCACATATTCAAAAATAATATTAAAATATTACGGTATTTGAAAAACTTTGCAGGTCCATAACTTTTCAACGAAATGTCCAAATTAGACATGCCACTAGTCTATGAACTCATATCAATGATTACTTCACAACCATATATAAGTCAAAATTCAATTTTACAAAATAAAAAA
>E1660_L238
CTTTTCACCCAATTAAAACAACAACCGTGGGTGCCACTGTTTACCCATAGGTTGGCCCAGCAAATGACACGTGGTGGCACTGTTCACACGCACATATTGATGAATAGTAAATATTGTCTCGGAAAAATTTCACAAATCCGTAACTTTCAAACAACATATCCAAATTAGAAGTGCTACTAGTCTATGAACTCGTATCGATGAGTACTTCACAACATACATAAGTCAAAGCTAATTTTTA
>E1663_L219
CCATGGGTGAAACTGTTCACTCACGGGATTGGCTGAGAACACGACATATGGGATACACTGTTTACTCAATTAAAAAATATATTAAAATATTACAGTATTCAAAAAATTTTGAAGGTCTATAAATTTTGCAGGCGTGCCACTAGTCTATGAACTCATATCGATGTGTACTTTCACAATCATGCATGATTCAAAGCTCAATTTTACAAAAATAAAAAGTCA
>E1665_L262
TATAAAATAATGTAGTATTTAATCATAGCTGACATGTGCCATTTTCTTTTCGTGACACATGACATATTTCATAATGATACACATGGCGGTTCATACGTTTAAAAATAATATTAAAATAATATGGTATTTTGAAAAATTTTGCAGGTCCTTAACTTTTCATCGAGATGTCCAAATCAGGAGTGCCGCTAGTCTATGGACTCATATCAACGAGTATTTCACAATCATACATGAGTCAAAGCTCATTTCTACAAAAATAAAAAGT
>E1666_L284
ATACTAAATATTTTTATAACTCTCAATTCTTTTAAATTAATGTACAAGTAAATAAATGAGTGAATAAATAAATAAAAGTAAATAAATAATCTTACAAAATCATATATACAATGTATATACAAAATCATATATAAATAAAATCATATATTCGAAAAACTTTGCAGGTCCATAACTTCAACCAAATGTCCAAGTCATATGTGCCGCTAATCTATGAACTCTTATCGATGAGTACTTCATAAGTGTGCATGAGTCAAAGCTTAATTTTACAAGGATAAAAAGTCAAC
>E1667_L260
CTCTCTCCCTTTCAACCACCTCAACCCCCTTTACCCAATCAAAAAGCCTTCCGTGGGTGCCACTGTGCACTCACATGTTGGCTGAATTTTTGACACATGGTATACTATTCACACACACTCATGAATAGTAACTACTATCTCGGAAAAAATTCATGGGTTCATAACTTTCAAACCACATGTCCCATCGGGCGTGTCACTACTCGATGAACTCGTGTCGATGAGTACTTCACAACCATACATGATTCAAAGTTTAATTTTAC
>E1668_L224
CTCGTGGATGACACTTTTCACTCATTAGATTGGCTGAGAACACGACATGTGGAATATACTGTTCACTCAATTAAAAAATATATTAAAATATTACGGTATTCGAAAAACTTTGCAGATGCATAACTTTTCAACAAAATGTCTAAATTATGCGTGCTGCTAGTCTATGAACTCGTATCGACTAGTACTTCACAATCATGCATGAGTTAAAGCTCAATTTTACATAA
>E1669_L270
TATAGTATTTAATCATGACTGACATGTGTCATTTTTTTTCATGACACATGGTATATTTCATAATGTTACATGTGGCACAAACTGTTCATACGTTTAAAAATAATATTAAAATAATACGGTATTTGAAAAACTTTGCAGGTCCATAACTTTTCATTGAAATGTCCAAATCAGGAGTGCCGCTAGTCTATGGACTCATATCACGAGTACTTCATAACCATACATGAGTCAAAGCTCATTTCTACAAAAATAAAAAGTCAACTCCAGCACCCT
>E1670_L236
TTCCTTGTCGTGACACATGGCACATTTCATAATGTTACACATGGCGCAAACGGTTCACACGTTTAAAAATAATATTAAAATAATATAGTATTTGAAAAAAATTTGCAGGTCCATAACGTTTCACCGAAATGTCGAAATCAAGCATGCTGCTAGTCTATGGACTCGTATCAATGAGTACTTCACAACCGTATATGAGTCAAAGCTCATTTCTATAACAATAAAAAGTCAACTTCGGC
>E1671_L230
ATGGCTGATATATGGTATTTTCTTGTCATGACACATGGCACATTTCATAATGTTACACATGGCACAAACTGTTCATATGTTTAAAAATAATATTAAAATAATACAGTATTTGAAAAAAAATTTTGCAGGTCCATAACTTTTCACCGAAATATCCAAATTAGGCGTGCTGCTACTCTATGGACTCGTATCAACAAGTACTTCACAACCGTACATGAGTCAAAGCTCATTTC
>E1672_L244
AAAGAAAAGAAAAAGAAAGAAAAAAGAAAGGAAAAAGAAAAAGAAAAAGGAAAAGAAAAAGAAATTAATAAAATAATGTAAAATAAAATAATAATAAAATAATGATGTACTAGAAAACTTTGCAGATCCATAACTTTTCATTGAAATGTCTAAATCAGGCTTGCTACTAGTCTATGGACTCGTATCAACGAATACTTCACAACCATACATGAGTCAAAGCTCATTTCTACAACAATAAAAAGTC
>E1673_L268
AATAATATAATATAAAATAATATAGTATTTAATCATGGCTGACATGTGATATTTTCTTTTAATGACACATGGTATATTTCATAATGTTACACGTGGTGCAAACTGTTCATATGTTGAAAAATAATAATAAAATAATACGGTATTTAAAAAACTTTAAAAGTTCATAACTTTTCACTGAAATGTCCAAATCAAGCTTGCCGCTAGTCTATGGACTTGTATCAATGAGTACTTCACAAGCGTACATGAGTCAAAGCTCATTTTTACAACA
>E1676_L267
CCTTTTCCCCCTTTTTCTTCACGTGCCCAGAGAAAAGAAAAAGAAAGAAAAATAAAGGAAAAAGAAAAAGAAAAAAGAAAAGGAAAAGAAATTAATAAAATAATGTAAAATAAAATAATAATAAAATAATGATGCACTAGAAAACTTTGCAGATCCATAACTTTTCACCGAAATGTCTGAATCAGGCATGCCGCTAGTCTATGGACTCGTATCAATGAGTACTTCACAACCGTACATGAGTCAAAGCTCATTTCTACAACAATAAAA
>E1680_L263
AACAATGTACTATTTAATCATGGCCAACATGTGGCATTTTCTTATCGTGACACATGGCACATTTCATAATATTACACATGGTGCAAACTGTTCACACGTTTAAAAATAATATTAAAATAATATAGTATTTGAAAAAATTTTGCAGGTCCATAACTTTTCACCAAAATGTCCAAATCAGGCATGCCGCTAGTCTATGGACTCATATCAATGAGTACTTCACAACCATACATAAGTCAAAGCTCATTTTTACAACAATAAAAAGT
>E1683_L249
AGTATTTAATCATGGCTGACATGTGGCATTTTCTTGTCGTGACACATGGCACATTTCATAATGTTACACATGGTGCAAACTATTCACACGTTTAAAAATAATATTAAAATAATACAGTATTTGAAAAAACTTTGTAGGTCCATAACTTTTCACCGAAATATCCAAATCAGGCGTGTCTCTAGTCGATGGATTCGTATCAATGAGTACTTCACAACCGTACATGAGTTAAAGCTCATTTCTACAACAATA
>E1684_L303
GAAAAGAAAAAGAAAGAAAAAATAAAGGAAAAAGAAAAAGAAAAAAGAAAAGAAAAAGAAATTAATAAAATAATGTAAAAAATAATAATAATAAAATAATGATATACTAAAAAACTTTGTAGATCCATAACTTTTCATCGAAATGTCTAAATCAGGTGTGCCACTAGTCTATGGACTCGTATCAATGAATACTTCACAACCGTACCTGAGTCAAAGCTCATTTCTACAACAATAAAAAGTCCACTCTGCACCCTTGGACAATTTGGATCTCAATTTGTTTTGCCTATAACTTTCAAATCGTAA
>E1685_L282
TAAAACAATGTAGTATTTAATCATGGCCAACATGTGGCATTTTCTTGTCGTGACACATGGCACGTTTCATAATATTACACATGGTGCAAACTGTTCACACGTTTAAAAATAATATTAAAATAATATAGTATTTGAAAAAAATTTTCAAGTCCATAACTTTTCACCAAAATGTCCAAATCAGGCGTGTCACTAGTCTATGGACTCATATCAATGAGTACTTCACAACCGTACATAAGTCAAAGCTCATTTTTACAACAATAAAAAGTCAACTTCAGCACCCTC
>E1686_L245
CTTATCACACCTCTCTCCCTTTCCACCTTAGCCCTCCTTCACCCAATCAAATGTCTCCGGTGGGTGCCACTGTGCACTCACAGGTTGGCCCAAACTTGTAACCTATGGCACAATGTCATTGGGCATTGTGCACACATATATATTGATGCTTACAAACGCTGTCTTAGAAAAACTTCACAGGTTTGTAACTTTCAAACCACATGTCCAAATCAGACGTGCTGCTAATTTATTAACTCGTATCGATG
>E1688_L271
TCTCTCCCTTCTTGCCTAATTAAAAATGCCCATGCTTGCCACTGTGCACTCTTGGGTTGCCCCAAAGCATGACACATGCCACAGTGTCTAGTGCCTACACATGTAGATCGATACACATTAAACGCTGTCCCAAAAAAACTTCGCAGGTCCGTAACTTTCTAACCAAATATCCAAATTAGGCATACCACTAGTCTATGAACTTGTATCAATGGGTACTTTACAATTCTACATGAGTCAAAGCTAAATTTTACCAAAATAAAAAGTCAAACCC
>E1689_L261
CGTTTTGGTCAAATAAAAGCCACCCATGGATGACACTGTTCACTCATGGGATTGTCTGAGAGAGTGACACATGGCACACACTGTGCACATGTTTTACACACGTTTCAAATATTAAAATAATACGGTATTTGAAAAATTTTGCAGGTCCATAACTTTTCAACGAAATGTCCAAATCGAGCATGCTACTAGTCTATGAACTCATATTGATGAATACTTCACAACCATACATGAGTCAAAGCTCACTTTCACAAGAATAAAAAG
>E1690_L235
CCTCCCGTGGGTGTCATTGTGCACTCATAGGGTGGCCAAATTTTGACACGTGGCACATACTGTGCATACGTTTTATACAAGCATAAAATAATATAAAATATTACAGTGTTAGAAAAATTTTGCAGGTCCATAACTTTTCAACGAAATGTCCAAATTAGGCGTGCTAATAGTCTATGAACTCATATAGATGAGTACTTCACAACCATGCATGAGTCAAAGCTGAATTTTACAAAAA
>E1691_L269
AATAATAATATAAAATAATGTAGTATTTAATCATGGCTGACATGTGGCATTTTCATTTTGTGACACATGGCATATTTCATAATGTCACACATGGTGCAAATTGTTCATATGTTTAAAAATAATATTAAAATAATACGGTATTTGAAAAACTTGCAGGTCCATAACTTTCTACCAAAATATCAAATCAGGCGTGCTCCTAGTCTATGGACTCGTATCAATGAGTACTTCACAACTGTATATGAGTCAAAGCTTATTTCTACAACAATAAA
>E1693_L244
GTATTTAATCATGGCTGACATGTGGCATTTTCATTTTGTGACACATGGCATATTTCATAATGTCACACATGGTGCAAATTGTTCATATGTTTAAAAATAATATTAAAATAATACGGTATTTGAAAAACTTGCAGGTCCATAACTTTCTACCAAAATATCAAATCAGGCGTGCTGCTAGTTTATGGACTCGTATCAATGAGTACTTCACAACTGTATATGAGTCAAAGCTTATTTCTACAACAAT
>E1694_L278
TAATATAAAATAATGTAGTATTTAATCATGGCTGACATGTGGCATTTTCATTTTGTGACACATGGCATATTTCATAATGTCACACATGGTGCAAATTGTTCATATGTTTAAAAATAATATTAAAATAATACGGTATTTGAAAAACTTGCAGGTCCATAACTTTCCACCAAAATATCAAAACAGGCGTGCTCCTAGTTTATGGACTCGTATCAATGAGTACTTCACAACCGTATATGAGTCAAAGCTTATTTCTACAACAATAAAAAGTCAACTCGATA
>E1695_L257
CCCCCCCTTTTTTTTCCTTTTTCTTCCGTGTTCCCCCCCAAAGAAAAGAAAAAGAGAAAAATTCAAGGAAAAAAATTCTGAAAATAATGTAAAATAAAATAATAAGAAAATAATGATATACTAGAAAACTTTGTAGATCCATAACTTTTCACCGAAATGTCCAAATCAGGCATGCCACTTGTTTGTGGACTCGTATCAATGAGTACTTCACAACCGTACATGAGTCAAAGCTCATTTCTATAAAAATAAAAAGTCAA
>E1696_L298
CTCTTTCTCTCTCCTCTCTCTCCCCTTCTCTTTCCCCCTTTCTCAGCCAATCAAAATGCTTCCCATGGGTGTCACTGTGCACTCACGAGTTGGTCAAATTTTGACACATGGTGACACTGTTCACATGTTCACAGATAGATGAATAATAACTACTATCTCAGAAAAACTTGATAGGTCCGTAACTTTCAAACCACATGTCCAAATTAGACGTGCCACTAGTTTATGAACTCGTATCGACGAGTACTTCACAACCATACATGAGTCAAAGCTAAATTTTGTAAGAATAAAATGTCAATTT
>E1697_L242
CACTTAAAGCCACCTGTGAGTGATACTGTTCATTTACGGGATTGGCTGAAAATATGACACATTGCATATACTGTTCACATAATTTAAAAAAATATTAAAATATTACGATATTCGTAAAATTTTACAAGTTCATAACTTTTCAACTAAATGTCTAAATTAGGCATACCGCTAGTTTATCAACTCGTAATGACAAGTACTTTATAACTATACAAGAGTCAAAACAAAATTCTACAAAAATAAAA
>E1698_L251
CTCCTCCCTTTTCACACATGCGTTTCAGGCCACATAAAACCACCAGTAGATGATACTGTTCACTCATGGGATTGACTGAGAACACAATACATGGCATATACTGTTCACTCAATAAAAAATATATTAAAATATCATGGTAATCAAAAAATTTTGCAGGTCCGTAACTTTTCAACCAAATGTTCAAATTAGGCATGCCACTAGTCTATGAACTCATATTGACGAGTACGTCACAACCATGTATGAGTTCAAGC
>E1699_L298
ACCTCTCTCTTTCTTCTCTCTCACCCGGCTTATCCACCCAATAAGAAGCCCACCAGTGGGTGCCACTGTGCACTCATGGGATTGGTTAACAAAATGACATGTGGCACATACTGTTCACACATTTAAAAATAATATTAAAATAATACAGTATTCGAAAAAATTTGCAGGTCCATAAATTTTCCACCAAATGTCCAAATTAAGCGCGCGCCTAGTTTATGGACTCGTATCGATGAGTACTTCACAGGCATACATGAGTCAAAGCTCAATTTTACATGAATAAAAAGTCAATTTCGGCACC
>E1700_L268
TGAGTCAACAAGAAACCATCCCGTGGGTGCCATTGTGCACTCACAGGAGTGGCTAAGATTTTGACACGTGGCATATACTGTGCACACGTTTTACACAACCATAAAATAATAATAAAATAATACGATATTTGGAAAACTTTATAGGTCCATAACTTTTCAACGAAATGTCCAAATTAGGTGTGCCGCTAATCTATGAACTCGTATCGACGAGTACTTCACAACAATGCATGAGTCAAAACTCAATTTTACAAATATAAAAAGTCAATTC
>E1701_L246
CCAATAATAAGCCCACATGTGGGTGCCACTGTACACTCACGGGATTGGCTAACAAATTGACATGTTGCATATACTATTCACATATTTAAAAATAATATTAAAATAATATGGTATTCGAAAAACTTTACAGATTTATATTTTTTCAATGAAATGTCCAAATTAGGCATGTCACTAGTGTATGAACTTGTATCAACGAGTACTTTATAACCATGCATAAGTCAAAACTCAATTTTGTAAGAATAAAAA
>E1703_L283
TCTTTCTCTTATCCTTCTCTCTCCTTTCTCTCCTTATCACACCTCTCTCCTTTTCCACCTTAGCCACCTTCGCCCAATCAAATGCCTCCCGTGGGTGCCACTGTGCACTCATAGGTTGGCCCAAAATTGTAACACATGGCACAATGTCATTGGGCACTGTGCACACACATATATTGATGCTTACAAACGCTGTCTTAGAAAAACTTCACGGGTCTGTAACTTTCAAACCACATGTCCAATCAGGGCGTGCCGCTAGTTTATTAACTCGTATCAATGAGTACTT
>E1705_L276
ATATATAGAAAAAAATATTAAAATAATGCAGTATTTAATTATGGCTGACATGTGGTATTTTCTTTTCATGACACATGGCATATTTCATAATGTTACATGTGGCGCAAACTGTTCATATATTTAAAAATAATATTAAAATAATACGGTATTTGAAAAACTTTGCAGGTCCATAATTTTTCACCAAAACGTCCAAATCAGACGTGCTGCTAGTCTATGGACTCGTATCAATGAGTACTTCACAACCGTACATGAGGCGAAACACATTTTTTTAACAAT
>E1706_L274
CACATGCCCCACACAGCCATTTGCCCAATCAAAATGCCTCCTGTGGGTGTCACTGTGCACGCACGAGTTGGCCAGATTTTGACATGTGGCACACACACTGTTCACATATTCAAAAATAATATTAAAATATTATGGTATTAGTAAAATTTTATAGGTCAATAACTTTTCAACAAAATATCTAAATTAGGCGTGCCACTAGTCTATGAACTCGTATCGACGAGTCCTTCACAACCATGTATGAGTCAAAGCTCAATTTCACAAAAATAAAAAGTCA
>E1707_L245
ATCATGGTTGACATGTGGCATTTTCTTGTCGTGACACATGACACATTTCATAATGTTACACATGGCACAAATTGTTCACACATTTAAAAATAATGTTAAAATAATAAAATATTTGAAAAAACTATGCAGGTCTATAACTTTTCACCGAAATGTCCAAATCAGGTGTGCCGCTAGTCTATGGACTCGTATCAATGAGTACTTCACAACCATACATGAGTCAGAGTTCATTTCTATAACAAAAAAAG
>E1711_L214
AAAGAAAAAGAAAGAAAAAATAAAGGAAAAAGAAAAAAAAAGAAAAAGAAAAAAAATTAATCAAATAATAATCAAATAATGATGTACTAGAAAACTTTGCAGATCCATAACGTTTCACCAAAATGTCTAAATCAGGTGTGCCACTAGTCTATAGACTCGTATCAATGAGTACTTCACAACCGTACATGAGTCAAAGCTCATTTCTACAACAATA
>E1712_L252
TCTTCCGTGTTCCCCCCCAAAGAAAAGAAAAAGAGAAAAATTCAAGGAAAAAAATTCTGAAAATAATGTAAAATAAAATAATAAGAAAATAATGATATACTAGAAAACTTTGTAGATCCATAACTTTTCACCGAAATGTCCAAATCAGGCATGCCACTTGTTTATGGACTCGTATCAATGAGTACTTCACAACCGTACATGAGTCAAAGCTCATTTTTATAAAAATAAAAAGTCAACTCCGGCACCTTCGGA
>E1713_L260
AGAAAAAAAAAAAAGAAAATAATATTAAAATAATATAGTATTTAATCATGGCTGACATGTGGCATTTTCTTGTTATGACACATGGCACATTTCATATTGTTACACATGGCGCAAACTTTTACACGTTTAAAAATAATATTTGAAAAATTTTGCAGGTCCATAACTTTTCACCGAAATGTCCAAATTAGGCATGCCACTAGTCTATAGACTCTTACCAATGAGTACTTCACAATCGTACATGAGTCAAAGCTCATTTCTAC
>E1714_L252
AAAAAGAAAATAATATTAAAATAATATAGTATTTAATCATGGCTGACATGTGGCATTTTCTTGTTATGACACATGGCACATTTCATATTGTTACACATGGCGCAAACTTTCACACGTTTAAAAATAATATTTGAAAAATTTTGCAGGTCCATAACTTTTCACCGAAATGTCCAAATTAGGCATGCCACTAGTCTATGGACTCTTACCAATGAGTACTTCACAATCGTACATGAGTCAAAGCTCATTTCTACA
>E1715_L286
AAAATAAAATAAAAAAAGAAAATAATATACTATTTAATCATGGCTGGCATATGGCATTTTCTTGTTGTGACACATGGCACATTTCCTAATGTTACACATGGCGCAAACTGTTCACACGTTTAAAAATAATATTAAAATAATAAGTATTTGAAAAAACTTTGTAGGTCCATAACTTTTCACCAAAATGTCCAAATCAGGTGCGCCGCTAGTCTATGGACTCGTATCAACAAGTACTTCACAACTGTACATGAGTCAAAGATCATTTCCACAATAATAAAAGGTCAAC
>E1718_L241
CAAAGAAAAGAAAAAGAAAGAAAAATAAAGGAAAAAGAAAAACAAAAAAGAAAAGGAAAAGAAATTAATAAAATAATGTAAAATAAAATAATAATAAAATAATGATGTACTAGAAAACTTTGCAGATCCATAACTTTTCACCGAAATGTCCAAATCAGGCGTGCCGCTAGTTTGTGGACTCGTATCAACGAGTACTTCACAACCGTACATGAGTCAAAGTTCATTTCTACAACAGTAAAAA
>E1719_L221
GAGACTGTTCACTCATGGGATTGGCTGAGAACATGACACATGGCACCTACTGTTCACTCAATTAAAAAATATATTAAAATATTACGGTATTCGAAAACTTTTGCAGATCCATAACTTTTCAACCAAATGTCCAAATTATGCGTGCCGCTAGTCTATCAACTCATATCAACGAGTACTTCATAACCATGTATGAGTCGAAGCTCAATTTTACAAAAATAAAA
>E1720_L248
ATATAGTATTTAATCATGGCTAACATGTGGTATTTTCTTTTCCTGACACATGCCAGATTTCATAATGTTACATGTGGCGCAAACTGTTCATATGTTTAAAAATAATATAGTATTTGAAAAACTTTGTAGGTCCATAACTTTTCACCGAAATGTCCAAATCAAACGTGCCATTAGTCTATGGACTCGTATCAATGAATACTTCACAACCGTACATGAGTCAAAGCTCATTTCTACAACAGCAAAAAGTC
>E1722_L264
AATATTAAAATAATAATATAGTATTTAATCATGGTTGACATGTGGCATTTTCTTTTCCTGACACATGCCATATTTCATAATGTTACACGTGGCGCAAACTGTTCATATATTTAAAAATAATATAGTATTTGAAAAATTTGCAAGTTCATAACTTTTCACCGAAATATCCAAATCAAACGTGCCACTAGTCTATGGAATCGTATCAATGAATACTTCACAACCGTACATGAGTCAAAGCTCATTTCTACAACAGTAAAAAGTCAA
>E1723_L283
GTCCCGTACGACGTGTTCCCATGAGGGAAAGTAAAACCGTGCGGGCTGGGCCCAAAGCGGACAATATCGTGATTGGGCCTGGAAGCCCATGCCAGTGGGACTGGTAGGTAGGGGTTGTAAGAGGATTCCCCCTAACCATTACGATGCGTTTTGACAAAACCTTGAGGGCTGGGTTGTAAGAGGATTCCTCAAGCCCAAAGAGGACAATATCGGACGCGGGTGATCTGGGCTGTTACAGTACATGAGTCAAAGCTCATTTCTACAACAATAAAAAGTCAACTCG
>E1725_L226
CTGACATGTGGCATTTTCTTTTCGTGACACATGGCATATTTCATAATGTTACGCATTGTGCAAACTGTTCATATGTTTAAAAATAATATTAAAATAATACGGTATTTAAAAAACTTTACAGGTCCATAACTTTTTACCGAAATGTCCAAATCAGGCATGCCGCTAGTCTATGGACTCATATCAATGAGTACTTCATAACCGTACATGAGTCAAAGCTCATTTCTAT
>E1727_L275
ATAATATAATATTTAGTTTTGGCTAACCTGTGGCACTTTTATAATGTTACACGTGGTGCATCCCATTTGGTGACACATGGCACAAACTTCACACTTTTAAAAATAATAATAAAATAATATAAAATTCAGAAAACTTTGCAGGTCCATAACTTTTCAACGAAATGTCCAAATTAGGCGTGCCGCTAGTCTTTAAACTCGTATCGATGAGTACTTAACAACCATGCATGAGTCAAAACTCAATTTCACAAGAATAAAAAGTCAACTTGGGCACCCTT
>E1728_L256
AAATAATATAATATTTAGTAATGGTAGACATGTGGCACTTTTATAATGTTACATGTGGTGCATCCCATTTGGTGACACATGGTATAAACTTTCACACTTTTAAAAATAATAATAAAATAATACGAAATTCAGAAAAATTTGCAGGTCCATAACTTTTCAACAAATTGTCCAAATTAAGTGTACCACTAGTCTATGAACTCATATCAATGAGTACTTAACAACCATGAATGAGTCAAAGTTCAATTTCACAAGAATA
>E1730_L206
GTGCCACTGTGCACTCAAAGGAGTGGCTGAGATTTTGACATGTGGCATGTACTGTGCACACGTTTTACACAAGCATAAAAAATATAAAATATTATAGTGTTAGAAAAATTTTGCAGGTCCATAACTTTTCAAAGAAATGTTCAAATTAAGCGTGCCGCTAGTCTATGAACTCGTATTGATGAGTACTTCATAACCATACATGATTC
>E1733_L269
ATAATAATAAATTAATATAATTTTTACTTACAGCTGACACATGGCAATTTTATAATGTTACACCTGGTGCATCCCATTTGGTGGCATGTGGCACAACCTGTTTACATTTTTAAAAATAATACGATATTTGGAAAACTTTGTAGGTCTATAACTTTTCAACGAAATATCCAAATTAGGCGTATCACTAGTCTATGAACTCGTATCGACGAGTACTTCACAACCATGTATGAGTCAAAGCTCAATTTCACAAGAATAAAAAGTCAACTTGG
>E1735_L254
AATTAATATAATTTTTACTTACAGCTGACACGTGGCACTTTTATAATGTTACACCTGGTGCATCCCATTTGGTGGCATGTGGCACAACCTGTTTACATTTTTAAAAATAATACGATATTTGGAAAACTTTGCAGGTCTATAACTTTTCAACGAAATATCCAAATTAGGCATATCGCTAGTCTATGAACTCGTATCGACGAGTACTTCACAACCATGTATGAGTCAAAGCTCAATTTCACAAGAATAAAAAGTCA
>E1736_L274
TAATATAATATTTAGTTACGGCTCACATGTGGCACTTTTACAATGTTATATGTGGCACATCCTATTTGGTGACACATGGCACAAACTTTCACACTTTTAAAAATAATAATAAAATAATACAGAATCTGAAAAACTTTATAGGTCCATAGCTTTTCAACGAAATGTCCAAATTAGGTGTGCCACTAGTCTATGAACTCGTATCGACGAGTACTTAACAACCATGCATGAGTTAAAGCTTAATTTCACAAGAATAAAATGTCAACTTGGGCACCTT
>E1737_L269
AATAACAAAACAATGTAATATTTAGTTACGGCTGACATGTGGCACTTTTATAATGTTACATATGGCACATCCCATTTGGTGACAAGTGGCACAAAATTTCACACTTTTAAAAATAATAATAAAATAATACAGAATTTGAAAAACTTGGCAGGTCTCTAACTTTTCAACGAAATGTCCAAATTAGGCATGCCGCTAGTCTATGAATTCGTATCAATAAGTACTTAATAACCATGCATGAGTCAAAGCTCAATTTAGCAAGAATAAAAAGT
>E1738_L290
CCTCCTTCCACCTCACACATTTTCACCCAACCAAAAAGCCTCCCATGGGTGCCACTGTGCACTCACGGGTTGGCTAGATTTTTGACATGTGGACCACTGTGCACACACACATAGAGATCAATGAATAGTAAATGCTGTCTTGGAAAAAACTTCACAGGCCCGTAACTTTCAAACCACATGTCCAAATTAGACGTGCCACTAGTCTGTGGACTCGTATCGACGAGTACTTCACAACCATACATGATTCAAAGCTCAATTTTTATGAAAATAAAAAGTCAACTAGGCACTCT
>E1739_L240
GCCACTATGCACTTATGACAGTGGCTGAGATTTTGACACGTGGCACGTACTGTGTACACATTCTACACAAGCATAAAATAATATAAATTATTATAGTATTAGAAAAAACTTTGCCGGTCCATAACTTTTCAACGAAATATCCAAATTAGGTGTGCCATTAGTTTATGAACTCGTATCAATGAGTACTTCACAACCATGCATGATTCAAAGCTCAATTTAACAAAAATAAAGAGTCAATTC
>E1740_L235
CCAATTAAAAAGCCACCCATGGGTGCCACTGTGCACTCACTGGATTATCTGAGGAGGTGACACATGCTACAGACTGTGCACACGTTTTACACATGAAAATAATATGATATCAGAAAAAATTTGCAAGTCCATAACTCTTCAACCAAATGTCCAAATCAGATGTGCCACTAATCTATGGACTCGTATCGACAAGTACTTTACAACCATACAAGAGTCAAAGAAAAATTCTACAAAA
>E1741_L221
ACGGGACAAGCTGAAAGCTTGACACGTGGTGCATATTTTTCACAACAACATCATTAAAATAAAATAATATAAAATAATACTGCGTTTGAAAAACTTTACGAGTGCATAACTTTTTAACCTGGTGTCCAAATTAGACATGCCACTAATCTATAGACTCATATCGATGAGTACTTTACAACCATAAAAGAGTCAAATCAAAATTCTACATAAATAAAAAGTCA
>E1742_L263
CCCTTTTTCTTCACGTGCCCAAAGAAAAGAAAAAGAAAGAAAAAATAAAGGAACAAGAAAAAGAAACAAAAAGAAAAGGAAAAGAAATTAATAAAATAATGTAAAATAAAATACTAATAAAATAATGATGTATTATAAAATTTTGCAGATCCATAACTTTTAAACCACATATCCATTTTGAGCGTGCCACTAGTTTATAAAATCACATCGATGAGTACTTCACAACCATGCATGAGTCAAAGCTCAACTTTGCACGAACAAAA
>E1743_L230
AGTATTTAATCATGGCTAACATGTGGCATTTTCTTTTTATGACACATGGCACATTTCATATTGTTACACATGGCGCAAACTATTCACACGTTTGAAAATAATATTAAAATAATATAGTATTTGAAAAACTTTACAGGTCTATAACTTTTCACCAAAATATCCAAATCAGGTGTCCCACTAGTCTGTAGACTCGTATCAATGAGTCCTTCACAACCGTTCATAAGTCAAAG
>E1744_L211
CGAGAATTTTATCAAATAAAAACCCATGTGTGATACTGTTCATGCCACGTGGACCAATCAGAAGCTGACACGTGGTATTTCACTGTTCACCAACCCAAAAACATTAAAATATTACAGTATCCGATAAACTTCAAACGTCCATAACTTTTTAACCAAATGTCCGATTCAAGCGTGCCGCTAGTCTATGAACTCGTATCGACGAGTACTTTAC
>E1745_L264
GTCTGGCCAATAAGAAACCATCCGGTGGGTGCCACTGTGCACTTACGAGCGTGGCTAAGATTTTGACACGTGTCACATACTGTGTACACGTTCTACACAAGTATAAAATAATATAAAATATTATAGTATTAGAAAAAAATTTGCAGGTCCATAACTTTTCAACAAAATGTCCAAATTAGGAGTGTGTCACTAGTTTATGAACTCATATCGATGAGTAGTTCACAACCATGCATGAGTCAAAGCTCAACTTAACAAAAATAAAGA
>E1747_L271
TAAAACAACAATAATAAAATAATATAGTATTAAGCATGGTTGACATGTGGCATCTCAACATGGTGATACATGGTCACATTTATTAAGTCACACGTGGTACATCGTTACACGTTTAAAAATGATATTTAAATAATACAGTATTGGAAAAACTCTACAGGTCCATAACTTCCAGACCACATGTCCAAATCGGACGTGCTGCTAGTCTACGGACTCATATCGACAAGTACTTCACAACCATGCATGAGTCAAAGCTCAACTTTCCATGAATAAA
>E1748_L266
CCTTCTCACCCAATCAAAACAACACCCGTGGATGCCACTGTGCACTCAAAGGTTAGTCCAATCTTTGACATGTGGCACAGTGTCATTGGACACTGTGTACACACATACAGATTGACGCTTGTAACTCTATTTCAGAAAAATTTTGCAGGTCCATAACTTTCTAACCAAATGTCCAAATTAAGCGTTTTTCTAGTCTATGAACTTGTAATGATGTATACTTTACAATCATACATGAGTCAGAGCTAAATTTCACAAAAATAAAAAAG
>E1749_L225
GATGCCACTGTGCACTCACGGGTTAGTAAAATCTTTGACATGTGGCACAGTGTCATTGGACACTGTGTACACACATACAGATTGACGCTTGTAACTCTATCTCAGAAAAATTTTGCAGGTCCATAACTTTCTAACCAAATGTCCAAATTAAGCGTTTTTCTAATCTATGAACTTGTAATGATGTATACTTTACAATCATACATGAGTCAGAGCTAAATTTCACAA
>E1750_L251
ACAAGTGTTTTGGCCAAAATAAAAGCCACCCATGGGTGATACTATTCACTCACAGGATTGGCTAAGAACACGACATATGGCACACACTGTTTACTGAATTAAAAAATATATTAAAATATTACGGTATTAGAAAAATTTTGCAGGTCTATAACTTTTCAAGGAAATGTCCAAATTAGGCATGCTACTAGTTTATGAACTCATATTGACGAGTACTTCACAACCATGCATGATTTAAAGCTCAATTTTACAAA
>E1752_L260
ACTCCTGTGTACATATGCTGCTGTTGTAAACTTAGTGTAACGTTTCTATGTTAAAAAAAAAAAAAGGAAAAAAAATTAAAGGAAAAGAAAAGGAAAAGAAATTTTGAAAATAATGTAAAATAAAATAATGATGAACTAGAAAATTTTGTAGATCCATAACTTTCCAGCGAAATGTCCAAATCAGGTGTGCCACTAGTCTATGGACTCGTATCAACGAGTACTTCACAACCGTACATGAGTCAAAGCTCATTTCTATAAAA
>E1754_L240
CCCAAAGAAAAGAAAAAGAAAGAAAAAATAAAGGAACAAGAAAAAGAAACAAAAAGAAAAGGAAAAGAAATTAATAAAATAATGTAAAATAAAATACTAATAAAATAATGATGTATTATAAAATTTTGCAGATACATAACTTTTAAACCACATATCCATTTCGGGCGTGCCACTAGTTTATAAACTCGCATCGACGAGTACTTCACAACCATGCATGAGTCAAAGCTCAACTTTCCACGA
>E1755_L279
AAGATAAAATAATATAGTATTTAATCATTGCTGACATGTGGCATTTTCTTGTCGTGACACATGGGACATTTCATAATGTTACATATGGCGCAAACTTTGTTTAAAAATAATATTAAAATAATATAATATTTGAAAAAAAAATTTGTAAGTTCATAACTTTTCACCGAAATATCCAAATTAGGTGTGCCACTAGTCTATGGACTCGTATCAACGAGTATTTCACAACTGTACATGAATCAAAGCTTATTTCTACAACAATAAAAAGTCAACTCTGGCACC
>E1757_L273
ATAATATAGTATTTAATCATTGCCGACATGTGGCATTTTCTTGTCGTGACACATGGCACATTTCATAATGTTACATATGGCGCAAACTTTGTTTAAAAATAATATTAAAATAATATAATATTTGAAAAAAAAATTTATAAGTTCATAACTTTTCACCGAAATAACAAAATTAGGATTGCCACTAGTCTATGGACTCGTATCAACGAGTATTTCACAACTGTACATGAATCAAAGCTTATTTCTACAACAATAGAAAGTCAACTCTGGCACCCT
>E1758_L285
CTCACACACGGGTTTGAGCCAATAAGAAACCATCCCGTGGGTGCCACTGTGCACTTAAAGGAGTGGCTGAGATTTTGACATGTGGCATGTATTGTGCACATGTTTTACACAAGCATAAAATAATATAAAATATTATAGTGTTAGAAAAATTTTGCAGGTCCATAACTTTTCAAAGAAATGTTCAAATTAAGCGTGCCGCTAGTCTATGAACTCGTATTGATGAGTACTTCATAACCATACATGATTTAAAGCTCAATTTTACAAAAATAAAAGTCCACTTCGGCA
>E1760_L279
ATAATATAAGATAAAATAATATAGTATTTAATCATGGCTGACATGTGGCATTTTCTTGTCGTGATACATGGCACATTTCATAATGTTACACATGGTGCAAACTGTTCACACGTTTAAAAATAATATTAAAATAATATAGTATTTGAAAAAACTTTGCAGGTCCATAATTTTTCATCGAAATGTCCAAATTAGCATGCCGCTAGTCTATGGACTCGTATCAACGAGTACTTCACAACCATACATGAGTCAAAGCTCATTTTTACAACAATAAAAAGTCAA
>E1761_L214
AAAAATAAAGGAAAAAGAAAAAGAAAAAAGAAAAGGAAAAAAAATTAATAAAATAATGTAAAATAAAATATGACGTACTAGAAAACTTTGCAGATCCATTACTTTTCACCGAAATGTCCAAATCAGGCGTGCCGCTAGTCTATGGACTCGTATCAACGAGTACTTCACAACCGTACATCAGTCAAAGCTCATTTCTACAACAATAAAAAGTCAA
>E1762_L252
TGAATAGTATTCCCTTTTCCCCCTTTTTCTTCACGTGCCCAAAGAAAAGAAAAAGAAAGAAAAAATAAAGGAAAAAGAAAAGGAAAAGAAATTAATAAAATAATGATGTACTAGAAAACTTTGCAATCCATAACTTTTCACAGAAATGTCCAAATCAGGCGTGCTGCTAGTCTATGGACTCGTATCAATGAGTACTTCACAACCGTACATGAGTCAAAGCTCATTTCTACAACAATAAAAAGTCAACTCCAA
>E1763_L228
AGAGAGAGAGGGAGAGGGAGGGGATGATGAATAGTATTCCCTTTTCCCCCTTTTTCTTCACGTGCCCAAAGAAAAGAAAAAGAAAGAAAAAATAAAGGAAAAAGAAAAAGAAAAAGAAAAAAGAAAAGGAAAAAAAATTAATAAAATAATATAAAATAAAATAATGATGTACTAGAAAACTTTGCAATCCATAACCTTTCACAGAAATGTCCAAATCAGGCGTGCTGC
>E1765_L268
CCACACAACCATTTGCCCAATCAAAATGCCTCCCGTGGGTATCACTGTGCACTTATGGGTTGGCCAGATTTTGACACGTGGAACACACTGTTCACATATTCAAAAATAACATTAAAGTAATACGATATTCAAAAAATTTTGTAGGTCCGTAACTTTTCAAAGAAATATCCAAATTAGGTATGCTTCTAGTCTATGAACTCGTATCGACGAGTACTTCATAACCATACATGAGTCAAAACATCAATTTTACAAAAATAAAAAGTCAACT
>E1766_L251
CTCTCTCCTCACGTTCCTCCTACTTCTCACCCAATGAAAACAGCCCCCATGGCTGCCATGGTACACTCATAGGTTGGCTAACCACTAACATGTGGCACACACTGCTCACATATTTAAAAATAATATTAAAATAATACGGTATTCAAAGAAATTTGCAAATCCATAACTTTTCAATGAAATATCTAAATTAGACATGCTACTAGTCTAAGAACTCATAACTTTTCGCAACCATGCATGAATCAAACTTCAAT
>E1767_L214
TAAGAAGCCATCCCATGGGTGCCACTGTGCACTCAAGGGACAAGCTGAAAGCTTGACACGTGGTGCATATTTTTCACAACAACATCATTAAAATAAAATAATATAAAATAATACTGCGTCTGAAAAACTTTACGAGTCCATAACTTTTTAACCTGGTATCCAAATTAGACGTGCCACTAATTTATAGACTCATATCGATGAGTGCTTTACAACC
>E1768_L264
CACCCATGGGTACCACTAGACACTTGGCTAGAAAAATGACACATGGCACAATGTCGGTGGGTACTGTGCACATATTTTACACATGGGTGTGATCAAACATAAAATAATACTGTATTTAAAAAATTTTGCAAGTCCATAACTTTATAACCAAATGTTCAAATTAAACGTGTCGCCAGTCTATGAACTCATATCAAAGAGTACTTTATAACCATCATGAGTCAAAGAAAAATTTCACAAAAATAAAAAGTCAACCTTGGCACTCTT
>E1770_L243
CTCTCACCTCTTTCTCCCTCTTCCCTTTCGTGCCCACCACTTGTTTAAGCCAATGAAAAATGTGACACATGGCACAGCATTATTGGGCACTGTGCACACACTCAGATCAGTGCATCTTAGACACTATCCAAGGAAAACTTCATAGGTCCATAACTTTCTAACCAAATATCCAATTTAGGTGTGCCACTAGCCTATGAATTCGTATTGATGAGTACTTCACAACCATACATGAGTCAAAGCTAA
>E1771_L340
ATGTGGCATTTCACCATATTGACACATGGTCACCTTCAGTAAGTCACACGTGGTACATCGTTACGCGTTTTAAAAATAATATTAAAATAAACTAATATCATTTTACACATGGTTGACATGTGGCTTCTCAACATGGTGACACATAATCACCTTCATTAAGTCACACGTGGCACATCGTTACACGTTTAAAAAAAATATATTAAAATAATATGGTATTTGAAAAACTCTACAGGTCCATAACTTTCAAACCACATGTCCAAATCGGACGTGCCACTAGTCTATAGACTCATATTGACGAGCACTTTACAACCATGTATGAGTCAAAGCTCATTTCCCCATA
>E1772_L276
CTCTTTTCACATCGGTTTAAGGCCACCATGGGTGGCACTGTTCACCAACGTGGACCTTAAGATGTTGACACGTGATGTCACTGTTCATGTACTGTGCATAATTCGAAAATAAAATAAACTATTGTGGTAATTGGAAATCTTTGCAGACCTATAACTTTTTAACCGTACATCCAAATTAGGCGTGCCGCTAGTCTATGGACTCGTATCGATGAGCACTTTACAACCATGTATGAGTCAAAGCTCATTTCCCCATAAATAAAAAGTCAACTCCAGCAC
>E1774_L269
ATTATATAAAATAACAATAAAAATAATTTGGTATTAAGCATGGTTGACATGTGGCATCTCAACATGGTGACACATGGTCACATTTATTAAGTCACACGTGGCACATCGTTATACGTTTAAAAATAATATTAAAATAATACAGTATTTGAAAAACTCTACAGGTCCATAACTTTCAAACCATATGTCCAAATTGGACATGCCACTAGTCGACGAACTCGTATCAACGAGCACTTCACAACCATGCATGAGTCAAAGCTTAACATTGCATG
>E1775_L255
TAACATGATATTATACATGGTTGACATGTGACATCTCACCATGGTGACACATGGTCACATTCATTAAGTCACACGTGGCACATCGTTACACGTTTAAAAAATAATATGAAAATAATACAGTATTTAAAAAAACTCTACAGGTCCATAACTTTCAAAACACATGTCCAAATCGGACGTGCCGCTAGTCTACGGACTTGTATCGACGAGCACTTCACAACCATGCATGAGTCAAAGCTCAACTTTACATGAATAAAA
>E1777_L284
TAAAATAACAATAATAAAATAATATGGTATTAAGCATGGTTGACATGTGGCATCTCATCATGGTGACACATGGTCACATTTATTAAGTCGCACGTGACACATTGTTACATGTTTAAAAAATAATATTAAAATAATACGGTATTTTAAAACTTTGCAGGTTCATAACTTTTTAAGCAGATATCCAATTTAAGCGTGCCGCTAGTCTATGAACTCGTATCGACTAGTACTTCATAACCATGCATGAGTCAAAGCTTAACTTTGCATGAATAAAAAATCAACTTCGG
>E1778_L214
TGGACCTCTCAGATGTCAACATGTGGCATCACTGTTCACTTAAGCGAGATATATTAAAATATTACGGTATTCGGAAAACTTCACATTTCCATAACTTCTTAACCAGATGTCCAATTTAAGCGTGCCACTAGTCTATGAACTCATATCGACGAGCACTTTACAACCATATGAAAGTCAAAACAAAATTCTACAAACATAAAAAGTCAACTCCCGG
>E1779_L221
ATATTTAACCGTAGTTGACATGTGGCATCTCAACATTGTGACACATGGCACCTTTTATTAAGTCAGACGTGGCATACTGTTCACATATTTAAAAATATTATTAAAATAATACTGTATTTGAAAAACTCTATAGGTCCATAACTTTCAAACCACATGTCCAAATTGGACGTACTGCTAGTATATGAGCTCGTATCGATGAGTACTTCACAACCATGCATGGG
>E1780_L259
CCCTTCTCCCCCAATCAAAATGCCCGTGGGTGCCACTGTGCACTCATGGGTATGGCCCAGAAGTGTGACACATGGCACAGTGTCATTGGACACTGTACATATAGATTGATGAATAGTAACTACTATCTCAGAAAAAATTCACGAGTCCGTAACTTTCAAACCACATATCCAAATCAAGCGTGCCGCTAGTCTATAAACTTGTATCGATGAGTACTTTACAACCATTTAGGAGTCAAACTCAAATTTTGCAAGAATAAAA
>E1781_L208
CATTAAGTCACACGTGGCACCTCGTTACGCGTTTAAAAAATAATATTAAAATAATACGGTATTTGAAAAACTTTACAGGTCCATAACTTTTAAACCACATGTCCAAATCGGACGTGCCGCTAGTCTACGGACTCGTATCGACGAGCACTTCACAACCATGCATGAGTCAAAGCTCAACCTTGCATGAATAAAAAGTCAACTCTGGCAC
>E1782_L274
GGTGCGATTTGGGACGGGGTGTTACAGACATGTGGCATCTCAACATGGTGACACATGGTCACATTATTTAAGTCACACGTGGTACATTGTTACACGTTTAACAAAAATAATATTAAAAAAAATAATATTAAAATAATACAGTATTTGAAAAACTCTACAAGTCCATAACTTTTAACCCACATGTCCAAATCGGACGTGCCGCTAGTCTACGGACTCGTATCGATGAGTACTTCACAACCATGCATGAGTCAAAGCTCAACTTTGCATGAATAAA
>E1785_L255
ATAAAATAATATGATATTACACATGGTTGACATGTGGCTTCTCAACATGGTGACACATGGTCACCTTCATTAAGTCACACGTGGCACATCGTTACACGTTTAAAAAAATAATATTAAAATAATACAATATTTAAAAAAAAACTCTATAGGTCCATAACTTTCAAACCACATGTCCAAATCGGACGTGCAGCTAGTCTACGGACTCGTATCGACGAGCACTTCACAATCATGCATGAGTCAAAGCTAAACTTTACA
>E1786_L286
ATAATAAAATAATATGGTATTAAGCATGGTTGACATGTGGCATCTCATCATGGTGATACATAGTCACATTTATTAAGTCACACATGGCACATTGTTATACGTTTAAAAATAGTATTAAAATAATACGGTATTTTAAAACTTTGCACGTCTATAACTTTTTAACCAGATGTCCAAATTAGGCGTGCCGCTAGTCTGTGGACTTGTATCGACGAGTACTTTACAATCATGTATGAGTCAAAGCTCATTTCCCATAAATAAAAAGTCAACTCGGCATCCTTAGACAGTT
>E1788_L309
ATGGTTTTCTCTCTCTCTCTCTCTCTCCTCTCTCTCCTCCCCCGCATTTTTGCCAAAATAAAAGCCACCGTGGGTGACACTGTTCACCTATGTGGACCTCTCAGATGTCGACAGGTGGTGTCACTGTTCACTTACGCTAGATATATTAAAATATTATGGTAGTCGGAAAACTTCACACGTCCATAACTTTTTAACTAGGTGTCCAGTTTAAGCGTGCCATTAGTCTATGAACTCGTATCGACGAGCACTTTACAACCATATGAAAGTCAAAACAAAATTCTACAACCATAAAAAGTCAACTCTCGGCAC
>E1789_L257
AATATGATATTAAACATGGTTGACATGTGGCATCTCAACATGGTGACACACGGTCACATTTATTAAGTCACACGTGGCACATCGTTACACGTTTAAAAATAATATTAAAATAATACAGTGTTTGAAAAACTCTACACGTCCATAACTTTCAAACCACATGTCCAAATCGGACGTGCCGCTAGTCTACGGACTCGTATCGACGAGTACTTCACAACCATGCATGAGTCAAAGCTCAACTCTGCATGAATAAAAAGTCA
>E1790_L281
ATAATAAAATAATATAGTATTAAGCATGGTTGATATGTGGCATCTCATCATGATGACACATGGTCACATTTATTAAGTCACACGTGGCACATCATTACACGTTTAAAAAATAATATTAAAATAATACGATATTTTAAAACTTTGCAAGTCCATAACTTTATAACCAGATATCCAATTTAAGCATGCTGCTAGTCTATGAACTCGTATCGATGAGTAGTCCACAACCATGCATGAGTCAAAGCTCAACTTTACATGAATAAAAAGTTAACTCGGGCACCCTT
>E1792_L275
ATAACAAAATAATATAATATTTAGTTATGGTTGACCTGTGGCACTTTTATAATGTTACACATGGCGCATCCCATTTGGTGACACATGGTACATACCGTTCACACATTTAAAAATAATATTAAAATAATACAGTATTTGAAAACTTTGCAGGTCCATAACTTTTAAATGAAATATCCAAATTAGGCATGCCGCTAGTTTATGGACTCGTATCGACAAGTACTTTACAACCATACATGAGTCAGAGCTCATGTCCATAAAAAAATAAAAAGTCAACT
>E1797_L255
TATGATATTACACATGGTTGACATGTGGCTTCTCAACATGGTGACACATGGTCACCTTCATTAAGTCACACGTGTCACATCGTTACACGTTTAAAAAAATAATATTAAAATAATACAGTATTTAAAAAAACTCTACAGGTCCATAACTTTCAAACCACATGTCCAAATCGGACGTGCCGCTAGTCTACGGACTCGTATCGACGAGCACTTCACAACCATGCATGAGTCAAAGCTCAACTTTACATGAATAAAAAG
>E1798_L255
TCACACCGGTTTAAGGCCACCGTGGGTGGCACTGTTCACCCATGTGGACCTCTAAGATGGCGACACATGGTGTCATTGTTCATGCACTGTGCATAATTCAAAAATAGAATAAAATATTACAGTAATTGGAAAACTTCGCATGTCCATAAATTTCAAACCACATGTCCAAATCAGACGTGCCGCTAGTCTACGGACTTGTATCAATGACTACTTCACAACCATGCATGAGTCAAAGCTCAACTTTGCATGAATAAA
>E1800_L278
TAAAATAATATGGTATTAAGCATGGTTGACATGTGGCATCTCACCATGGTGACACATGGTCACATTTATTAAGTCACACGTGGCACATTATTACACGTTTCAAAAAAATAATATTAAAATAATACAGTATTTGAAAAACTCTACAGGTCCATAACTTTCAAACCACATGTCCAAATCAGACGTGCCGCTAGTCTACGGACTCGTATCGACGAGTACTTCACAACCATATATAAGTCAAAGCTCATTTCCCTATAAATAAAAGGTCAACTCCGGCACCC
>E1802_L263
CTCTCTTCTCTCCCACCTCACCTAATAAAAACCACGTGGGTGCCACTGTGCACTCACAGGAACGGCTGAGATTGCGACACGTGGTGTTTTACTGTTCACCGATTCAAAAATATTAAAATATTACGGTATTCGAAAAATTTCGCATGTCCATAACTTTCAAACCACATGTCCAAATTGGATGTGCCGCTAGTCTACGGACTCGTATCGACGAGTACTTTACAAACATGCATGAGTCAAAGCTCAACTTTACATAAATAAAAAGT
>E1804_L220
TGTTCACTAACGGGATTGGCTGAAATTGCGACACATGGCACACACTGTTCACTCAAGCCAAATATATTAAAATATTACGGTATTCAGAAAACTTCGCATGTCCATAACTTTTTAACCAGATGTCCAATTTAAGCGTGCCGCTAGTCTATGAACTCGTATTGACGGATACTTCACAACCATGCATGAGTCAAAGTTCAACTTTGCATGAACAAAAAGTCAA
>E1805_L265
CCTCTTTTCACACCGGTTTAAGGCCACCGTGGGTGGCACTGTTCACCCACGTGGACCTCTAAGATGGCGACACGTGGTGTCACTGTACATGCACTATGCATAATTCGAAAATAGAATAAAAATATTGCGGTAATTGTAAAACTTCGCATGTCCATAACTTTCAAACCACATGTCCAAATCAGGCGTGCTGCTAGTCTACGGACTCGTATCGATGAGTACTTCACAACCATGCATGAGTCAAAGCTCAACTTTGCATGAATAAAAA
>E1806_L250
TGGTATTAAGCATGGTTGACATGTGGCATCTCAACATGGTGACACATGGTCACATTTATTAAGTCACACGTGGTACATCGTTACACATTTAAAAAATAATATTAAAATAATACAGTATTTGAAAAACTCTACAGGTCCATAACTTTCAAACCACATGTCCAAATCGGACGTGCAGCTAGTCTACGGACTCGTATTGACGAACACTTTTCAACCATGCATGAGTCAAAGCTCAACTTTGCATGAATAAAAA
>E1808_L266
GTCATTTTGCCACAATAAAAGCCACTATGGGTGACACTGTTCACCCAAGTGGACCTCTTAGATGTCTACACATGGTGTTTCACTGTTCACCGATTCAAAAATATTAAAATATTACGGTATTCGGAAAACTTCACATATCCATAACTTTTTAACCAGATGTCAAATTTAAACATGCCGCTAGTCTATGAACTCGTATCGACGAGTACTTTACAACCATACAAAAGTCAAAGCAAAATTCTACAACCATAAAAAGTCAACTCCCGACA
>E1810_L258
CTCCTCCCTCCCCTTCTCAGCCAGTCAAAATGCCCATGGGTGCCACTGTGCACTCACCAGTGGGTCCACTTTTTGACATGTGGCACCACTGTTCACACACATACAGATCCATGAATAGTAAATGCTATCTCGGAAAAACTGCACAGTTCCGTAATTTTCAAACCACATGTCCAAATCGGATGTGCTGCTAGTCTATGAACTTGTATCGACGAGTAATTCACAACCATGCATGAGTCAAAGCTCAACTTTGCATGAACA
>E1811_L203
TCAGATGTTGACACGTGGCATTTTACTATTCATCGATTCAAAAATATTAAAATATTACGGTAGTCAGAAAACTTTACACGTCCATAACTTTTTAACCAGATGTCCAATTTAAGCGTGCCGCTAGTCTATGAACTCATATCGATGAGTACTTCACAACCATACAAAAGTTAAAGCAAAATTCTACAACCATAAAAAGTCAACTC
>E1812_L271
ACTCAGAATTTGGCGTGCCGCCAGTCTATGAACTCGTATCGACGAGATCTACACAATGGTACCTTAGTCAATTTGGTTAAACTTGTTTAATCATGTATATTTTTATTTTTATTTTTGATACGGGGTGTTACAATAGGTCCGTAATTTTCCAACCATATGTCCAAATCGGGCGTGCCGCTAGTCTACAAGCTCGTATCTACGAGTATTTCACAACCATATATAAGTCAAAACTCAATTTTACAAGAATAAAAAGTCAACTCTGGCACCTTCG
>E1813_L249
CCCCTCTCTTTCTCCTCTTTCTCTCAAGCCACCGGTGGGTGATACTATTCACTCATGGGATTGGCTAAGAGAGTGACACATGGCATACACTGTGCACCCATTTAAAAATAATATGAAAATAATACGGTACTCAAAAAACTTTTCAAGTCTATAAATTTTCAACGAAAAATCCAAATCAGGCGTGCCACTAATATTGATGAGTATTTTACAACCATACATGAGTCAAAGTTAAATTTTACAAGAATAAAA
>E1814_L217
ATCTACACAATGGTACCTTAGTCAATTTGGTTAAACTTGTTTAATCATGTATATTTTTATTTTTATTTTTGATACGGGGTGTTACAATAGGTCCGTAATTTTCCAACCATATGTCCAAATCGGGCGTGCCGCTAGTCTACAAGCTCGTATCTACGAGTATTTCACAACCATATATAAGTCAAAACTCAATTTTACAAGAATAAAAAGTCAACTCTGG
>E1816_L276
ATATAAAATAATAAAATAATATAATATTTAATTATGGCAGACATTTGGCATTTTCTTGTCATGACACATGGCATCCTTGATAATGTTACATGTGGCGTCACGGTTCATGCACACTCACAGATCGATGAATAGTAATACCTATCTCGGAAAAACTTCATAGGTCCATAACTTTCAAACCACGTGTCCAAATCAGGCATGCTGGTAGTCTACAAACTCGTATCAACGAGTACTTCACACTCATATGTGAGTCAAAACTCAATTTTACAAAAATAAAAA
>E1818_L229
TGTCATGACACATGGCATCCTTGATAATGTTACATGTGGCGTCACGGTTCATGCACACTCACAGATCGATGAATAGTAATACCTATCTCGGAAAAACTTCATAAGTCCATAACTTTCAAACCACGTGTCCAAATCAAGCATGCTGGTAGTCTACAAACTCGTATCAACGAGTACTTCACAATCATATGTGAGTCAAAACTCAATTTTACAAAAATAAAAAGTCAACTCC
>E1819_L272
TAATATAAAATAATAAAATAATGTAATATTTAATTATGGCTGACATTTGGCATTTTCTTGTCATGACACATGGCATCCTTGATAATGTTACATGTGGCGTCACGGTTCATGCACACTCACAGATCGATGAATAGTAATACCTATCTCGGAAAAACTTCATAGGTCCATAACTTTCAAACCACGTGTCCAAATCAGGCATGCTGGTAGTCTACAAACTTGTATCAACGAGTACTTCACAATCATATGTGATTCAAAACTCAATTTTACAAAAA
>E1820_L248
CTCCTCACATGCCCCACACAACCATTTACCCAATCAAAATGCCTCCCGTGGGTGTCATTGTGCACTCACGGGTTGGCCAGGTTTTGACACGTGGTACATACTGTTCACATATTCAAAAAAATAATATTAAAATATTACGATATTTGGAAAAATTTGCAGGTTCATAACTTTTCAACGAAATGTCCAAATTAGGCGTGCCACTAGTCTATGAACTCGTATCACTGAGTAATTCACAACCATACATGAGT
>E1821_L268
CTCTTTCTCTCGCCCTCCTTCTCATCCAATCAAAATGCCTTCCATGGGGCCACTATGCATTCACGGTTGACCACATTTTGACACATTGCGATACTGTGCACACACTCACAAAGATTGATGAACAGTAAATATTGTCTCGGAAAAACTTCACGGGTCCATAACTTTCAAACCACATGTCCAAATCAAGCATGCTGCAAATCTATAAACTCGTATCGACGAGCACTTTACAACCATATAGAAGTCAACTTCAAATTTTACAAGAATAAAA
>E1824_L244
TGTAGTATTTAATCATAGCTGACATATGGCATTTTCTTGTCGTGACACATGACATATTTCATAATGTTACACATGGCGCAAACTGTTCACATGTTTAAAATAAATATTAAAATAATACAGTATTTGAAAAAAACTTTGCAGGTCCATAACTTTTCACTGAAATGTCCAAATTAGGCGTTTCGCTAATCTATGGACTTGTATCAATGAGTACTTCACAACCGTACATGAGTCAAAGCTCATTTAT
>E1825_L259
ATAATAATATAAAATAATGTAGTATTTAATCATGGCTGACATGTGGCATTTTCTTGTCATGACACATGGCACATTTCATAATGTTACAACATGGGGCAAACGATTCACATGTTTAAAAATAATATTAAAATAATACGGTATTTGAAAAAAATTTGCAGGTCCATAAGTTTTTATCGAAATATCCAAATCAGGCATGCCCCTAGTTTATGAACTTGTATCGACGAGCAGTTCATAACCGTACATGAATCAAAACTCATTT
>E1827_L211
GTTTGAATAGTCATAAGAATTCTGGGCGGGTCCTGACACAAACTGTTCACATGATTAAAAATAATATTAAAATAATACGCTATTTGAAAAAACTTTGCAGGTCCATAACTTTTCACCGAGATATCCAAATCAGGTGTGCCATTAGTCTATGGACTTATATCAACGAGTACTTCACAACTGTATATGAGTCAAAGCTCATTTCTACAGCAAT
>E1828_L253
AGAAAAGAAATCAGCACTGTCGATGGAAAAATGGCCGAACTGGGCACATGGGTGGCCAGTTGGCCATGAAATTTAGGTGGCTAACCGAAAATGGAAAAGCGGTGGTGGTGATTAGGCGCATGTAGTAAGGGGGTTTTAACTAAATATCCAAATTAGGCGTTCCATTAGTCTATGAACTCGTATCGACAAGTATTTTACAACCATATATGAATTAAGATAAAATTTCACAAAAATAAAATGTCAAACTTGGCAC
>E1829_L201
ATTTTTGCCCAATTAAAAAGCCACATGTGGGTGCCATTGTGCACCATGTGATTGGCTAAGGAGGTGACACATGGCACACACTGTGCACATGTTTTACATGCACACACTAATAACATAAAATAATACAGTATTAGAAAAACTTTGCAGATCCATAACTTTTCAACCAAATATCCAAATTAGGTGTACTGCTATTCTATAAAT
>E1831_L312
TCTCCTCCTCTCCCCTACCACTCAATTTTTGCCCAATTAAAAAGCCACATGTGGATTCCACTGTGCACCATGTGATTGGATGAGGAGGTGACACATGGCACACACTGTGCACATGTTTTACACACGCACACTAATAACATAAAATAATACAGTATTAGAAAAACTTTACAGATCCATAACTTTTCAACCAAATATCCAAATTAGGTGTACTGCTATTCTATAAATTCGTATCAATGAGTACATCACAACCATATAAGAGTCAAAACAAAATTCAACAAAAATAAAAAGTCAAACTTGGCACCCTCGGACAGC
>E1832_L265
TTCCATAATTTTCAGCACTTTAAGTAACATATAGAGAATGAGTGCAATATTAATTAAATAAATATCCAACAAGTATACAGAGCATCATAGGTTACAAATAAGTATTAATATAACATAAGATGGAAAGAAATATTACAAAATTGAAATAAAAGAAAGGAAAAGGCTTCTAAGATTTTGAAGATGAACAAAGACGTCGAGCTCCCCTCTAGATGATCAATGTCTACTAACCAAGGGCTAGGGGAATGAATTTTAAAAATATGAGATG
>E1833_L237
AATATTAATTAAATAAATATCCAACAAGTATACAGAGCATCATAGGTTACAAATAAGTATTAAAGTTAATATAACATAAGATAGAAAGAAATATTACAAAATTGAAATAAAAGAAAGGAAAAGGCTTCTCGGATTTTGAAGATGAACAAAGATGTCGAGCTCGTCCCTGGACAATCAATGTCTACTAAGCTAGTCCTAGGGGAATGAATTTTAAAAATATGAGATGCTAATCATATC
>E1835_L260
CGAGTACTTCGCAACTATGCATGAGTCAAAGCTCAATTTTACGAGAATAAAAAGTCAACTCAGGCACCTTAGGACAATTCGAACCTCAACTTCTTTTGCTCATAACTTTCAAACCGTAGCTCTGTTTTCTACGTGCTACTAGTTTATGAACTCAAGTCAATGCGTACTTTGTAATGGTGTCTCGGTCGAACTTGAATTCTTGCTAAGTCAAAAAGTCAAAGTTTGACCACTCTCGATCAACGACAGTCAAACCCAATCAA
>E1837_L306
TTTCTCTTCTCTTCTTGCCCAATCAAAAAACCTCCTGTGGGTGCCACTATGCACTCAAGGGATGGCTAGATTTTGGAAACGAGGTGCACACTATTCACATATTTAAAAATAATATTAAAATAATATAGTATTTGGAAAACTTTGCAAGTCCATAACTTTTCAAAAAAATGTCCAAATTAGGCATGCCACTAGTTTATGACCTGGTATCGACGGGTACTTCACAACTATGCATGATTCAAAGCTCAATTTTACGAGAATAAAAAGTAAACTCAGGCACCCTAGGACAATTCGGACCTCAACTTCTTT
>E1838_L261
CAGCCAATGAAAAAAGCTCCCGTGGATGTCACTGTGCCCTCATAGGTTGGCCTAGCAAATGACATGTGGCACAATGTCATTAGGCACTGTGCACACACAGATCGATGAATACTAAATGTTATCTCGGAAAAACTTCACGGGTCCGTAACTTTCAAACCACATGTCCAACTCAAGCTTACTGCTAATCTATGAACTCATATCGACGAGTACTTTACAACTATATATGGGTCAAACCCAAATTTTGCAAGAATAAAAAGTCAA
>E1839_L273
CTCTTCTTGCCCAATCAAAAAGCCTCCCATGGGTGCCACGGTGCACCCACATGTTGGCTGGATTTTTGGCACGTGGCACACATTGTTCAAATATTTAAAAATAATATTAAAATAATACGGTATTCGGAAAACTTTGTAGGTCAATAACTTTTCAATGAAATGTCCAAATTAAATGTACCACTAGTCTATGAACTGGTATTGATAAGTAGTTCACAACCATGCATGAGTCAAAACTCAATTTTACGAGAATAAAAAGTCAACTTTGGCACCCTA
>E1840_L255
CTCCCTCTTCTCTTCTTGCCTAATCAAAAAGCCTCCCATGGGTGCCACTGTGCACCCACATGTTGGCTGGATTTTTGACATGTGGCACACATTGTTCAAATATTTAAAAATAATATAGTATTCGGAAAACTTTGTAGGTCAATAACTTTTCAATGAAATGTCCAAATTAAATGTACTACTAGTCCATGAACTGGTATCGACAAGTAGTTCACAACCATGCATAAGTCAAAACTCAATTTTACGAGAATAAAAAGT
>E1841_L212
TCCCTTTTCCCCCTTTTTCTTCATATGCCCAAAGAAAAGAAAAATAAAGAAAAGGAAAAGAAATTAATAAAATAATGTAAAATAAAATAATAATAAAATAATATTGTACTTGAAAACTTTACAGATCCATAACTTGTCACAGAAATGTCCAAATGAGGTGTGTCGCTAGTCTATGGACTCGTATCAATGAGTAATTCACAACCGTACATGAG
>E1842_L243
CCCATGGGTGCCACTGTCCACTAACAGGTTGGCCCAAAAATGTGACATGTGGCACAGTGTTATTGGGCATTGTGCACACGTATACAGATCGATACACATTAAATGCTGTCCTGGAAAAAATTCGCAGGTCTGTAACTTTCTAATCTTTTTTCAAAATTAGGTGCACCACTAGTTTATGAACTCGTATCGACGAGTACCTTACAACCACATGAGTCAAAGCAAAATTTTATAAAAAAAAAAAGT
>E1843_L259
AGTATTCCCTTTTCCCCCTTTTTCTTCATGTGCCCAAAGAAAAGAAAAAGAAATAAAAAATAAAGGAAAAAGAAAAGGAAAAGAAATTAATAAAATAATGTAAAATAAAATAATAATAAAATAATATTGTACTAGAAAACTTTACAGATTCATAACTTGTCACAAAAATGTCCAAATTAGGTGTGTCGCTAGTCTATGGACTCGTATCAATGAGTACTTCACAACCGTACATGAGTCAAAGCTCATTTCTACAACAATA
>E1844_L316
TATAAAATAATAACAAAAATAATATAATATAACATTTACTTGTGGCTAACAGGTGGCATTTTCTCATTGTGACACACTGCACCATTAACTAAGTTACACGTGGTATATACTGTTCACACGTTTAAAAATAATATTAAAATAATATGATATTTGAAAAACTTTGCAGGTCCATAACTTTAAAACCACATGTCCGAATCGGGCATACCACTAGTCTACAAACTCGTATCGACGAATACTTCACAACAATATATGAGTCAAAACTCAATTTTACAAAAATAAAAAATCAACTTGGGTACTCTCGGACAGTTCAGACATC
>E1846_L277
AATAATAACAAAAATAATATAATATAACATTTACTTGTGGCTAACAGGTGGCATTTTCTCATTGTGACACACGGCACCATTAACTAAGTTACACGTGGTATATACTGTTCACACGTTTAAAAATAATATTAAAACAATACGATATTTGAAAAACTTTGCAGGTCCATAACTTTAAAACCACATGTCCGAATCGGGCATGCCACTAGTCTACAAACTCGTATCGACGAGTACTTCACAACAATATATGAGTCAAAACTCAATTTTACAAAAATAAAAA
>E1847_L258
ATATCATAATAAAATAATAATAATAAAATAATGTAATATTTAATTATGGCTGACATGTGGCATGTTCTTGTCCTGACACATGGCATCTTTTATAATGTTACACGTGGCATCGCTGTTCATGCACACTCATAGATTGATGAATAGTAACAGCTGTCTTGGAAAAACTTCACAGATTTGTAACTTAGCCCACAAATTTATATAAACGAGTACTTCACAACCATAGATGAGTCAAAGCAATTTTATAAGAGTAAAAAGTCA
>E1848_L252
AGCCACCTGTGGGTGCCACTGTGCACTCATAGGTTTGGCTGAGAGTTTGACACATGGCACGGCACTATGCACACGTTTTACACACCCATGCAATTAAAATTATCTTAGAAAAAATTTACAGATCTATAACTTTCTAACCAAATGTCCAAATTAGACATGCTAATAGTCTATGCACTCTTATTAACGAGTACTTTACAATCATACATGAGTCAAAGCAAAATTTTACAAAAATAAAAAGTAAAACCCGACACC
>E1850_L261
CACATCAGCCATTTCACTAATTAAAAAGCCACCTGTGGGTGCCACTGTGCACTCATAGGTTTGGCTGAGAGTTTGACACATGGCACGGCACTATGCACACATTTTACACACCCATGCAATTAAAATTATCTTAGAAAAAATTTACAGATCTATAACTTTCTAACCAAATGTCCAAATTAGACATGCTACTAGTCTATGCACTCTTATTAACGAGTACTTTACAACCATACATGAGTCAAAGTAAAATTTTACAAAAATAAA
>E1853_L259
ATAATATAATATTTAATTCTGGCTGACATATGGCACTTTTATAATGTTACATGTGGTGCATCCCATTTGGTGACATGCAGAACAAACTTCAAACTTTTAAAAATAATAATAAAATTATACAGAATTTATAAAATTTTGCAGGTCTATAACTTTTCAACGAAATGTTCAAATTAGGCCTGCCGCTAGTCTATGAACTCGTATCGACGAGTACTTAACAACCATGCATAAGTCAAAGCTCAATTTCACAAGAATAAAACGT
>E1854_L266
TATTATAATAACAAAATAATATAATATTTAGTTTTGGCTGACATGTGGCACTTTTTCTAATTTTAAACATGGCACATCCTATTTGGTGACACGTGGCATAACTTTACACTTTTGAAAATAATAATAAAATGATATATAATTCAAAAAACTTTGAAGGTCCATTACTTTTCAACGAAATGTCCAAATTAGGTGTGCCTCTAATCTATGAAATCGTATCGACGAGTACTTAACAACCATGCATGAGTCAAAGCTCAATTTCACGAGAA
>E1855_L282
AAAAGAAAATAAATATATATATATAAAATAATATTAAAATAATAAAATTTTTTATTTATGGCTTACATGGAGCATTTTATTATCGTGACACATGGCATCCACTGTTCATAAATTTAAAAATAATATTAAAACAATACGGTACTCGAAAAATTTTACAGGCCTATAACTTGCAAACCACATGTCCAAATCGGGCATGCCACTAGTCGATGAACTCGTATCGATAAGTACTTCATAATCATGCATGAGTCAAAACTCAATTTTTACAAGAACAAAAAGTCAACT
>E1856_L263
CATAATAATATAATATTTAGGTCTGGTTGACATGTGGCACTTTTATAATGTTACACGTGGTGCATCCCATTTGGTGACACGTGGTACAACTTTCACACTTTTAAAAATAATAATAAAATAATACGAAATTCGAAAAATTTTGCAAGTTCATAACTTTTCAACGGAATATCTAAATTAGGCGTTCTGCTAGCCTATGAACTCGTATCGATGAATACTTAATAACCATGCATGAGTCAAAGCTCAATTTCACAAGAATAAATTGT
>E1857_L216
AATAAAATTTTTTATTTATGGCTTACATGGAGCATTTTATTATCGTGACACATGGCATCCACTGTTCATAAATTTAAAAATAATATTAAAACAATACGGTACTCGAAAAATTTTACAGGCCTATAACTTGCAAACCACATGTCCAAATCGGGCATGCCACTAGTCGATGAACTCGTATCGATAAGTACTTCATAATCATGCATAAGTCAAAACTCA
>E1859_L292
ATGTGGGGGAGAAAAAAAAAGAAAAAGAAAAAGAAAATAAATATATATATAAAATAATATTAAAATAATAAAATTTTTTATTTATGGCTTACATGGAGCATTTTATTATCGTGACACATGGCATCCACTGTTCATAAATTTAAAAATAATATTAAAACAATACGGTACTCGAAAAATTTTACAGGCCTATAACTTGCAAACCACATGTCCAAATCGGGCATGCCACTAGTCGATGAACTCGTATCGATAAGTACTTCATAATCATGCATGAGTCAAAACTCAATTTTTACAA
>E1860_L260
AAAACAACACCTGTAGGTGCCACTTTGCACTCATGGGTTGGCCAGGTTTTGACACATGGCATAGTATCATTGGACACTGTGCACAGTTACGGATTAGTGCATTGTAAATGCTGTCTTAGAAAAATTTTGTAGGTCTATAACTTTCTAACCAAATGTCCAAATTAGATGTGCCGCTAGTCTATGAACTCGTATCAATAAGTACTTTACAATCATACATGAATCAAAACAAAAGTTTATAAAAATACAAAGTCAAATCCGTA
>E1864_L266
TCCACCTTTTCTCTTCTCCTCTCTCCTCTCTCCTCCCTCCACCTTAGCCCCTTTACCCAATTAAAATGCCTCCCATGGGTACCACTGTGCACTCACAGGACAGATCGATACGTTGCAACATTGTCTCAGAAAATTTTTTCAGGTCCATAACTTTTTAACCAAGTGTTCGAATAAGGCGTGCTACTAGTCTATGAGCTTGTATCGATGAATAATTTACAACCATACATGAGTCAAAGCAACATTCTACAAAAATAAAAAGTCAAATT
>E1865_L262
TAATAATAATAAAATAATGTAATATTTAATTGTCTGAAATGTGGCATTTCCTTGTTGTGACACATGGCACCCTTTATAATGCTACACGTGGCGTCGTTGTTCATGCACACTTACATATCGATGAATAGTATTAGCTGTCTCGGAAAAACTTCACAGGTCCGTAATTTTCCAACCATATGTCCAAATCGGGCGTACCGCTTAGTCTACGAGCTTGTATCGACAAGTACTTCACAACCATATATAAGTCAAGGCTCAATTTTAC
>E1867_L283
TATATAAAATAATAACAAAAATAATATAATATATCATTTACTTGTGTCTGACATGTGGCATTTTTTCATCGTGAGACTCGGCATCATTACTAAGTTACGCATTGCATATACTGTTCATATGTTAAAAAAATAATATTAAAATAATACGGTATTTGAAAAACTTTACAGATCCATAACTGTAAAACTACATGTCCGAATCGGATGTACCGCTAGTCTACAAAGTCGTATCGACGAGTACTCCAACCCATGTATGAGTCAAAAATCAATTTCACAAAAATAAAAA
>E1870_L277
TCTAATTTGATTTTCAACTAACTTCTTGCCAATCAAAAAGCCTGCCGTGGTTGCAACTGTGTACTCACAGGTTGGCTGGATTTTTAACACGTGGCAATACTGTTCACATATTTAAAAATAATAATAAAATAATATGGTATTCAGAAAATTTTGCATATCCATAACTTTTCAACAAAATGTCCAAATTAGGCGTGCCGCTAGTCTATGAACTCGTATCGACAAGTACTTCACAACCATGCATGAGTCAAAGCTCAATTTTACAAAAATAAAAAGTCAA
>E1875_L240
CCTCACACGCCCCACAACCATTTGCCCAATCAAAATGCCTCCTGTGGGTGTCACTGTGCACTCACAGGTTGGCCAGATTTTGACACGTGGCACATATTGTTCACATATTCAAAAATAATATTAAAATGTTATGGTATTCGGAAAACTTTGCAGGTCCATAACTTTTCAACGAAATGTCCAAATTAGGCATACTGCTAGTCTATGAACTTATATCGATGAGTACTTCACAACTATACATGA
>E1876_L248
ATATCATTTACTTGTGTTTGATATGTGGCATTTTCTCATCGTCACACACGGCACCATTATTAAGTTACACGTGGCATATACTGTTTACAAAAAAATAATATTAAAATAATATAGTATTTGAAAAATTTTGCAGGTCCATAACTTTAAAACCACATGTCTGAATCGGGCGTGCTGCTAGTCTACAAACTCGTATCGACAAGTATTTCACAACCATGTACGAGCCAAACTCAAGTTCACAAAAATAAATG
>E1878_L248
AATATAATATATCATTTACTTGTGTTTGATATGTGGCATTTTCTCATCGTCACACACGGCACCATTATTAAGTTACACGTGGCATATACTGTTTACAAAAAAATAATATTAAAATAATATAGTATTTGAAAAATTTTGCAGGTCCATAACTTTAAAACCACATGTCTGAATCGGGCGTGCTGCTAGTCTACAAACTCGTATCGACAAGTATTTCACAACCATGTACGAGCCAAACTCAAGTTCACAAA
>E1879_L254
CACACGTTTCAGGCCATATAAAACCACCCATGGGTGACACGGTTCACTCGTGGGATTGGCTGAGAATACGACATGTGGCGCACACACTGTTCACTTAATTAAAAAATATATTAAAATATTACAATATTCGAAAAGCTTTGCAGGTCTATAATTTTTCAACGAAATGTCCAAATTAGGCGTGCCGCTAGTGTATAAACTCGTATCGACGAGTACTTCACAACTATACATGAGTCAAAGCTCATTTCCACAAGAAT
>E1880_L230
ATTTATTTGCATCTAACATGTGGCATTTTCTCATCATGACACACGGTACCATTACTAAGTTACACATGGCATATACTGTTCACAAAAAAATAATATTAAAATAATATGATATTTGAAAAATTTTGCAGATCCATAACTTTAAAACCATATGTCCAAATCGGGCGTGCCGCTAGTTTACAAACTCATATCAATGAGTACTTCACAACCATGTATGAGTCAAAACTCAATTT
>E1881_L215
AGAAAGAAAAAATAAACGAAAAAGAAAAAGAAAAAAGAAAAGGAAAAGAAATTAATAAAATAATGTGAAATAAAATAATAATAAAATAATGATGTACTAGAAAACTTTGCAGATCCATAAATTTTCACCGAAATGTCCAAATCAGGCGTGCCGCTAGTCTATGGACTCGTATCAACGAGTACTTCACAACCATACATGAGTCACAGCTCTTTTCT
>E1882_L259
ATTTAATTGTCTGAAATGTGGCATTTCCTTGTTGTGACACATGACACCCTTTATAATGCTACACGTGGCGTCGCTGGTCACGCACACTCATAGATCGATAAATAGTAATAGCTGTCTCGGAAAAACTTCACAGATCCGTAACTTTCCAACCACATGTCCAAATCGGGCGTGCTGCTAGTCTACGAGCTCGTATCGACGAGAAATTTACAATTATACATAAGTCAAAGCTCAATTTTACAATAATAAAAAGTCAGCTCTG
>E1883_L283
TAATAATATAATATAATATTTAATTGTCTGAAATGTGGTATTTCCTTGTCGTGACACATGGCACCCTTTATAATGCTACACGTGGCATCTCTGTTCACGCACACTCACAGATTGATGAATAGTAATAGCTGTCTCAGAAAAACTTCAGAGGTCCGTAACTTGTCAACCACATGTCCAAATCGGGCATGCCACTAGTCTACGAGCTCATATGGACAAGTACTTCACAACCATACATAAGTCAAAACTCAATTTTATAAGAATAAAAAGTCAACTCTGGCATGCT
>E1884_L282
TTCCCCCTTTTTCAGCCAATCAAAATGCCTCCTATGGGTGTCACTGTAAACTCACAGATTGGCAGATTTTTGACACGTGGTGACACTGTTCACACACTCACAGGTCGATGAATAGTAACTACTATCTCGGAAAAATTTCACAGGTTTGTAACTTTCAAACCATATGTCCAAATTATGCGTGCCGTTAGTCTATGAACTCGTATCGATGAGTGCTTCACAATCATACATAAGTCAAAGATAAATTTTGCAAGAATAAAATGTCAACTCCGGCACCCTCAGACA
>E1885_L262
CAAAAAACCCCCTGTGGGTGCCACTGTTCACTCACGAGTTGGCTGGATTTTTGACACATGGCACCATTGTTCACACACACAGAGACCAATGAATAGTAAATGTTGTCTCGGAAAAACTTCATAGATCTGTAACTTTTAAATCACATCTCCAAATTAGGCATGCCACTAGTCTATGGATTCGTATCGATGAGTACTTCACAACCATACATGAGCCAAACCTCAGTTTTTACGAAAATAAAATGTTAACTTCGGCACCCTCGGA
>E1887_L223
CCTTGTCGTGACACATGACACCCTTTATAATGCTACATGTGGCGTCGCTGTACGGGCACACTCACAGATCGATAAATAATAATAGCTATCTTGGAAAAATTTTACAGGTTCGTAACTTTCCAACCACATGTCCAAATTGGGCAAGCTGCTAGTCTACGAGCTCATATCGATGAGTACTTCACAACCATATATAAGTCAAAGCTCAGTTTTACAAGAATAAAAA
>E1889_L246
TAAAATAATAATATAATATAATATAATAATGTAATATTTAATTGTCTGAAATGTGGCATTTCCTTGTTGTGACACGTGGCGCCGATGTTCACACACACTCACAGATCGATGAATAGTAATAGTTGTCTCGGAAAAACTTCATAGGTTTGTAACTTTCCAATCACATGTCCAAATCAGACGTGCCACTAGTATACGAGCTCATATCGATGAGTACTTCACAACCATACATAAGTCAAAGCTCAATTT
>E1890_L258
AATAATAAAATAATGTACTATTTAATCGTCTAAAATGTGGCATTTCCTTGTCGTGACACATGACACCCTTTATAATGCTACATGTGGCGTCGCTGTTCGTGCACACTCACAGATCGATAAATAATAATAGCTATCTTGGAAAAATTTTACAGGTTCGTAACTTTCCAACCACATGTCCAAATCGGGCAAGCCGCTAGTCTACGAGCTCATATCGATGAGTACTTCACAACCATATATAAGTCAAAGCTCAGTTTTACA
>E1891_L295
AATATAATATAAAATAATGTAGTATTTAATCATGTCTGACATGTGGCATTTTCTTGTCGTGACACATGGCACATTTCATATGTGATACGTGGTGCAAACTGTTCATACGTTTAAAAATAATATTAAAATAATATGGTATTTGAAAAACTTTGCAGGTCCATAACTTTTCACCGAAATGTCCAAATCAGGCGTGCCGCTAGTCTATGGACTCGTATCAATGAGTACTTCACAACCTTACATGAGTCAAAGCTCATTTCTACAACAATAAAAGTCAACTCGGCACCTTCGGACAATT
>E1892_L320
CCTCTCATTGTCTCTCCTCCCCTTTCTCACTCAGTGAAAATAGCCCCCGTGGCTGCCACTGTGCACTCACGAGTTGGCCAGCCATTGACACATGGCACATATTGTTCACATCTTTAAAAATACTATTAAAATAATGTGGTATTGGAAAAAATTTGCAAGTCCATAAATTTTCAATGAAATATCCAAATTAAGTGTACCACTAGTTTATGAACTTGTATCAAGGAGTACTTCACAATCATACATGAGTCAAAGCTCAATTTCATAAGAATAAAAAGTCAACTCGGGCACTTTTGGACAATTTGGATCTTAATTTGTTTTGC
>E1894_L265
CTCATTGTCTCTCCTCCCCTTTCTCACTCAGTGAAAATAGCCCCCGTCGCTGCCACTGTGCACTCACGAGTTGGCCAGCCATTGACACATGGCACATATTGTTCACATCTTTAAAAATACTATTAAAATAATGTGGTATTGGAAAAATTTTGCAAGTCCATAAATTTTCAATGAAATATCCAAATTAAGTGTGACACTAGTTTATGAACTCGTATCAAGGAGTACTTCATAATCATACATGAGTCAAAGCTCAATTTCATAAGAA
>E1896_L216
CTGCCACTGTGCACTCACGAGTTGGCCATCCATTGACACATGGCACATATTGTTCACATCTTAAAAAATACTATTAAAATAATGTGGTATTGGAAAAATTTTGCAAGTCCATAAATTTTCAATGAAATATCCAAATTAAGTGTGACACTAGTTTATGAACTCGTATCAAGGAGTACTTCATAATCATACATGAGTCAAAGCTCAATTTCATAAGAA
>E1897_L240
CCTTTCTCACTCAGTGACAATAGCCCCCGTGGCTGCCACTGTGCACTCACGAGTTGGCCAGCCATTGACACATGGCATATATTGTTCACATCTTTAAAAATACTATTAAAATAATGTGGTATTGGAAAAATTTTGCAAGTCCATAAATTTTCAATGAAATATCCAAATTAAGTGTGCCACTAGTTTATGAACTCGTATCAAGGAGTACTTCAGAATCATACATGAGTCAAAGCTCAATTT
>E1898_L239
ATTTACTTGTGTCTGACATGTGGCATTTTTTCATCGTGACACTCGGCATCATTACTAAGTTACGCATTGCATATACTGTTCATATGTTAAAAAAATAATATTAAAATGATACGGTATTTGAAAAACTTTACAGATCCATAACTGTAAAACTACATGTCCGAATCGGGTATATCGCTAGTCTACAAACTCGTATCAACGAGTACTCCAACCCATGTATGAGTCAAAAATCAATTTCACAA
>E1900_L277
CCATGCCCCCACACAACCATTTGCCCAATCAAAATGCCTCCCATGGGTGTCACTGTGCACTCACGGGTTGGCTAGATTTTGACACATGGCACACACTGTTTACATATTCAAAAATAATATTAAAATATTACGGTATTCGAAAAACTTTACAGGTCCATAACTTTTCAACAAAATGTCCAAATTAGACGTGCCACTAGTCTATGAACTCGTATCGACGAGTACTTCATAACCATGCATAGGACAAAGCTCAATTTTACACAAATAAAAAATCAACTCC
>E1901_L262
TAACATTTTCACCCAATTAAAACAACACCCTATGTGGCACTGTGCACCCACGGATTGGCTAAATTTTGACTCGTGGCACAGTGTCATTGGACATTGTGCACACACAGGTCAATGCATTGTAACGCTGTCTAGGAAAAACTTTGCAAATCGATAACTTTTTTACCAAATGTCCAAATTTGGCATGCTACTAATTTATGAACTCATATCGATGAGTACTTTATGACCACAAATGTGTCAAAGCAAAATTGTACAAAAATAAAAA
>E1903_L288
ATTATTATTTAAAATAATAATAAAATAATTTGATATTACACATGGTTGACATGTGGCTTCTCAACATGGTGACACATGGTCACCTTCATTAAATCACACGTGGCACATCGTTACACGTTCAAAAATAATATTAAAATAATATGGTGTTTGAAAAACTCTACAGGTTCATAACTTCCAAACCACATGTCCAAATCGGACGTGCCGCTAGTCTACGGACTCGTATCGACGAACACTTCACAACCATGCATGAGTCAAAGCTCAACCTTGCATGAATAAAAAGTCAACTCC
>E1904_L289
CTTCGCTTTCCCCCCTTCTCAGCCAATCAAAATGCCTCCCGTGGGTGCTACTGTGCACTCATGGGTAGGTCAAATTTTTGACACATGGTGACACTGTTCACACACTCACATATGGATGAATAATAACTGCTGTCTTGGAAAAACTTCACAGGTCCGTAACTTTCAAACCACATGTCCAAATCGGGCGTGCCTCTAGTCTATGAACTCGTATAGACAAGTAATTCACCACCATACATGAGTTAAAGCTAAATTTTGCAAGAATAAAAGTCAACTCTAGCACCTTCTGACT
>E1905_L236
CTAACGGGTTGGCCCAAAAATGTGACACATGGCATAGTGTTATTGGGCATTGTGCACACACTTAGATCAGTGCACTTTAGACATTATCCTAGAAAAACTTCATAGGTCCATAACTTTGTAACCAAATGTCCAAATTAGGTGTGCCACTAGCCTATGAACTCGTATCGATGAGTACTTCACAAACATACAGGAGTCAAAGCTAAATTTCACAAAAATGAAAAGTCAAACTGGGTACA
>E1907_L240
TGATATATGGTATTTTCTTGTCATGACACATGGCACATTTCATAATGTTACACATGGCACAAACTGTTCATATGTTTAAAAATAATATTAAAATAATACAGTATTTGAAAAAAAACTTTGCAGGTCCATAACTTTTCACCGAAATATCCAAATTAGGCGTGCTGCTACTCTATGGACTCGTATCAACGAGTACTTCACAACCGTACATGAGTCAAAGCTCATTTCTACAACAATAAAAAG
>E1908_L408
AAATAATGTAATATTTAATTAGGGCTGACATGTGGCATTTTCTTGTGGTGACACATGGCATCCTTTATAATGTTACATGTGGCGTCGCTGTTCACGCACACTCACAAATCGATGAATAGTAACAGCTATTTTGGAAAAACTTCACAGGTCCGTAACTTTCCAACCACATGTCCAAATCAGGCATGCCACTAGTCAACAAACTCATATCGACAAATATTTCACAACCATATATAAGTCAAAGCTCAATTTTACAAGAATAAAAAGTCAACTGTCGTACCCTCGAACAGTTGGGAACTCAGCTTGTTTTACTCATAACCTTCAAACCGTAGCTCCGTTTTCGACGTGCTACTAGTCTACGAACTCGGATCGATGCGTACTTCGCAATGGTACCTTGGTCAACCTAGAATT
>E1909_L242
GTTATCGTGACACATGGCACCCTTCATAATATTACACGTGGTGTTGCTGTTCACGTACATTCACATACTGATAAATAGTAACAGCTGTCTCGGAAAAACTTCACAAGTTCGTAACTTTCCAACCATATGTCCAAATCGTGCGTGCTACCAGTTTACGAACTCGTATTGACGAGTACTACACAACCATATATAAGTCAAAACTCAGTTTTATAAAAATAAGAAGTCAACTTTATCACCCTCAG
>E1910_L300
AATAATAATAAAATAATGTAATATTTAATTAGGACTGACATGTGGCATTTTCTTGTGGTGACACATGGCATCCTTTATAATGTTACATGTGGCGTCGCTGTTCACACACACTCACAGATCGATGAATTGTAACAGCTGTCTGGGAAAAACTTCACAGGTCCGTAACTTTCCAACCACATGTCCAAATCAGGCATGCCACTAGTCGACGAACTCATATCGATGAATATTTCACAACCATATATAAGTCAAAGCTCAATTTTATAAGAATAAAAAGTCAACTCTCGCACCCTCGAACAGTTG
>E1911_L268
ATAAAATAATAAAAATAAAATAATGTAATATTTAATTGTCTGAAATGTGGCATTTTCTTGTTGTGACACGTGGCACCCTTTATAATGTTACATGTGGCATTGTGGTTCACGTATACTCATAGATCAATGAATAGTAATAGCTATTTTGGAAAAACTTCATAGGTCCGTAACTTTCCAATCACATGTACAAATCCGGCATACCGCTAGCCTACGAACTCGTATTGACGAGTACTTCACAACCATACATAAGTCAAAGCTCAATTTTATA
>E1912_L273
TAATATAATATTTAATTAGGACTAACATGTGGCATTTTCTTATTGTGACACATGGCACCCTTTATAATGTTACACATGGCATCGCTATTCACGCACACTCATAGATCGATGAATAGTAACAGCTGTCTTGGAAAAACTTTACAGGTCCGTAACTTTCCAACCACATGTCCAAATCGGGCATGCCGCTAGTCTATGAACTCATATCGGCGAGTATTTCACAACCATATATAAGTCAAAGCTCAATTTTACAAGAATAAAAAGTCAACTCTCGCA
>E1913_L270
CGCTCTTTCTTTCTTCTCACACGGCTCACACACGGGTTTGAGCCAATAAGAAACCATTCCGTGGGTGCCACTGTGCACTCACGGGAGTGGCTGAGATTTTGATACGTGACACACATTGTCCACTCAATTCAAGAAATAATATTAAAATATTATGGTATTCGGAAAACTTTGCAGGTCCATAACTTTTCAACAAAATGTCCAAATTAGCTGTGCCGCTAGTCTATGAATTTGTATTGATGAGTACTTCACAACCATGCATGAGTCAAAGCT
>E1915_L279
TAATAATAATAAAATAATATAATAATTAACTGTCTGAAATGTGGCATTTTCTTGTCATGACACATGGCATCCTTTATAATGTTACACGTGGCGTTGCTGTTCATGCACACTCATAGATCAATGAATAGTAACAACAATCTCGGAAAAACTTCACAGGTCTATAACTTTCCAACCACATGTCCAAATCAGATGTGCCGCTAATCTACGAACTAGTATCGACAAATATTTCACAACTATACATAAGTCAAAGCTCAATTTTACAAGAATAAAAAGTCAACT
>E1921_L262
AATAAAAATAAAATAATTTAATATTTAATTGTCTAAAATGTGGCATTTTTTTGTCGTGACACATGGCACCCTTTATAATGTTACATGTGGTATTGCGGTTCACGTATACTCATAGATCGATGAATAGTAATAGCTATTTTGGAAAAACTTCATAGGTCCGTAACTTTCCAACCACATGTACAAATCCGGCATGCCACTAGTCTATAAACTCATAATGACGAGTACTTCACAACCATACATAAGTCAAAGCTCAATTTTACAA
>E1922_L232
AGAGAAGAAGAAAAAGAAGAAAGGAAGAAGAAAAAGTCTAGTGGGTATTTTCCCACGTGGGGGAGAAGAAAGGAAAAAGAAAATAAATAAATAAATATATAAAATAATAATATAATATAAAATAATAAAATAATATAATATTTAATTGTTTGAAATGTGGCATTTTCTTATCGTGACACATGGCATACTTTATAATGCTACGTGTGGTGTCGCTGTTCACATACACTCATAG
>E1923_L269
CGCAGGTCTGGCCAATAAGAAACCATCTACTGGGTGACACTGTGCACTCATGGGAGTGGGTGAGAGCACGATATGTGGCACACATTGTGCACACATTTTACACCCACTTAAAATAATTATAAAATAATATGGTATTTTAAAAATTTTATAGGTCCATAACTTTTCAAAAAAATGTCCAAATTAAGTGTGTCACTAGTCTATGAACTTGTATCGACGAGTACTTCAAAACTATGCATAAGTCAAAGCTCAAGTTTATAAAATAAAAAATC
>E1924_L280
CTTTCTCTTTCTCTCCCCTCCTTCTCTCCCCTTCTCGCCCAATCAAAAACTTGTGAGTGCTATCGTGCACTCATAGGTTGGCCCAGAAATGTGACATGTGGCACAATGTCATTGGACACTGTGCACACACTCAGATCAATGCACATTAAACGATGTCTCAAAAAACTTTACAGGTTCCTAACTTTCTAACTGAATGTCCAAATTAGGCATGCCACTAGTCTATGAACTCGTATTGATGAGTACTTTACAACCATACATTAGTCAAAGCTAAATTCTACAA
>E1926_L254
TAATAAAAATAATATAATATAATATTTAATTGTCTGAAATGTGACATTTTCGTGACACATGGGATCTTTTATAATATTACACATGCAATGGCTGTTCATGCACACTCATATAGATAAATAGTAACAGCTATTTCGGAAAAAATTTGACAAGTCTGTAAATTTCCAACCACATGTCCAAATCGGGCATGCAACTAGTTTACGAACTCATATTGACGAGTACTTCACAACCATATATAAGTTAAAACTCAATTTTA
>E1927_L278
AAAATAAAATAATGTAATATTTAATTAGGGCTTACATGTGGCATTTTCTTATTGTGACACATGGCACCCTTTATAATGTTACACATGGCATCGCTTTTCACGCACACTCACAGATCGATGTATAGTAACAGCTGTCATGGAAAAACTTCACAGGTCCGTAACTTTCCAACCACATGTCCAAATTGGGCATGCTGCTAGTCTACGAACTCATATCGACGAGTATTTCACAACCATATATAAGTCAAAGCTCAATTTTACAAGAATAAAAAGTCAACTCT
>E1928_L200
AGAAAGGAAGAAGAAAAAGACCAGTGGGTATTTTCCCACGTGGGGGAGTAGAAAAGAAAAAGAAAATAAATAAATAAATATATAAAATAATAATATAATATAAAATAATAAAATAATGTAATATTTAATTATTTGAAATGTGGTATTTTCTTATCATGACACATGGCATCCTTTATAATGCTACGTGTGGTGTCACTGTT
>E1929_L211
TTTTCCCCCTTTTTCTTCACGTGCCCAAAGAAAAGAAAAAGAAAGAAAAAATAAAGGAAAAAGAAAAAGAAAAAAGAAAAGGAAAAGAAATTAATAAAATAATGTAAAATAAAATAATGATGTACTAGAAAATTTTGCAGATCTATAACTTTTCACCGAAATGTCCAAATTAGGCGTGCCACTAGTCTATGGACTCGTATTAACGAGTACT
>E1930_L281
CCTCCACCTCACTCCTCACATGCCCCACACAACCATTTGCCCAATCAAAATACCTCCCGTGGGTGTTACTGTCCACTCACGGGTTGGCCATATTTTGACACATGGCACACACTAGTCACATATTCAAAAATAATATTAAAATATTATGGTATTCGGAAAACTTTGTAGATCCATAATTTTTCAACGAAATATCTAAATTAGACATGCCGCTAGTCTATGAACTTGTATCGATGAGTACTTCACAACCATGCATGAGTCAAAGCTCAACTTTACAACTCTAG
>E1933_L244
TTTAATTATGGCTGACATGTGGCATTTTCTTGTTGTGACACATGGTACCTTTTATAATGTTACACGTGGCATCGCTGTTCACGCACACTCATAGATCGATGAATAGTAACAATTGTCTTGGAAAAACTTCACAGGTCCGTAACTTTCCAACCACATGTTCAAATCGGACGCGCCGCTAGTCGACAAATGCATATCAATGAGTATTTCATAACCATATATAAGTCAAAGCTCAATTTTACAAGAA
>E1934_L239
CCTCCTTCTCAGCCAATCAAAATGCCTCCCGTGGGTGCCACTATGCACTCACAGGTTGGTCAGATTTTTGACACGTGGTGACACTATTCACACACTCACAGATGGATGAATAGTAATTGCTATATCGGAAAAACTTCACATGTCCAAATCAGGCATGTTACGAGTCTATGAACTCGTATCAATGAGTAATTCACTACCATACATGAGTCAAAGCTAAAGTTTGCAAGAATAAAAAGTCA
>E1935_L202
GAAAAAGAAAAAAATTAAAGGAAAAGAAAAGGAAAAGAAATTATGAAAATAATGTAAAATAAAATAATAATAAAATAATGATGTACTAGAAAATTTTGTAAATCCATAACTTTTCACCGAAATATCCAAATCAGGTGTGCCACTAGTGTATGGACTCGTATCAACGAGTACTTCACAACCGTACATGAGTCAAAGCTCATTT
>E1936_L274
AATGTAATATTTAATTATGGCTGACATGTGGCATTTTCTTGTTGTGACACATGGGACCTTTTATAATGTTACATGTGGCATCGCTGTTCACGCACACTCACAGATCGATGGATAGTAACAGCTGTCTTGGAAAAATTTCACAGGTCTATAACTTTCCAACCACATGTCCAAATCGGGCATGCCGCTAGTCAATGAATGCATATCGATGAGTATTTCACAACCATATATAAGTCAAAGCTTAATTTTACAATAATAAAAAGTCAACTTTCGCACT
>E1937_L224
CATTTCCTTGTCGTGACACATGGCACCCTTTATAATGCTACACGTGGCATTGTTGTTCATGAACACTTACATATCGATGAATAGTAATAGCTATCCCGGAAAAACTTCACAGGTCCATAATTTTCCAACCATATGTTCAAATCGGGCATGCCACTAGTCTACGAGCTCGTATTGATAAGTACTTCACAACCATACATAAGTAAAAGCTCAATTTTACAAGAATA
>E1938_L288
AGATGTCCAATTTAAGCGTGCCGCTAGTCTATGAACTCGTATCAACAAGTACTTTACAACCATACAAAAGTCAAAACAAAATTCTACAACCATAAAAAGTCAACTCCCAGCACCTTTGGATAGTTCGGATCTTGAATTATTTTGCCCATAACTTTTAAACAGTAACTTTGATTCGGATGTGCTACTAGTCCACGAACTTGGGGCATTATGTACTTCGCTACAGTACCTCGGTCAACTAGAAATTTCACCCGGAACAAAAAATCAACTTTTGACCCACTCGGTCAACGG
>E1940_L263
CTCTCCTCCCTTTCCTCGCCTTTCTCATCTAGTGAAAATAGCCCCCGTGGGTGCCATTGTGCACTCACGAGTTGGCCAGCCACTGACATGTGGCATACACGGTTCACATATTTAAAAATAATGTTAAAATAATATGATATTTGGAAAACTTTGCAGGTCCATAACTTTTCAACAAAATATCCAAATTAGGTGTGCCGTTAGTCTATAAACTCGTATCGATGAGTAATTCATAAACATGCATGAGTCAATGCTCAATTTCACAA
>E1942_L279
CCTTTCTCTCATCTAGTGAAAATAGCCCCCGTGGGTGCCATTGTGCACTCACGAGTTGGCCAGCCACTGACATGTGGCATACACGGTTCACATATTTAAAAATAATGTTAAAATAATATGATATTTGGAAAACTTTGCAGGTCCATAACTTTTCAACAAAATATCCAAATTAGGTGTGCCGTTAGTCTATAAACTCGTATCGATGAGTAATTCATAAACATGCATGAGTCAATGCTCAATTTCACAATAATAAAAATTCAACTATAGCACTCTCGGACA
>E1945_L333
AAAATAATATTAAAATAATAATATAATATAAAATAATAAAATAATGTATCTGAAATATGGCATTTTCTTATGGTGACACATGGCGTCCTTTATAATGTTACACGTGGCGTTGCTGTTCACCTATACTCATAGATTGATGAATAGTAATAGCTATCTTGGAAAAATTTCACATGCCCGTAACTTTCCAACCACATGTCCAAATCAAGTGTGCCACTAGTCTACGAACTCGTATCAACCATGCATAAGTCAAAGCTCAATTTAACAAGAATAAAAAGTCAACTCTAGCACCCTCGAATAGTTGGGATCTCAACTTGTTTTACTCATAACTTTTAA
>E1947_L240
TTTAGGCCACATAAAACCACCCATGGGTGAGACTGTTCACTCATGGGATTGGCTAAGAACATGACACATGGCACCTACTGTTCACTCAATTCAAAAATATATTAAAATATTACGGTATTCAGAAAATTTTGCAGATCCATAACTTTTCAACCAAATGTCCAAATTAGGTGTGCCGCTAGTCTATCAACTCATATCAACAAGTACTTCATAACCATGCATGAGTCAAAGCTCAATTTTACA
>E1950_L282
ATAATAAAATAATGTAATAGTTAATTGTCTGAAATGTGACATTTTCTTGTCATGACACATGGCACCCTTTATAATGTTACACATGGCATTGCTATTCACGCGCGCTCACAGATCGATGAATAGTAACAACAATCTCGGAAAAACTTTACAGGTCCGTAACTTTCCAACCGTATGTTCAAATCAGGCATGCCGCTAGTCACAAACTCGTATCGACGAGTATTTCACAATCATACATAAGTCAAACCTCAATTTTACAAGAATAAAAAGTCAACTCTGGCACTC
>E1951_L255
ATAAAATAATATAATATTTAATTGGGTGAAATGTGGCATTTTCTTGTCGTGACACATGGCACCCTTTATAATGTTACACGTGGTATCACTGTTCACGCACACACATACCGATAAATACTAACAGCTGTCTCGGAAAAACTTCACAGGTCCGTAACTTTCTAAACACATGTCCAAATTGGGTGTGCTGCTAATCTACAAACTCGTATCAATGAATACTTCACAACCATCAATAAGCAAAGGCTCGATTTTATAATA
>E1955_L295
ATAATATAATATAAAATAATAAAATAATATAATATTTAATTGGGTGAAATGTGGCATTTTCTTGTCGTGACACATGGCACCCTTTATAATGTTACACGTGGTATCACTGTTCACGCACACACATACCGATAAATACTAACAGCTGTCTCGGAAAAACTTCACAGGTCCGTAACTTTCTAAACACATGTCCAAATCGGGTGTGTTGCTAATCTACAAACTCGTATCAATGAATACTTCACAACCATAATAAAGTCAAAGCTCGATTTTATAATAATAAAAAGTCAACTTCGGCATC
>E1956_L278
CCAATTAAAAAGCCACCCGTGGGTGACATTGTGCACTCACAGGATTGGCTCAGAATATGACACATGGCACACATTGTGCACACGTTTTACACATGCACAAAATAGTCGTAAAATAATACGGTATTCGAAAAACTTTGAAGACCTACAACTTTTCAACCAAGTGTCCAAATTAGGCATGCCTCTAGTATATGAACTCATATAAGTGAGTACTTTACAACCATACAAGAGTAAAAGCAAAATTCTACAAAAATAAAAAGTCAAACTTGCCACCCTTGGAT
>E1961_L263
ATAATATAATATAATATAACATTTGCTCGTGGCTGACATGTGGCATTTTCTCATTGTGACATACGGCACCATTAACTAAGTTACATGTGGCATATACTGTTCACACGTTTAAAAATAATATTAAAATAATACGATATTTGAAAAACTTTGCAGTTCCATAACTTTAAAACCATATGTCCGAATCGGGCGTACCACTAGTTTACAAACTCGTATCGATGAGTACTTCACAACCATGTATGAATCAAAACTCAATTTCACAAAAA
>E1962_L292
AAAATAATATAATATAATATAACATTTACTCGTGGCTGACATGTGGCATTTTCTCATTGTGACATACGGCACCATTAACTAAGTTACATGTGGCATATACTGTTCACACGTTTAAAAATAATATTAAAATAATACGATATTTGAAAAACTTTGCAGTTCCATAACTTTAAAACCATATGTCCGAATCGGGCGTACCACTAGTTAACAAACTCGTATCGATGAATACTTCACAACCATGTATGAGTCAAAACTCAATTTCACAAAAATAAAAAGTCAACTCCAGCACCCTCGG
>E1964_L275
ACAAAAACAATATAATATAATATAACATTTACTTGTGGCTGACATGTGGCATTTTCTCATTGTGACACACGGCACCATTAACTAAGTTACATGTGGCATATACTGTTCACACGTTTAAAAATAATATTAAAATAATACGATATTTGAAATATTTTGCAGTTCCATAACTTTAAAACCACATGTCCGAATCTGGCGTACCACTAGTTTACAAACTTGTATCGATGAGTACTTCACAACCATGTATGAGTCAAAACTCAATTTCACAAAAATAAAAA
>E1966_L291
AATAACAAAAATAATATAATATAATATAATATTTACTTGTGGCTAACAGGTGGCATTTTTTCATTCTGACACACGGCACCATTAACTAAGTTACACGTGGCATATACTGTTCATACGTTTAAAAATAATATTAAAATAATACAATATTTGAAAAATTTTGTAGATCTATAACTTTAAAACCACATGTCCGAATTGGACGTGCCACTAGTTTACAAACTCGTATCGACAAGTACTTCACAATCATCTATGAGTCAAAACTCAATTTCACAAAAATAAAAAGTCAACTTGGGC
>E1967_L250
ATAATATATAAAATAATAACAAAAATAATATAATATAACATTTACTTTTGGCTGACAGTTGGCATTAACTAGTTAGATGTGGAATACACTTTTCACATGTTTAAAATTAATATTAAAATAATACGGTATTTGAAAAACTTTACAGATCCATAACTTTAAAACCACATGTCTGAATCGGGTGTGCCGCTAGTTTACAAACTCGTATCGGCGAGTACCTCACAACCATGTATGAGTCAAAAAACTCAATTTC
>E1968_L233
ATAATATAATATTTATTTGTGGCTAACAGGTGGCATTTTTTCATTCTGACATACGGCACCATTAACTAAGTTACACGTGGCATATACCGTTCATAAATTTAAAAATAATATTAAAATAATACAATATTTGAAAAATTTTATAGATCCATAACTTTAAAACCACATGTCCGAATTGGACGTGCCGCTAGTTTACAAACTCGTATCGACAAGTACTTCACAATCATCTATGAGTC
>E1969_L271
ATATAATATAACATTTACTTGTGGCTGACAGGTGGCATTTTCTCATTGTGACACACGGCACCATTAACTAAGTTACATGTGGCATATACTGTTCACATGTTTAAAAATAATATTAAAATAATATGGTATTTGAAAAATTTTGCAGGTCTATAATTTTAAACCCACATGTCCGAATTGAGCGTGTCATTAGTTTACAAACTCGTATCGACGAGTACTTCACAACCGTGTATGACTCAAAACTCAATTTCACAAAAATAAAAAGTCAACTCGG
>E1970_L246
TCATTTACTTGTGTCTAACATGTGCCATTTTCTCATCATGACACAACCATGTACTAAGTTACACGTGGCATACACTGTTTACACGTTAAAAAAATAATAATAAAATAATACGTTATTAGAAAAACTTTGCAGGTCCATAACTTTAAAACCACATGTCTGAATCGGATGTGCCATTGGTCAACAAACTTGTATCGACGAGTACTTTACAACCATGTATGAGTCAAAACTCAATTTCACAAAAATAAA
>E1971_L293
AATGTAATATTTAATTATGGCTGACATGTGGCATTTCCTTGTTGTGACACATGGCACCCTTTATAATGTTACACGTGGCGTCGCTGTTCACGCACACTCACGATCAATGAATAGTAATAGTTGTCTTGGAAAAACTTCACAAGTCCGTAACTTTCCAACCACATATCCAAATCGGGCTTGCCACTAGTCTCGAACTCATATTGATGAGTATTTCATAACTATATACAAGTCAAAGTTCAATTTTACAAAAATAAAAAGTCAACTCTCACACCCTTGGACAGTTGGGACCTCAA
>E1972_L310
CTCTCCCTCCTTCTCTCACCTCTCACCTCTCTCCACATTAGCCATTTTCACCAATTAAAAAGCCACCTATGGGTGCCACTATGCACTCATGGGTTTGGCTAAGAGATGACACATGGCATGGCACTGTACACACGGTTTACACCCACGCGATTAAACATAAATTATACTATATTTGAAAAAATTTGCAGGTCCATAACTTCCTAACCAAATGTCAAAATTAAGTTTATCACTAATCTATGAACTCGTATCGATGAGTACTTTACAACCATATATGAGTCAAAGAAAAATTTCATAAAAAATAAAAAGTCAA
>E1973_L216
CTATGTTTAAAAAAAAAAAAAAAAGGAAAAAAAATTAAAGGAAAAAAAATTATGAAAAAAATGTAAAATAAAATAATAAAAAAATAATGATGTAACAGAAAACTTTGTAGATCCATAGCTTTTCACCGAAATGTCCAAATCAGGCGTGCCACTAGTCTATGAACTCATATCAACGAGTACTTCACAACTGTACATGAGTCAAAGCTCATTTCTACA
>E1974_L257
CCCTTTCTCTCTTTTCTCTTCTTGCCCAATCAAAAAGCCTCTTGTGGGTGCCACTATACACTCACGGGTTGGCTGGATTTTTAACATGTGGTATGTACTGTTCATATATAAAAAAATAATATTAAAATAATATGGTATTCGAAAAACTTTAAAGGTCCATAACTTTTCAACGAAATGTCCAAATTAGGTGTGCCACTAGTCTATGGACTCATATCGATGAGCACTTCATAACCATGCATGAGTCAAAGCTCAATTTT
>E1975_L215
CTTGTGGGTGCCACTGTACACTCACGGGTTGGCTGGATTTTTAACATGTGGTATGTACTGTTCATATATAAAAAAATAATATTAAAATAATATGGTATTCAAAAAACTTTAAAGGTCCATAACTTTTCAACGAAATGTCCAAATTAGGTGTGCCACTAGTCTATGGACTCATATCGATGAGCACTTCATAACCATGCATGAGTCAAAGCTCAATT
>E1976_L272
CTCTTCTCTTCTTGCCAATCAAAAAGCCTCCTGTGGGTGCTACTGTGTACTCATAGGTTGGCTGGATTTTTAATACGTGGCAATACTGTTCACATGTTTAAAAATAATAATAAAATAATGTAGTATTCGGAAAACTTTGCATATCCATAACTTTTCAACGAAATGTCCAAATTAGGCATGCCGCTAATCTATGAACTCGTATCGACAAGTACTTCACAACCATGCATGAGTCAAAGCTCAATTTCACAAGAATAAAAAGTCAACTATGGCAC
>E1978_L295
TCACCTCTCTCCACATTAGCCATTTTCACCAATTAAAAAGCCACCCATGGGTGCCACTATGCACTCATGGGTTTGGCTAAGAGATGACACATGGCACGGCACTGTACACACGGTTTACACCCACGCGATTAAACATAAATTATACTATATTTGAAAAAATTTGCAGATCCATAACTTTCTAACAAAATGTCCAAATTAAGTTTACCACTAATCTATGAACTCGTATCGATGAGTACTTTACAACCATATATGAGTCAAAGAAAAATTTCATAAAAAATAGAAAGTCAAACTTGGC
>E1980_L264
AAATAATGTAATATTTAATTATGGCTGACATGTGGCATTTTCTTGTTGTGACACATGGCACCTTTTATAATGTTACATGTGGCATCACTGTTCACGCACACTCACAGATCGATGAATAGTAACAACTGTCTTGGAAAAACTTCACAGGTCCGTAACTTTCCAACCACATGTCCAAATTAGTCGTGCTGTTAGTTTACAAATGCATATCAATGAGTATTTCACAACCATATATAAGTCAAAGCTCAATTTTACAAGAATAAAAAG
>E1981_L238
TTTCTTGTCGTGACACATGGCATCCTTTATAATGTTACACGTGGCATCTATGTTCACGCAGACTCACAAATTAATGAATAGAAACAACTATCTCAGAAAAAGTTCACATGTCCATAACTTTCAAACCACATGTTCAAATTAAGCGTACCGCTAGTCTACAAACTCGTATCAATGAGTACTTCACAACCATACATAAATCAAAGATCAATTTTACAAGAATAAAAAGTCAACTCTGGCA
>E1989_L259
CCCGCCATTTTGCCAAAAATAAAAGCCACCGTGGGTGACATTGTTCACCCACATGGACCTCTCAGATGTCGACACGTGGTGTTTCACTGTTCACCGATTCAAAAAATATTAAAATATTACGGCAGTCGAAAAATTTCACATGTCCATAACTTTTTAACCAGATTTCCAATTTAAGCGTGCCACTAGTTTATGAACTCGTATCGAGGAGCACTTTACAACCATACAAAAGTCAAAGCAAAATTCTACAACCATAAAAAGT
>E1990_L261
TATTTAAAATAATAATAAAATAATATGATATTACACATGGTTGACATGTGGCTTCTCAACATGGTGACACATGGTCACATTCATTAAGTAACACGTGGCACATCGTTACGCGTTTAAAAATAATATTAAAATAATACGATGTTTGAAAAAATCTACAGGTTCATAACTTCCAAACCACATGTCCAAATTGGACGTGCCGCTAGTCTACGGACTCATATCAACGAGCACTTCACAACCATGCATGAGTCAATGCTCAACTTT
>E1991_L239
GTGGAGGTACTGTTCACCCACGTGGACTTCTAAGATGTCAACACGTGGCATCACTGTTCATGCACTGTGCATAATTCAAAAATAGAATAAAATATTGCGATAATTGGAAATCTTTGCAGACCCATAACTTTTTAACCGTGCGTCCAAATTAGGCGTGCCGCTAGTCTGTGGACTCGTATCGACGAGCACTTTACAACCATGTATGAGTCAAAGCTCATTTCCACATAAATAAAAAGTCA
>E1992_L266
AAAATAACAATAAAATAATATGATATTAAACATGGTTGACATGTGGCATCTCAACATGGTGACACATGGTCACATTTATTAAGTCACACGTGGCACATCGTTACACGTTTAAAAATAATATTAAAATAATACAGTATTTGAAAAACTCTACAGGTCCATAACTTTCAAACCACATGTCCACATCGGACGTGCCGCTATTCTACGGACTCGTATGGATGAGTACTTCACAACCATGCATGAGTCAAAGCTCAACTTTCCATGAATAA
>E1993_L276
TGGCTTCTCAACATGGCGACACATGGTCACCTTCATTAAGTCACACGTGGCACATCGTTACACGTTTAAAAAATAATATTAAAATAATAGAGCATTTAAAAAAAAACTCTACAGGTCCATAACTTTCAAACCACATGTCCAAATCGGACGTGCCGCTAGTCTACGGACTCGTATCAACGAACACTTTACAACCATGTATGAGTCAAAGCTCAACTTTGCATGAATAAAAAGTCAACTCTGGCACCCCTTGGACAGTTTGGACCTCAACTTGTTTTG
>E1994_L271
AACATGGTTGACATGTGGCATCTCACCATGGTGACACATGGTCACATTTATTAAGTCACACGTGGCACATCGTTACACGTTTAAAAATAATATTAAAATAATACAGTATTTGAAAAACTCTACAGGTCCATAACTTTCAAACCACATGTCCAAATTGGACGTGCTGTTAGTCTACGGAGTCGTATCGACGAACAATTTACAACCATGCATGAGTCAAAGATCAAATTTGCATGAATAAAAAGTCAACTCTGGCACCGCTTGAACAGTTTGG
>E1998_L251
TAATAATAAAATAATATGATATTACACATGGTTGACATGTGGCTTCTCAAAATGGTGACACATGGTCACCTTCATTAAGTCACACGTGGCACATCGTTACACGTTCAAAAATAATATTAAAATAATACAGTATTTGTAAAACTCTACAAGTCCATAACTTTCAAACCACATGTCCAAATCGGACGTGCCGCTAGTCTACGGACTCATATCGATGAGCACTTCACAATCATGCATGAGTCAAAGCTCAACCT
>E1999_L243
TATAAAACAACAATAATAAAATAATATGATATTAAACACGGTTGACATGTGGCATCTCAACATGGTGACACATGGTCACATTTATTAAGTCACACATGGCACATCATTACACGTTTAAAAATAATATTAAAATAATACAGTACTTGAAAAACTCTACAGGTCCATAACCTTCAAACCACATGTCCAAATCGAACGTGCCGCTAGTCTATGGACTCGTATCGACTAGTACTTCACAACCATGCA
>E2000_L208
TAATAATAAAACAATTTGATTTTTACACATGGTTGACATGTGGCATTTCACCATGGTGACACATGGTCACCTTCATTAAGTCACACGTGGCACATCGTTATACGTTCAAAATTAATATTAAAATAATACAGTGTTTGAAAAAACTCTACAGGTCCATAACTTTCAAACCACATGTCCAAATCGGACGTGCCACTAGTCTACGGACTCG
>E2003_L276
AACAATAATAAAATAATATGGTACTAAGCATGGTTGACATGTGGCATCTCACCATGGTGACATATGGTCATATTTATTAAGTCACACGTGGCACATTGTTACACGTTTAAAAAAAATAATATTAAAATAATACGGTATTTTAAAACTTTGTAGGTCCATAACTTTTAACCAGATATCCAATTTAAGCGTGCTGCTAGTCTATGAACTTGTATTGACAAGTACTCCACAACCATGCATGAGTCAAAGCTCAACTTTGCATGAATAAAAAGTCAATTC
>E2004_L251
CATGGTTGACATGTGGCATCTCATCATGGTGACACATGGTCACATTTATTAAGTCACACGTGGCACAATGTTACACGTTTAAAAATAATATTAAAATAATACGGTATTTTAAAACTTTGTAGGTCCATAACTTTTTAACCAGATATCCAATGTAAGCGTGCCGCTAGTTTATGAACTCGTATCAATGAGTACTCCACAACCATGCATGAGTCAAAGCTCAACTTTGCATGAATAAAAACTCAACTCCGGCA
>E2008_L252
ATTAAGCATGGTTGACATGTGGCATCTCATCATGGTAACACATGTTCACATTTATTAAGTCACACGTGGCACATTGTTACACGTTTAAAAATAATATTAAAATAATACGGTATTTTAAAACTTTACAGGTCCATAACTTTTTAACCATATATCCAATTTAAGCGTGCCACTAGTCTATGAACTCGTATCGACGAGTACTCCACAACCATGCATGAGTAAAAGCTTAACTTTGCATGAATAAAAAGTCAACTC
>E2009_L265
ATAAAATAATATGATATTAAACACGGTTGACATGTGGCATCTCAACATGGTGACACATGGTCACATTTATTAAGTTACACATGGCACATCGTTGCACGTTTAAAAATAATATTAAAATAATACAATATTTGAAAAACTCTATAGGTCCATAACTTTCAACCCATATGTCCAAATCGGACGTGCCGCTAGTTTAAGACTCATATCGATGAGTACTTCACAACCATGCATGAGTCAAAGCTCAACTTTGCATGAATAAAAAGTCAAC
>E2010_L256
AATAATATGGTATTAAACATGGTTGACATGTGGCATCTCACCATAGTGACACATGGTCACATTTATTAAGTCACACGTGGCATATTGTTACACGTTTAAAAAATAATATTAAAATAATACAGTATTTGAAAAACTCTACAGGTCCATAACTTTCAAACCACATGTCCAAATCGGACATGCCGCTAGTCTATGGACTCGTATCGATGAGTACTTCACAACCATGCATGAGTGAAGGCTCAACTTTGCATGAATAAAA
>E2012_L289
CCCTCCTTCTCTCTCCTCTCCCTCCCCTAACCTAAGAAAAACCACGTGGGTGCCACTGTACACTCATAGGAATGGTTGAGATCGTGACACGTGGTGTTTCACTGTTCACCGATTCAAAAATATTAAAATATTACGATATTCGGAAAACTTCGCATGTACATAACTTTCAAACCACATGTCCAAATCAAATGTGCCGCTAGTCTACGAACTCATATCGATGAGTACTTCACAACCATGCATGAGTCAAAGATCAACTTTGCATGAATAAAAAGTCAACTCTGGCACCCCT
>E2013_L243
CATGGTTGACATGTGGCTTCTCAACATGGTGACACATGGTCACCTTCATTAAATCACAGGTGGCACATCGTTACGCGTTTAAAAAAATAATATTAAAATAATACAGTATTTGAAAAACTCTACAGGTCCATAACTTTCAAACCACATGTCCAAATCGGACGTGCCGCTAGTCTATGAACTCGTATCGACGAGCACTTCACAACCATGCATGAGTCAACGCTCAACCTTGCATGAATAAAAAGT
>E2016_L249
TATTAAGTATGGTTGATATGTGGTATCTTATCATGGTCACACATGGTCACATTTATTAAGTCACACGTGGCACATTGTTACATGTTTAAAAATAATATTAAAATAATACGATATTTTAAAACTTTGCACGTCCATAACTTTTTAACCAGACGTCCAAATTAGGCGTCCAAATTAGGCGTGCTGCTAGTCTGTGGACTCGTATCGACTAGCACTTTACAACCATGTATGAGTCAAAGCTCATTTCCCCAT
>E2018_L238
AAACATGGTTGACATGTGACTTCTCAACATGGTGACACATGGTCACCTTCATTAAATCACAGGTGGCACATCGTTACGCGTTTAAAAAAATAATATTAAAATAATACAGTATTTGAACAACTCTACAGGTCCATAACTTTCAAACCACATGTCCAAATCGGACGTGCCGCTAGTCTATGAACTCGTATCGACGAGCACTTCACAACCATGCATGAGTCAACGCTCAACCTTGCATGAA
>E2019_L263
GTCATTTTTGCCAAATAAAAGCCACCGTGGGTGACACTGTTCACCCACGTGGACCAATCAAGTGTCGACACATGGCGTTACTGTGCACTTAAGCCAGATATAATAAAATATTACGGTATCTGACAAACTTCACACGTCTATAACTTTTTAACCAGATGTCCGATTTAAGTGTGCCGCTAGTCTATGAACTCGTATCGACGAGTACTTTACAACCATACAAAAGTCAAAGCAAAACTTTGCATGAATAAAAAGTCAACTCCGGC
>E2020_L260
GTTTTGCCAAAATAAAAGCCACCCATGGGTGACACTGTTCACTCACTGGATTGGCTGAAATTGCAACACGTGGCACACACTGTTCACTTATTTAAAATAATATTGTATTTGAAAAACTTTGCATGCCCATAACTTTTTCACCAGATGTCCAATTTAAGCGTGCCGCTAGTCTATGAACTCGTATCGACGAGTGCTTCACAACCATGCATAAGTCAAAGCTCAACTTTGCATGAATAAAAAGTCAACTCCGGCACCCCTTG
>E2021_L222
TCCACGTGGACCAATCAGGTGACGACACATGGCATTTCACTGTTCATCGATTCAAAAACATTAAAATATTATAGTATCCGGCAAACTTCACGCGTCCATAACTTTTTAACCGTACGTCCAAATTAGGAGTGCCGCTAGTCTGTGAACTCGTATCGACGAGCACTTTACAACCATACCAAAGTCAAAGCAAAATTCTACAACCATAAAAGTCAACTCCCGGCA
>E2022_L278
CCCCCTCTCTTCTCTCCCACCTCACCTAAGAAAAACCACGTGAGTGCCACTATGCACTCACAGGAACGGCTGAGATCGTGACACGTGGTGTTTCACTGTTCATCGATTCAAAAATATTAAAATATTATGATATTCGGAAAACTTCGCATGTCCATAACTTTTAAACCACATGTCCAAATCGGATGTGCCGCTAGTGTACGGACTTGTATCGATGAGTAATTCACAACCATGCATGAGTCAAAGCTCAACTTTGCATGAATAAAAAAGTCAACTCCGGC
>E2023_L298
AAATAATATGGTATTTAACCATAGTTGACATGTGGCATCTCATCATGGTGACACATAGTCACATTTATTAAGTCATACGTGGCACATTGTTACACGTTTAAAAAAATAATATTAAAATAATACATTATTTGAAAAACTCTACATGTCCATAACTTTCAAACTACATGTGCAAATCGGACGTGCCGGTCTACGGACTCGTATCGACGAGCACTTCACAACCATGCATGAGTCAAAGCTCAACCTTGCATGAATAAAAAGTCAACTCCGGCACCTCTTGGACAGTTTGGACCTCAACTTG
>E2024_L418
TTTAAAATAATAATAAAATAATATGATATTACACATGGTTGACATGTGGCTTCTCAACATGGTGACACATGGTCACCTTCATTAAGTCACACGTGGCACATCGTTACACGTTCAAAAATAATATTAAAATAATACGGTATTTGAAAAACTCTACAGGTCCATAACTTTCAAACCACATGTCCAAATCGAACGTACCGCTAGTCTACGGACTCGTATCGACGAACACTTTACAACCATGCATGAGTCAAAGCTCAACTTTGCATGAATAAAAAGTCAACTCGGGCACCCCTTGGACAGTTTGGACCTCAACTTGTTTTGCTCATAACTTTCAAACCGTAGCTCTGTTTTCAACGCGCTACTAGTCTACGAACTCGTGCCAATGTGTATTTCGTAACGGTACCTCAATCAACCTAGAATT
>E2026_L251
AGATTTTTGTCAAATAAAAGCCACATTGGTGACACTGTTCATCCACGTGGACCAATCAGGTGACAACACGTGGCATTTCACTGTTCATCGACTCAAAAACATTAAAATATTACGGTATCCGGCAAACTTCACGCGTCCATAACTTTTTAACCGGATGTCCGTTTTAAGCGTGCCGCTAGTCTGTGAACTCGTATCGATGAGCACTTCACAACCATGCATGAGTCAAAGCTCATTTCCCCATAAATAAAAAG
>E2027_L272
TATTTAAAATAATATTAAAATAATATGATAATACACATGGTTGACATGTGGCTTCTCAACATGGTGACACATGGTCACCTTCATTAAGTCACACGTGGCATATTGTTACATGTTCAAAAATAATATTAAAATAATACGGTGTTTGAAAAACTCTATAGGTCCATAACTTTCAAACCACATGTCCAAATCGGACGTGCCGCTAGTCTATGGACTAGTATCGACGAGAACTTCACAACCATGCATGAGTCAAAGCTCAACTTTACATGAATAAA
>E2028_L252
CCCCTCTTTTCACACCGGTTTAAGGCCACCGTGGGTGGCACTATTCACTCATGTGGACTTCTAAGATGTCGATACGTGGCATCACTATTCATGTACTGTGCATAATTCGAAAATAGAATAAAATATTGCGGTAATTGGAAAACTTCGCATGTCCATAACTTTTAAACCACATGTCCAAATCGGACGTGCCGCTAGTCTACGGAGTGGTATTGACGAGTACTTCACAACCATGCATGAGTCAAAGCTCAACTT
>E2029_L308
TAAAAATAATATTATTATATAAAATAACAATAATAAAATAATATGGTATTAAGCATGGTTGACATGTGGCATCTCATTATGGTATAACATGGTCACATTTATTAAGTCACACGTGACACATTGTTACACGTTTAAAAATAATATTAAAATAATACGATATCTTAAAATTTTGCAGGTCTATAACTTTTTAACGGGATATCCACATCAGGCGTGCCGCTAGTCTGTGGACTCGTATCGACGAGAACTTCATAACCACGTATGAGTCAAAGCTCATTTCCCCATAAATAAAAAGTCAACTCGGGCACCCT
>E2033_L220
TTTTTCCAAAATGCCAGCCAGCCTGGGTGATACTGTTCACTCACGGAATTGGCTAAAATTGCGACATGTGGCATGTACTTTTCGCTCAAGCCAGATATATTAAAATATTATGGTATTCGGAAAACTTCACATGCCCATAACTTTTTAACAAGATGTCCAATTTAAGCGTGCCGCTAGTCTATAAACTCGTATCAACGAGTATTTTACAACCATACAAAAG
>E2034_L250
ATAACAATAATAAAATAATATGGTATTAAGCATGGTTGACATGTGGCACCTCATCATGGTGACACATGGTCACATTTATTAAGTCGCACGTGGCACATTGTTACATGTTTAAAAATAATATTAAAATAATACAGTATTTGAAAAAATCTACAAGTCCATAACTTTCAAACCACATGTCCAAATCGGACGTGCCGCTAGTCTACGGACTCGTATCGACGAGCACTTTACAACCATGTATGAGTCAAAACTC
>E2035_L511
TAATAATATAATAACATTATTGTATAAAATAATATGGTATTAAGCATGGTTGACATGTGGCATCTCATCATGGTGACACATGGTCACATTTATTAAGTCACATATGGCACATTGTTACACGCTTAAAAATAATATTAAAATAATACGGTATCTTAAAATTTTGCAGTTCTATAACTTTTTTAATGGGATGTCCAAATCAAGCGTGCCACTAGTCTGTAGACTCATATCGACGAGTACTTCACAACCATATAAAATAACAATAATAAAATAATATGGTATTAAGCATGGTTGACATGGTGACACATGGTCACATTTATTAAGTCACACGTGGCACATTGTTACACGTTTAAAAATAATATTAAAATAATATGGTATTTTAAAACTTTGTAGGTCCATAACTTTTTAACGGTACGTCCAAATTAGGCGTGCCGCTAGTCTATGAACTCGTATCGACGAGCGCTTCACAACCATGTATGAGTCAAAGCTCATTTTCCCATAAATAAAAAGTCAA
>E2036_L501
ATAATATTATTTAAAATAATAATAAAAATAATTTGATATTTCACATGGTTGACATGTGACTTCTCAACATGGTGACACATGGTCACCTTCATTAAGTCACACGTGGCACATCGTTACACGTTAAAAAAATAATATTAAAATAATACAGTATTTGAAAAACTCTACAGTTCCATAACTTTCAAACCACATGTCCAAATCGGATGTACCGCTAGTCTACGGACTCATATTGACGAGTGCTTCACAACCATGCATGAGTCAAAGCTCAACCTTGCATGAATAAAATAATATGGCATTTAACCATAGTTGACATGTGGCATCTCACCATTGTGACACATATTAAGTCACACGTGGCACACTGTTCGCATATTTATAAATAATATTAAAATAATACTGTATTTGAAAAACTCTACACCATAACTTTCAAACCACATGTTTAAATTGGACGTGCTGCTAGTCTACGGACTCGTATCGACGAGTATTTCACAACCATGCATGAGTCAA
>E2039_L237
TTCCTTCGCATCTCACAAACCACTTCGAATTTTGGAAATTGGAGGTCATATTTGGACTTAGAGGACCCAAAATAAGAGGAGAGGGGTGGCAATTTGGACTGGGCTGGCCGAAATACGGCGGAATCGCCGGAAAAAATTCAACCCGCCGCAGCGACTTCACCAGCCCGATCGGATGTGCTGGGAGTCTACGGACTCATATCAACGAGTGCTTCACAACCATGCATGAGTCAAAGCTCA
>E2040_L229
TTTAAACATGGCTGACATGTGGCATTTCACCATGGTGACACATGGTTACCTTCATTAAGTCACACGTGGCACATCATTACGCATGTAAAAATAATATTAAAATAATACAGTATTTGAAAAACTCTACAGGTCCATAACTTTCAAACCACATGTCCAAATCGGACGTGCCGCTAGTTTACGGACTCGTATCGACGAGCACTTCACAACCATGCATGAGTCAAAGCTCAAC
>E2041_L267
TAATAATAAAATAATATGATATTAAACATGGTTGACATGTGGCATCTCAACATGGTGACACATGGTCACATTTATTAAGTCACACATGGCACATCGTTACACGTTTAAAAATAATACAGTATTTGAAAAACTCTACACGTCCATAACTTTCAAACCACATGTCCAAATCGGACATGCCACTAGTCTACGGACTCGAATCGACGAGCACTTTACAACCATATATGAGTCAAAGCTCATTTCCCCATAAATAAAAAGTCAACTCCGACA
>E2042_L223
ATCTCACCATGGTGACACATGGTCACATTTATTAAGTCACACGTGGCACATTGTTACACGTTTAAAAATAATATTAAAATAATACAATATTTGAAAAACTCTACAGGTCCATAACTTTCAACCCACATGTCCAAATCAGGCGTGCCGCTAGTCTACGGACTCGTATCGACGAGTACTTCACAACCATGCATGAGTCAAAGCTTAACTTTGCATGAATAAAAAG
>E2043_L264
CCCGAGATTTTTGTCAAATAAAAGCCACAGTGGTGACACTGTTCATCCACATGGACCAATCAGGTAACGACACGTGGTATTTCACTGTTCATCGATTCAAAAACATTAAAATATTACGGTATCCAGCAAACTTCACGCGTCCATAACTTTTTAACCGGATGTCCGTTTTAAGCATGCCGCTAGTCTGTGAACTTGTATCGACGAGTACTTCACAACCATGCATGAGTCAAAACTCATTTCCCCATAAATAAAAAGTCAACTCGG
>E2044_L303
TCCTCTCTCTCTTTCTCTCTCCTTCCCTGCCATTTTGGCAAAATAAAAGCCACTGTGGGTGACACTGTTCACCCACGTGGACCTCTCAGATGTCGACACGTGGTGTTTCACTGTTCACCGATTCAAAAATATTAAAATATTACAGTAGTCGGAAAACTTCAAATGTCCATAACTTTTTAACCAGATGTCCAATTTAAGCGTGCCGCTAGTCTACGGACTCGTATCGATGAGTACTTCACAACCATGCATGAGTGAAAGCTCAACTTTGCATGAATAAAAAGTCAACTCTGGCACCCCTTGGAC
>E2045_L252
AAGCATGGTTGACATGTGGCATCTCAACATGGTGACACATGGTCATATTTATTAAGTCACACGTGGCACATTGTTACAGGTTTAAAAAAAATATATTAAAAAAAATAATAAAATAATACAGTATTTGAAAAACTCTACAAGTCCATAACTTTTAACCCACATGTCCAAATCAGACGTGCCGCTAGTCTACGGACTCGTATCGACGAGTACTTCACAACCATGCATGAGTCAAAGCTCAACCTTGCATGAATA
>E2047_L255
CAATAATAAAATAATATGGTATTAAGCATGGTTGACATGGGGCATCTCATCATGGTGACACATGGTCACATTTATTAAGTCACACGTGGCACAGTGTTACACGTGTAAAAAGAATATTAAAATAATACGGTATTTGAAAAACTCTACAGATCCATAACTTTCAAACCACATGTCCAAATCAGACGTGCCGCTAGTCTACGGATTCATATTGACGAGCATTTCACAACCATGTATGAGTCAAAGCTCATTTCTCCA
>E2048_L265
ATAATAATAAAATAATATGATATTACACATGGTTAATATGTGGCTTCTCAACATGGTGACACATGGTCACCTTTATTAAGTAACATGTGGCACATCGTTACACGTTCAAAAATAATATTAAAATAATACAATATTTGAAAAACTTTACAGGTCCATAACTTCCAAATCACATGTCCAAATCGGACGTGCCGCTAGTCTACGGACTCGCATCAACTAGTACTTCACAACCATGCATGAGTCAAAGCTCAACTTTGCATAAAAAAAA
>E2049_L263
TAACAATAATAAAATAATATGGTATTAAGCATGGTTGACATGTGGCATCTCATCATGGTGACACATGGTCACATTTATTAAGTCATACGTGGCACATTATTACACGTTTAAAAATAATATTAAAATAATACAGTATTTTAAAACTTTGCAGGTCCATAACTTTTTAACGGGATGTCCAAATCAGGCGTGCTGCTAGTCTATAGACTCGTATCGACAAGCACTTCACAACCATGTATGAGTCAAAGCTCATTTCCCCATAAATA
>E2050_L275
TGAGGGATCTCTCAAACAGTGGGGATTTTGGGCAATCTAACCCCGGAAATGGACTCAGAGGGGTTGAAAATGGTGGAATAGAGGTATGGGTCGAGCTGGGTTGGTTGGAAGCGGCGAGAATCGCCGGAAAAACTTAACCCGCTGCCGCCGACTTCACCGGCCCGATCTGGGCTCGTTCGGTATCGATGAGTACTTCACAACCATGCATGAGTCAAAGCTCAACTTTGCAGGAATAAAAAAGTCAACTACGACATCCCTTGGACAGTTTGAATCTT
>E2051_L279
AAAATAATAATAAAATAATTTGATTTTTACACATGGTTGACATGTGGCTTCTCAACATGGTGACACATGGTCACCTTCATTAAGTCACATGTGGCACATCGTTACGTGTTTAAAAATAATATTAAAATAATACGGTATTTGAAAAACTCTACAGGTCCATAACTTTCAAACCACATGTCCAAATCGGACGTGCTGCTAGTCTACGGATTTGTATTGACGAGCACTTCACAACCATGCATGAGTCAACGCTCAACCTAGCATGAATAAAAAGTCAACTCC
>E2052_L247
GCTTTGGCTGAGTTTAAACTTGAGGGATCTCTCAAACAGTGGGGATTTTGGGCAATCTAACCCCGGAAATGGACTCAGAGGGGGTGAAAATGGTGGAATAGAGGTATGGGTCGAGCTGGGTTGGTTGGAAGCGGCGAGAATCGCCGGAAAAACTTAACCCGCCGCCGCCGACTTCACCGGCCCGATCTGGGCTCGTCCGGTATCGACGAGTACTTCACAACCATGCATGAGTCAAAGCTCAACTTTG
>E2053_L233
TAATATAATAATATGGTATTAAGCATGGTTGACATGTGGCATCTCACCATGGTCACATTTATTAGGTCACACGTGGCATATTGTTACACGTTTAAAAATAATATTAAAATAATACAGTATTTGAAAAACTCTACAGGTCCATAACTTTCAACCCACATGTCCAAATCAGACATGCTGATAGTCTACGGACTCGTATCGACGAGCACTTTACAACCATGTATGATTCAAAGCTC
>E2054_L443
AAATAATTAAATAATAATATTATTATTTAAAATAATAATAAAATAATATGATATTACACATGGTTGACATGTGGCTTCTCAACATGGCGACACATGGTCACCTTCATTAAGTAACACGTGGCACATCGTTACACGTTTAAAAATAATATTAAAATAATACGGTGTTTGAAAAACTCTACAGGTCCATAACTTTCAAACCACATGTCTAAATCGGACGTGCCGCTAGTCTATGGACTCGTATCGACTAACACTTCACAACCATGCATGAGTCAAAGCTCAACTTTGCATGAATAAAAAGTAACCTCCAGCACCCCTTGGACAGTTTGGACCTCAACTTGTTTTGCTCATAACTTCCAAACCGTAGCTCCGTTTTCAACGTGCTACTAGTCTTCGAACTCGTGCCAATGTGTACTTCGTAATGGTACCTCATTCAACCTAGAATT
>E2055_L270
AAATAACAATAATAAAATAATATGGTATTAAGCATGGTTGACATGTGGCATCTCATCGTGGTGACACATGGTTACATTTATTAAGTCACACGTGGCACATTGTTACACGTTTAAAAATAATATTAAAATAATACGGTATTTTAAAACTTTGCAGGTACATAACTTTTTAACGAGATGTTCAAATCAGGCGTGCCACTAGTTTATGGACTCGTATCGACGAGCACTTCACAACCATGCATGAGTCAAAGCTCATTTTCCCATAAAAAAAAG
>E2056_L255
ATGATATTACACATGGTTGACATGTGGCTTCTCAACATGGTGACACATGGTCACCTTCATTAAGTCACACGTGGCACATCGTTACACGTTCAAAAATAATATTAAAATAATACAGTGTTTGAAAAAACTTTACAGGTCCATAATTTTCAAATCACATGTCCAAATCGGACGTGCCACTAGTCTACGGACTCGTATCGACGAGCACTTCACAACCATGCATGAGTCAAAGCTCAACCTTGCATGAATAAAAAGTCA
>E2057_L233
TGACATGTGGCATCTCAACATGATGACATATGGTCACATTTATTAAGTCACACGTGACACATCGTTACATGTTTAAAAAATAATATTAAAATAATACAGTATTTGAAAAACTTTACAGGTCCATAACTTTCAAACCACATGTCCAAATCGGACGTACTGCTAGTCTACGGACTCATATCGACGAGTACTTCACAACCATACATGAGTTAAAGCTCAACTTTGCATGACTAAAA
>E2058_L259
AATAATAAAATAATATGGTATTAAGCATGGTTGACATGTGGCATCTCAACATGGTGACACATGGTCATATTTATTAAGTCACACGTGGTACATTGTTACATGTTTAAAAATAATATTAAAATAATACAGTATTTGAAAAACTCTACAGGTCCACAACTTTCAAACCACATGTCCAAATCGGACGTATCACTAGTCTATGAACTCGTATCGACGAGTACTTCACAACCATGCATGAGTCAAAGCTCAACTTTGCATGAAT
>E2059_L209
CTCATGGTCACATTCATTAAGTCACACGTGGCACATCGTTACACGTTCAAAAATAATATTAAAATAATACAGTGTTTGAAAAACTCTACAAGTCCATCACTTCCAAACCACATGTCCAAATCGGACGTGCCGCTAGTCTACGGACTCGTATCAATGAGCACTTCACAACCATGCATGAGTCAACGCTCAAATTTGCATGAATAAAAAGT
>E2061_L265
TAATAATAACAAAATATGATATTACACATGGTTGACATGTGGCACCTCATTATGGTGACACATGGTCACACTTATTTAGTCACACGTGGCACACCGTTACGCGTTTTTAAAAAAAATAATAATACTAAAATAATACGGTGTTTGAAAAACTCTACAGGTCCATAACTTTCAAACCACATGTCCAAATCGGACGTGCCACTAGTCTATGGACTCGTATCGACGAGCACTTCACAACCATGCATGAGTCAAAGCTCAACCTTGCACG
>E2062_L282
ATTATATAAAATAACAATAATAAAATAATATGGTATTAAGCATGGTTGACATGTGGCATCTCATCATGGTGACACATGGTCACATTTATTAAGTCACATGTGGCACATTGTTACACGTTTAAAAATAATATTAAAATAATACAGTAATTGAAAACTGTATAGGTCCATAACTTTCAAACCACATGTCCAAATCGGACGTGCCACTAGTCTACGAACTCATATCGACGAGAACTTTACAACCATGCATGAGTCAAAGATCAACTTTACATGAATAAAAAGTCA
>E2063_L299
TCTCTCTCCTCCCTTTCCCTCTTCCACCTCACACGTTTTCATCCAATCAAAAAGCCTTCCATGGGTGCCACTGTGCATTCATAGGTTGGTTGGATTTTTGACACGTGGCACCACTGTTCACACACACAGAGATTAGTAAATAGTAAAAGCCGCCTCAGAAAAACTTTACAAGTTCGTAACTTTCAAACCACATATCCAAATTAGGTGTGCCATTAGTCTATAGACTCGTATCGACGAGTACTTCACAACCATGCATAAGTTAAAACTAAATTTTCACGAGAATAAAAAGTCAACTCCGG
>E2064_L267
AAAATAATAATAATAAAATAATATAATATTCAATTGTCCGAAATGTGGCTTTTTTTTGTCATGACACATGTTACATGTGGCGTCGCTGTTCACACACACTCATAGATCGATGAATAATAACAGCTATTTTGGAAAAATTTCACAGTTCCATAACTTTCCAACCACATGTCCAGATCAAGCGTGCCGCTAGTCTACGAACTCGTATCAACGAGTACTTCACAACCATACATGAGTCAAAGCTCAATTTTACAAGAATAAAGGGTCAAC
>E2065_L262
AGGAATAAGGGGATGTTTATAGAAGTGTGTTTTCAGTGCAGGAAATTTTTTGTTAGTCCTACCCTTAGAGGAGGTGCTGCCGGATTTTCCGTTGGAAGGTTCGGTGATATTTCCTTGGGATCAGGGCTTGTCTAGGATTCCGGAGAGGAATTCTGGATGGGTCCTGACACCGCTAGTCTATGAACTCGTATCGACAAGTACTCCACAACCATGCATGAGTCAAATCTCAACTTTGCATGAATAAAAAGTTAACTTCGGCACC
>E2068_L294
TCCCTTTCTCTTTCCTCCCCCTCTTTTCACACCGGTTTAAGGCCACCGTGGGTGGCACTGTTTACCCACGTGGACCTCTAAGATGTCGACATGGGGCATCACTGTTCATGCACTGTGCATAATTCGAAAATAGAATAAAATATTGCGGTAATTGGAAATCTTTGCAGACCCATAACTTTTTAACCGTACGTTCAAATTAGGCGTGCCGCTAGTCTGTGGACTCGTATCGATGAGCACTTTACAACCATGTATGAGTCAGAGCTCATTTCCCCATAAATAAAAAGTCAACTTCAG
>E2069_L257
TAATATAATATTAAGCATGGTTGACATGTGGCATCTCAACATGGTGACACATGGTCACATTTATTAAGTCACACGTGGCACATTGTTACACGTTTAAAAATAATATTAAAATAATACAGTATTCGAAAAAGTCTACAGGTCCATAACTTTCAACCCACATGTCCAAATCAGATGTGCCACTAGTCTACGGACTCGTATCGATGAGTACTTCACAACCATGCATGAGTCAAAGCTCAACTTTGCATGAATAAAAAGTC
>E2071_L376
TTATGAAGTCACACGTGGCACATTGTTACACGTTTAAAAATAATATTAAAATAATACGGTATCTTAAAATTTTGCAGATCTATAATTTTTTAACATGATGTCCAAATCAGGCGTGCCGCTAGTCTGTGGACTCGTATCGACGAGCACTTCACAACCATGTGTGAGTCAAAGCTCATTTCCCCATAAATAACAATAATAAAATAATATGATATTATTCATGGTTGACATGTGGCACCTCACCATGGTGACACATGGTCAGATTTATTAAGTCACACGTGACACATCGTTACACGTTTAAAAAAAATATTAAAATAATACAGTATTTGAAAAACTCTACAGGTCCATAACTTTCAAACCACATGTCCAAATCGGACGT
>E2075_L258
TAATATAGTATTTTCTTACTGCTGACATGTGTCACTTCTAAAATATTACACATGGTGCATCCCCCTTGGTGACACATGGCACAACTATTCACATTTTAAAAAATAATATTAAAATAATACTGTATTTGAAAAATTTTGCAGGTTCATAATTTTTCAACAAAATATCCAAATCAGGTGTACCGATAGTCTACGGACTCGTATCGACGAGTACTTCACATCTGTACATGAGTCAAAGCTCATATCCCCAAAAATAAAAAG
>E2076_L283
AACAAATAACAATAATAAAATAATATGGTAGTAAGCATGGTTGACATGTGGCATCTCAACATGGTGACACATGGTCACATTTATTAAGTCACACGTGGCACATCGTTACGCGTTTAAAAAATAATATTAAAGTAATACAGTATTTGAAAAACTCTACAAGTCCATAACTTTCAAACCACATGTCCAAATCGGACGTGCCGCTAGTCTACGGACTCGTATCGATGAGCACTTCACAACCATGCATGAGTCAAAAGTCAACTTTGCATGAATAAAAAGTCAACTC
>E2078_L306
TAAAATAAAAATAATTAAATAATTAAACAATAATATTATTATTTAAAATAATAATAAAAATAATTTGATATTACACATGGTTGACATGTGGCTTCTCAACATGGTGACACATGGTCACCTTCACTAAGTCACACGTGGCACATCGTTACGCGTTTAAAAATAATATTAAAATAGTACAGCATTTGAAAAACTCTACAGGTCCATAACTTTCAAACCACATGTCCAAATCGGACGTGCGGCTAGTCTACGGACTCGTATCGCCGAGCACTTCACAACCATGCATGAGTCAAAGCTCAATCTTGCATG
>E2080_L226
TGGCATCTCACCATGGTGACACATGGTCACATTTATTAAGTCACACGTGGCACATCGTTACGCGTTTAAAAATAATATTAAAATAATATTGTATTTGAAAAACTCTACAGGTTCATAACTTTCAAACCACATGTCTAAATCGGACGTGCCGCTAGTCTACGGACTCGTATCAACTAGTACTTCACAACCATGCATGAATCAAAGCTCAACTTTGCATGAATAAAAA
>E2082_L274
GGTCGGAATTGAGGAGGCGGAGGCAATGGGGTGGCGTGTGTGGCCCTCCGGTGGCCGGACAATGGCCAACCGGTGGTGGCCGGTGGTTCTCTCTCCCTTTCTCTCTCTTCTCTCACGTTTTGCCAAAATAAAAGCCACCGTGGGCGATAATGTTCACCCACGTGGACCTCTCAGATGTCGACACGTTGTGTTTCACTGTTCACCGATTCAAAAATATTAAAATATTACAGTATTCGAAAAACTTCACACGTCCATAACTTTCAAACCACATGTC
>E2084_L272
AATAACAATAATAAAATAGTAGGGTATTAAGCACGGTTAACATGTGGCATCTCAACATGGTGACACATGGTCACATTTATTAAGTCACACGTGGCACATCGTTACACGTTTAAAAAATAATATTAAAATAATACAGTATTTGAAAAACTCTACAGGTCCATAACTTCCAAACCACATGTCCAAATCGGACGTGCCGCTAGTCTACGGACTCATATCGACGAGTGCTTCACAACCATGCATGAGTCAAAACTCAACTTTACATGAATAAAAAG
>E2086_L200
ATAAAATATTACACATGGTGCATCCCACTTGGTGACACGTGGCATAACTATTCACATTTTTAAAAATAATATTAAAATAATATTGTATTTGAAAATTTTTGCAGGTCCATAACTTTTTAACAAAATGTCTAAATCAGGTGTATCGCTAGTGTACAGACTTGTATCGATGAGTACTTCACATCTGTACATGAGTCAAAGCT
>E2090_L251
CGAGATTTTTGTCAAATAAAAGCCACAGTGGTGACACTGTTCATCAACGTGGACCAATCAGGTGACGACACATGGCATTTCACTGTTCATTGACTCAAAAATATTAAAATATTACGGTATCCGGCAAACTTCACGCGTCTATAACTTTTTAACCGGATGTCCGTTTTAAGCATGCCGCTAGTCTGTGAACTCGTATCGACGAGCACTTCACAAGCATGCATGAGTCAAAGCTCATTTCCCCATAAATATAA
>E2091_L259
AAAATAATTTGGTATTAAACATGGTTGACATGTGGCATCTCACCATGGTGACACATGGTCACATTTATTAAGTCACACGTGGCACATCGTTACATGTTTAAAAATAATATTAAAATAATACAATATTTAAAAAACTCTACAGGTCCATAACCTTCAAACCACATGTCCAAATTAAGCGTGCCACTAGTCTGCGAACTCGTATCGACTAGTACTTCACAACCATGCATGAGTCAAAGCTCAACTTTGCATGAATAAAAAG
>E2092_L288
TGGGATTTTGTGGGCTGGCCGGAAATGAGGAGGCCAAGGTGGTGGGGTGGTGCATATACGGAAATGGTGGCGAGGAATGGAAGAAACGGCAGTGGTCGGTTGGTGGTGGCTCTCTCTCTCCTCCCCGCTCTCTCTCTCTCTTCTCACACGGCTCACACATGAGTTTGAGCCAATAAAAAACAATCCTGTGGGTGCCACTGTGCACTCACGGGAATGGCTGAGATTTTGACACATGGCACGTACTATGCAAACGTTTTACAAAAGCATAAAATAATAATAAAATAATAC
>E2093_L261
CCCCGAGATTTTTGCCAAATAAAAGCCACAGTGGTGACACTGTTCATCCAAATGGACCAATAAGGCGATGACGTGTGGCATTTCACTGCTCATCGACTCAAAAACATTAAAATATTACGGTATCCGACAAACTTCACGCGTCCATAACTTTTTAATCGGATGTCCGTTTTAAGCGTGTCGCTAGTCTATGAACTCGTATCGATGAACACTTCACAACCATGCATGAGTCAAAGCTCATTTCCCCATAAATAAAAAGTCAAC
>E2094_L277
AATAACAATAATAAAATAATATGGTATTAAGCATGGTTGACATGTGCATCTCACCATGGTGACACATGGTCACATTTATTAAGTCACATGTGGCACATTGTTACACGTTTAAAAATAATATTAAAATAATACGGTATTCGAAAAACTCTACAGGTCCATAACTTTCAAACCACATGTCCAAATCGGACGTGCCGCTAGTCTACGGACTCGTATCGACTAGCACTTTACAACCATGCATGAGTCAAAGCTCAACTTTGCATGAATAAAAAGTCAACTC
>E2096_L267
AAATAATAATAAAAATAATTTGATTTTACACATGGTTGACATGTGGCTTCTCAACATGGTGACACATGGTCACCTTCATTAAGTCATATGTGACACATCGTTACGCGTTTAAAAATAATATTAAAATAATACGGTGTTTGAAAAACTCTACAGGTCCATAACTTTCAAACCACATGTCTAAATCGGACGTGCCGCTAGTCTATGGCCCCGTTTAAACGAACACTTCACAACCATGCATGAGTCAAACCTCAACTTTGCATGAATAAA
>E2099_L277
TCTCTTCCCCGAGATTTTTATCAAATAAAAGCCACAGGGGTGACACTGTTCATCCACGTGGACCAATCAGGTGACGACACGTGGCATTTCACTGTTCATCGACTCAAAAACATTAAAATATTACGGTATCCGGCAAACTTTACGCGTCCATAACTTTTTAACCGGATGTCCGTTTTAAGCGTGCCACTAGTCTGTGAACTCGTATCGAAGAGCAGTTCACAACCATGCATGATTCAAAGCTCATTTCCCCATAAATAAAAAGTCAACTGCGGCACCC
>E2102_L280
TATTTGAACTCAGAGGACCTAAAATAGGGGGACAGGGGTGGCAATTTGGACTGGGCTGGCCGAAAAACACAAGAAAAGAGGAGAGAGAAAATTTTCTGGCCGGCGGCTTCTCTGGCCCGATCTGGGGGCGTCGCCGGCTGGCCGGCAGCCAAATTTGGCTGGTGAGCTCGTCAAAATCGGACGTGACGCTAGTCTACGAACTCGTATCGACGAGCACTTCACAACCATGCATGAGTCAAAGGTCAACCTTGCATGAATAAAAGTCAACTGCGGCACTCCT
>E2104_L296
ATTATATAAAATAACAATAATAAAATAATATGGTATTAAGCATGGTTGACATGTGGCATTTCAACATGGTGACACATGGTCACATTTATTAAGTCACACGTGGCACATTGTTACACGTTCAAAAATAATATTAAAATAATACAGTGTTTGAAAAACTCTACAGGTCTATAAGTTTCAAACCACATGTCCAAATCGGACGTGCCACTAGTCTACAAACTCGTATCAACGAGTACTTCACAACTATGCATAAGTCAAAGCTCAACTTTGCATGAATAAAAAGTCAACTCCGGTATCCC
>E2105_L312
TATATTATGATAATATAATATAAAATAATAATAAAAATAATATAATATAACATTTTCTTGTGGCTAACATGTGGCATTTTCCCATCGTGACACACGGCACTATTTACTAAGTTACTCGTGGCATACACTATTCACAAGTTTAAAAATAATATTAAAATAATGCAGTATTTAAAAAAATTTTGCAAGTCCATAACTTTTCAACGAAATGTCCAAATCAAATGTGCCACTAGTCTACGGGATCGTTTTAATGAGTAATTCACATCTGTACATGAGTCAAAGCTCATATCCCTAAAAATAAAAAGTCAACTCCGA
>E2106_L258
TTCTTACTGCTGACATGTGTCACTTCTAAAATATTACACATGGTGCATCCCACTTGGTGACGCGTGGCACAACTATTCACATTTTTAAAAATAATATTAAAATAATATTGTATTTGAAAAATTTTGCAGGTTCATAATTTTTCAACAAAATATCCAAATCAGGTGTACCACTAGTCTACGGACTCGTATCGGCGAGTACTTCACATCTGTACATGAGTCAAAGCTCAAATCCCCAAAAATAAAAAGTCAACCCTGGAA
>E2107_L343
ATAAAAATAAAATAAAATAATTAAATAATATTAAAAAAATAATATTATTATATAAAATAACAATAATAAAATAATATGATATTAAGCATGGTTGACATGTGGCATTTCACCATGGTGACACATGGTCATATTTATTAAGTCACACGTGGCACATCGTTACACGTTTAAAAAATAATATTAAAATAATACAGTATTTGAAAAACTCTACGGGTCCATAACTTTTTAACCAAATATCCAATTTAAGTGTGCCTCTAGTCTACGGACTTGTATCGACGAGTACTTCACAACCATACATGAGTCAAAGCTCAACTTTGCATGAATAAAAAAGTCAACTCCGGCATCC
>E2109_L352
ATAATAATAAAATATATGATATTATACATGGTTGACATGTGGCATCTCACCATGGTGACACATGGTCACATTTATTAAGTCACACGTGGCACATCGTTACACGTTTAAAAATAATATTAAAATAATACAGTATTTGAAAAAAAACTCTACATGTCCATAACTTCCAAACCACATGTCCAAATCAGACGTGCCGCTAGTTTACGGACTCGTATCGACTTGTACTTCACAACCATGCATGAGTCAAAGCTCAACTTTGCATGAATAAAATAATAATAAAATAATATGATATTATACATGGTTGACATGTGGCATCTCACCATGGTGACACATGGTCACCTTTATTAAGTCACAC
>E2111_L241
GATATTATACATGGTTGACATGTGGCATCTCACCATGGTGACACATGGTCACATTTATTAAGTCACACGTGGCACATCGTTACACGTTTAAAAATAATATTAAAATAATACAGTATTTGAAAAAAAACTCTACAGGTCCATAACTTCCAAACCACATGTCCAAATCAGACGTGCCGCTAGTTTACGGACTCATATCTACCAGTACTGCACAACCATGCATGAGTCAAAGCTCAACTTTGCA
>E2112_L267
AATAACAATAATAAAATAATATGGTATTAAGCATGGTTGACATGTGGCATCTCAACATGGTGACACATGGTCACATTTATTGAGTCACACGTGGCACATTGTTACATGTTTAAAAATAATATTAAAATAATACAGTATTTGAAAAACTCTACAGCTCCATAACTTTCAAACTACATGTCCAAATCGGACGTGCCACTAGTCTACGGATTCGTATTGATGAGCACTTCACAGCCATGCATGAGTCAAAGCTCAACTTTGCATGAATAA
>E2113_L261
AATAATATGGTATTAAACATGGTTGACATGTGGCATCTCACCATGGTGACACATGGTCACATTTATTAAGTCACACGTGGCACATTGTTACACGTTTAAAAATAATATTAAAATAATACAGTATTTGAAAAACTCTACAGGTCCATAACTTTCAACCCTCATGTCCAAATCGGACGTGTCGCTAGTCTACGGACTCGTATCGACAAGTACTTCACAACCATGCATGAGTCAAAGCTCAGCTTTGCATGAATAAAAAGTCAA
>E2114_L236
ATAATATGGTATTAAGCATGGTTGACATGTAGCATCTCATCATGGTGACACATGGTCACATTTATTAAGTCACACGTGGCACATTGTTACACGTTTAAAAAATAATATTAAAATAATACGGTATTTTAAAACTTTGCAGGTCCATAACTTTTTAACTAGATATCCAAATTAGGCGTGCCGCTAGTCTGTGGACTCGTATCGATGAGCACTTTACAACCATATATGAGTCAAAGCTC
>E2115_L200
ATAGTGACACATGGTCACCTTCATTAAGTCACACGTGGCACATCGTTACGCATTTAAAAATAATATTAAAATAATACGGTGTTTGAAAAACTCTACAGGTCCATAACTTCCAAACCACATGTCCAAATCGGACGTGCCGCTAGTCTACGGACTCGTAGCGATGAGCACTTCACAAACATGCATGAGTCAAAGCTCAACCT
>E2117_L285
TAATATTATTACACAAAATAATAATAAAAATAATGTGATATTATACATGGTCGACATGTGGCACCTCACTATGGTGACACATGGTCACACTTATTTAGTCACACATGGCACATTGTTATGCGTTAAAAAAATAATATTAAAATAATACAGTATTTGAAAAACTCTACAGGTCCATAACTTTCAAACCACATGTCCAAATCGGACGTGCCGCTAGTCTACGGACTTGTATCGACTAGTACTTCACAACCATGCATGAGTCAAAGCTCAACTTTGCATGAATAAAAA
>E2119_L220
CAGCAATAAAATAATATGATATTATACATGGTTGACATGTGGCACCTCACTATGGTGACACATGGTCAGACTTATTTAGTCACACGTGGCACATCGTTACGCGTTTAAAAATAATATTAAAATAATACGGTGTTTGAAAAACTCTACAGGTCCATAACTTTCAAACCACATGTCCAAATTGGACATGCCACTAGTCTACGGACTCATAATGATGAGCACC
>E2120_L277
GCTCCCTTTCCTCGTCGGCCCACCCGTTTTGCCAAAATAAAAGCCACCATGGGTGACACTGTTCACCCATGTGGACCTCTCAGATGTCGACACGTGGCATCATTGTTCACTTAAGCCAGATATATTAAAATATTACGGTATTCAAAAAACTTCACATGTCCATAACTTCTTAACCAGATGTCGAATTTAAGCGTGCCGCTAGTCTATGAACTCGTATCGATGAGTACTTTACAACCATACAAAAGTCAAAACAAAATTCTACAACCATAAAAAGTCA
>E2121_L269
AATAATAAAATAATATGATATTAAACATGGTTGACATGTGGCATCTCAACATGGTGACATATGGTCACATTTATTAAGTCACATGTGGCACATCGTTACACGTTTTAAAAATAATATTAAAATAATACAGTATTTGAAAAACTCTACATGTTCATAACTTTCAAACCACATGTCCAAATCGGACGTGCCGCTAGTCTACGGACTCGTATCGACGAGTACTTCACAACCATGCATGAGTTAAAGCTCAACTTTGCATGAATAAAAAGTCA
>E2123_L239
ATTACACATGGTTGACATGTGGCTTCTCAACATGGTGACACATGATCAACTTCATTAAGTCACACGTGGCACATCGTTACGTGTTTAAAAAATAATATTAAAATAATACAGTATTTGAAAAACTCTACAGGTCCATAACTTTCAAACCACATGTCCAAATCGGACGTGCCGCTAGTCTACGGACTCGTATTGACGAACACTTTGCAACCTTGCATGAGTCAAAGCTCAACCTTGCATGA
>E2127_L300
CTCTCTCTCCTCTCTCTCCTTCTCCCCGTTTTGCCATAATAAAAACAACCGTGGGTGACACTGTTTACCCATGTGGACCTCTCAGACATCGACACGTGGCGTTTCACTGTTTACAGATTCAAAAATATTAAAATATTACAATAGTCGGAAAACTTCACACGCCCATAACTTTTTAACCGTATGTCCAAATTAAGCGTGCCACTAGTCTGTGGACTCGTATCGACGAGCACTTTACAACCATACAAAAGTCAAAGCAAAATTCTACAACCATAAAAAGTCAACTCCAGCACTTTTTGGACA
>E2128_L237
CACTTACGACAGTGGCTGAGATTTTGACACGTGGCACGTACTGTGTACACGTTCTACACAGGCATAAAATAATATAAAATATTACAGTATTAGAAAAAACTTTGCCGGTCCATACCTTTTCAACGAAATATCCAAATTAGGTGTGCCACTAGTCTATGAACTCGTATCAATGAGTACTTCACAACCATGCATGATTCAAATCTCAATCTAACAAAAATAAAGAGTCAATTTCGACAC
>E2130_L242
CAAATAAAAGCCACAGTGGTAACACTGTTCATCCATGTGGACCAATCAGGTGACGACACGTGGTATTTCACTGTTCATCGACTCAAAAACATTAAAATATTATGGTATCCGGCAAACTTCATGCGTCCATAACTTTTTAACCGGATGTCCGTTTTAACCGTGCCGCTAGTCTGTGAACTCGTATCAACGAGCACTTCACAACCATGCATGAGTCAAAGCTCATTTCCCCATAAGTAAAAAGT
>E2131_L257
CCGAGATTTTTGTCAAATAAAAGCCACCGTGGGTGACACTGTTCACCCACGTGGACCAATCAGGTGCCGACACATGGCGTTACTGTGCACTTAAGCCAGATATAATAAAATATTACGGTATCCGGCAAACTTCAAAAGTCCATAACTTTTTAACCGTACGTCCAAATTAGGCGTGCCGCTAGTCTGTGAACTCGTACCGACGAGCACTTTACAACCATACCAAATTCAAAGCAAAATTCTACAACCATAAAAAGTCA
>E2132_L268
ATATGGTATTAAGCATGGTTGACATGTGGCATCTCATCATGGTGACACATGGTCATATTTATTAAGTCACACGTGCCACATTGTTACACGTTTAAAAAATAATATTAAAATAATACAGTATTTGAAAAACTCTACGGGTCCATAACTTTCAAACCACATGTCCAAATTGGATGTGCCACTAGTCTACGGACTCGCATCGATGAGTACTTCACAACCATGCATGAGTCAAGGCTCAAATTTGCATGAATAAAAAGTCAACTTCGGCATC
>E2133_L278
AATAACAATAATAAAATAATATGGTATTAAGCATGGTTAACATGTAGCATCTCATCATGGTGACACATGGTCACATTTATTAAGTCACACGTGGCACATTGTTACACGTTTAAAAATAATATTAAAATAATATAGTATTTGAAAAACTCTACAGGTCCATAACTTTCAAACCACATGTCCAAATCGGACGTGCCGCTAGTCTACGGACTCGTATCAACGAGTACTTCACAACCATGCATGAGTCAAAGCTCAACTTTGCATGAATAAAAAGTCAACTC
>E2134_L232
GACATGTGGCATCTCAATATGGTGACACATGGGCACATTTATTAAGTCACACGTTGCACATTGTTAGACGTTTAAAAAATAATATTAAAATAATACAGTATTTGAAAAACTCTACAGGTCCATAACTTTCAAACCACATGTCCAAATTGGACGTGCCGCTAGTCTACGGACTCGTATCGACGAGTACTTCACAACCATGCATGAGTCAAAGCTCAACTTTGCATGAAAAGTC
>E2136_L293
TAACAATAATAAAATAATATGGTATTAAGTATGGTTGACATGTGGCATCTCATCATGGTGACACATGGTCACATTTATTAAGTCACACGTGGCACATTTATTAAGTCACACGTGGCACATTGTTACACGTTTAAAAATAATATTAAAATAATACAGTATTTGAAAAACTCTACAGGTCCATAATTTTCAAACCACATGTCCAAATCGGACGTGCCGCTAGTCTACGGACTCGTATCGACGAGTACTTCACAACCATGCATGAGTCAAAGCTCAACTTTGCATGAATAAAAGGT
>E2140_L242
TAATTTGGTATTAAGCATGGTTGACATGTGGCATCTCAACATGGTGACATATGGTCACATTTATTAAGTCACACGTGGCACATCGTTACATGTTTTAAAAATAATATTAAAATAATACAGTATTTGAAAAACTCTACATGTTCATAACTTTCAAACCACATGTCCAAATCGGACGTGCCGCTAGTCTACGGACTCGTATCGACTAGTACTTCACAACCATGCATGAGTCAAAGCTCAACTTT
>E2141_L229
ATGTGACATCTCAACATGGTGACACATGGTCACATTTATTAAGTCACACGTGGTACATCGTTACACATTTAAAAATAATATTAAAATAATACAGTATTTGAAAAACTCTACAGGTCCATAACTTTCAAACCACATGTCCAAATCGGACGTGCCGCTAGTCTACGGACTCGTATCGACGAGTACTTCACAACCATACATGATTCAAAGCTCAACTTTGCATGAATAAAAA
>E2142_L268
AACAATAATAAAATAATAGGGTATTAAGCATGGTTGACATGTGGCATCTCATCATGGTGACACATGATCACATTTATTAAGTCACACGTGGCACCTTGTTACACGTATAAAAATAATATTAAAATAATACAGTATTTGAAAAACTCTACAGGTCCATAACTTTCAAACCACATGTCCAAATCGAACGTGCCGCTAGTCTACGGACTCATATCGACGAGTGCTTCACAACCATGCATGAGTCAAAGCTCAACTTTGCATGAATAAAAAG
>E2144_L270
AGGGTCCTGTTAGTTGACATGTGGCATCTCACCATGGTGACACATAGTCACATTTATTAAGTCACACGGGGTACATTGTTACATGTTTAAAAATAATATTAAAATAATACAGTATTTGAAAAACTCTACAGGTTCATAACTTTCAAACCACATGTCCAAATCGGACGTGCCGCTAGTCTACGGACTCGTATCGATGAGTACTTCACAACCATGGATGAGTCAAAACTCATTTCCCCATAAATAAAAAGTCAACTACGGTACCCTTGGACA
>E2146_L285
CTCCTCTCTCCCTTTCTCTCTCTTCTCTCCCACCTCACCTAAGAAAAACCACGTGGGTGCCACTGTGCACTCACAAGAACGGCTGAGATCGCGACACGTGGTGTTTCACTATTCACTGTTCAAAAATATTAAAATATTACGGTATTCGGAAAACTTCGCATGTCCATAACTTTCAAACCACATGTCCAAATCGGATGTGCCACTAGTCTACGGACTCGTATGGATGAGTACTTCACAACCATGCATGATTCAAAGCTCATTTCCCCATAAATAAAAAGTCAACTC
>E2148_L250
ATGGTTGACATGTGGCATCTCATCATGGTGATACATGGTCACATTTATTAAGTCACACGTGGCACATTGTTATACGTTTAAAAAATAATATTAAAATAATACGATATTTTAAAACTTTGCAGGTCCATAACTTTTTAACCAGATATCCAATTTAAGTGTGCCGCTAGTCTATGAACTCGTATCGACGAGTACTTCACAACCATAGATGAGTCAAAGCTCAACTTTGTATGAATAAAAAGTCAGCTCCGAC
>E2150_L261
TATAAAACAACAATAATAAAATAATATAGTATTAAGCATGGTTGACATGTGGCATCTCAACATGGTGACACATGGTCACATTTATTAAGTCACGTGGTATATCGTTACACGTTTAAAAATAATATTTAAATAATATAGTATTGGAAAAACTCTACAGGTCCATAATTTCCAAACCACATGTCCAAATCGGACGTGCCGCTAGTCTACGGACTCATATCGACAAGTACTTCACAACCATGAATGAGTCAAAGCTCAAGCTTG
>E2151_L233
ATAGTGGTGACACTGTTCATCCACGTGGACCAATCAGGTGAAGACACGTGGTATTTCACTGTTCATCGACTCAAAAACATTAAAATATTACGGTATCCGGCAACCTTCACGCGTCCATAACTTTTTAACCAGATGTCCGTTTTAAGCGTGCCGCTAGTCTGTGAACTCGTATCGACGAGCACTTCACAACCATGCATGAGTCAAAGCTCATTTCCCCATAAATAAAAAGTCAA
>E2153_L246
TATTACACATGGTTGACATGTGGCTTCTCAACATGGTGACACATGGTCACCTTCATTAAGTCACACGTGGCACATCGTTACACGTTTAACAAAATAATATTAAAATAATATAGTCTTTAAAAAAAAACTCTACAGGTTTATAACTTTCAAACCACATGTCCAAATCGGACGTGCCGCTAGTCTACGGACTCGTATCGACGAGCACTTCACAACCATGCATGAGTCAAAGCTCATTTTCCCATAAAT
>E2154_L227
CTCTCCTCCCCCCTCTTTTCACATTGGTTTAAGGCCACCGTGGGTGGTACTGTTCACCCACATGGACCTCTAAGATGTCAACATGTGGTATCACTGTTCACTTAAGCCAGATATATTAAAATATTAAGGTAGTCGGAAAACTTCACACGTCCATAACTTTTTAACCAGATGTCCAATTTAAGTATGCTGCTAGTCTATGAACTCGTATCGATGAGCACTTTACAACC
>E2155_L299
AATAATATTATTATATAAAATAACAATAATAAAATAATATGGTATTAAGCATGGTTGACATGTGGCATCTCAACATGGTGACACATGGTCACATTTATTGAGTCACGCGTGGCACAATGTTACATGTTTAAAAATAATATTAAAATAATACAGTATTTGAAAAACTCTACAGCTCTATAACTTTCCAACCACATGTCCAAATCGGACATGCCACTAGTCTACGGATTCGTATCGACGAGCACTTCACAGCCATGCATGAGTCAAAGCTCAACTTTGCATGAATAAAAAGTCAACTCCGG
>E2156_L284
TTACATAAAATAACAATAAAATAATTTGGTAATAAGCATGGTTGACATGTGGCTTCTCAACATGGTGACACATGGTCACCTTCATTAAGTCACACGTGGCACATCGTTACACGTTTAAAAATAATATTAAAATAATACAGTATTTGAAAAACTCTACAGGTCCATAACTTTCAAACCACATGTCCAAATCGGACGTACCGCTAGTCCACGGACTCGTACCGACTAGTACTTCACAACCATGCATGAGTCAAAGCTCAACTTTGCATGAATAAAAAGTCAACTCT
>E2157_L247
TAACATTTTCTAGTGGCTAACATGTGGCATTTTCCCATCATGACACATGGCACTATTTACTAAGTTACTCGTGGCATACACTGTTCACAAGTTTAAAAATAATATTAAAACAATATGGTATTTAAAAAAACTTTACAGGTCCATAACTTTTCAATGAAATATCCAAATCAGGTATGCCGCTAGTCTCCGAACTCGTATTGATGAGTAATTCACATCTGTACACAAGTCAAAGCTCATATCCCCAAAA
>E2158_L275
TCTCTCTTCTCTCCCACCTCACCTAAGAAAAACCACGTGGGTGCCACTGTGCACTCACAAGAATGGCTGAGATCGTGACATGTGGTGTTTCACTGTTCACCGATTCAAAAATATTAAAATATTACGGTATTCGGAAAACTTCGCATGTCCATAACTTTCAAACCACATGTCCAAATCGGATGTGTCGCTAGTCTACGGACTCGTATCGATGAGTACTTCACAACCATGCATGAGTCAAAGCTCATTTCCCCATAAATAAAAAGTCAACTCTGGCA
>E2160_L348
[truncated: 49,032,615 more chars]
