# Supplementary material for: Rapid SNP Discovery and a RAD-Based High-Density Linkage Map in Jujube (Ziziphus Mill.)
Source: PLoS One. 2014 Oct 10;9(10):e109850. doi: 10.1371/journal.pone.0109850 (PMC4193841; doi:10.1371/journal.pone.0109850)
Supplement: Table S1 — The putative SNPs between two parents. This file lists the polymorphisms called between the jujube parents, using the File S1 contig files as the reference. Explanation of output: Each SNP is described by one line of the table. It includes the name of contig; the postion of SNP in the contigs; the genotype, mapping value and coverage depth of each parent. (XLS) [file pone.0109850.s006.xls]

## Sheet: Sheet1
Contig_Name	SNP_postion	P1_genotype	P1_Qvalue	P1_Depth	P2_genotype	P2_Qvalue	P2_Depth
E10387_L670	167	A/C	33	8	A/C	99	16
E969_L620	151	A	44	8	A/G	32	10
E44390_L618	458	C/T	27	42	C	27	22
E44390_L618	539	A/G	27	13	A/G	39	12
E44390_L618	564	C/T	27	10	C	41	8
E44390_L618	572	C/T	25	10	C	41	7
E12010_L613	116	C/T	99	30	C/T	34	18
E12010_L613	235	C/T	25	72	C	61	53
E41148_L584	103	A/G	70	53	A/G	34	21
E41148_L584	159	C/T	27	91	T	99	29
E41148_L584	181	C/T	99	80	C/T	99	25
E92988_L571	219	A/G	99	57	A/G	89	26
E92988_L571	273	C/T	65	22	C/T	33	7
E89869_L566	149	T	71	14	G	35	13
E10540_L559	427	A/C	99	26	A/C	61	17
E10540_L559	428	A/C	48	26	A/C	99	17
E88197_L550	232	G/T	99	49	G/T	52	22
E88197_L550	244	G	38	45	G/T	50	24
E46551_L540	259	C/T	43	45	C	26	10
E31334_L537	170	A/G	99	42	A/G	44	10
E31334_L537	200	A/G	99	94	A/G	99	31
E31334_L537	223	A/G	25	116	G	99	48
E31334_L537	237	C/T	99	105	C/T	99	48
E31334_L537	294	G/T	99	103	G/T	99	32
E44576_L536	233	A/C	25	79	A	43	44
E191355_L535	255	C	44	5	C/T	63	10
E19122_L529	411	C	47	6	A/C	49	8
E127233_L526	251	C/T	99	21	T	56	9
E80781_L519	182	C	53	61	C/T	26	37
E80781_L519	337	T	35	24	C/T	46	29
E29798_L517	438	G/T	99	22	G/T	34	7
E84402_L513	165	A/G	26	9	A	50	7
E84402_L513	195	A/G	43	9	G	50	7
E84402_L513	197	C/T	49	9	C	50	7
E62453_L513	454	A/G	58	26	A	44	6
E187712_L511	209	A/G	42	15	A	68	13
E85315_L510	108	A/C	36	14	C	56	12
E85315_L510	129	A/C	27	10	A	59	12
E152082_L508	72	A/T	27	6	T	47	6
E152082_L508	178	A/C	51	45	C	54	13
E131268_L507	197	C	44	5	C/T	71	15
E131268_L507	198	G/C	27	5	G/C	57	15
E77050_L506	12	G	43	19	A/G	25	19
E126340_L505	123	G	83	20	A	29	11
E61674_L505	78	G/T	99	86	G	53	13
E33488_L505	133	G/T	40	13	G/T	99	13
E31394_L502	340	G/T	99	100	G/T	87	59
E31394_L502	346	A/G	41	103	G	99	58
E31394_L502	376	A/G	99	115	A/G	99	46
E31394_L502	454	A/T	99	49	A/T	45	24
E133116_L500	322	A/C	33	7	A/C	31	6
E63242_L500	87	C/T	99	35	T	37	19
E63242_L500	130	A/G	99	79	A/G	58	33
E63242_L500	139	A/G	99	75	A/G	87	28
E63242_L500	163	C/T	43	81	C	63	35
E63242_L500	205	A/G	66	90	G	50	61
E63242_L500	214	C/T	99	100	C/T	32	71
E63242_L500	220	A/G	99	110	A/G	99	79
E104070_L499	175	A/G	25	10	G	32	12
E87458_L498	196	G/C	99	58	G/C	43	17
E87458_L498	235	G/C	99	28	C	31	11
E85313_L495	172	C/T	67	25	C/T	34	13
E86708_L494	157	A/G	47	12	A/G	42	11
E58395_L493	236	T	80	17	C/T	61	14
E70624_L492	62	A/G	65	15	A/G	31	11
E70624_L492	93	C/T	33	20	C	31	9
E149675_L490	361	C/T	99	21	T	47	7
E149675_L490	368	G/T	99	21	G	47	7
E2796_L490	295	G	68	13	T	38	14
E66563_L485	365	C	68	13	C/T	51	11
E73077_L484	287	C/T	72	35	C/T	41	17
E101713_L483	297	A/G	29	9	A/G	51	8
E101713_L483	301	G/T	77	9	T	50	7
E9940_L479	128	A	48	23	A/G	59	15
E27388_L477	101	A/G	61	91	A	26	35
E27388_L477	105	A/G	99	97	A/G	99	37
E27388_L477	112	C/T	99	107	C/T	99	46
E27388_L477	323	G	34	91	A/G	83	40
E12593_L476	278	G/T	28	29	G	41	13
E12593_L476	369	C/T	99	50	C/T	58	23
E12593_L476	449	G/T	48	37	G/T	35	12
E67612_L472	254	C	45	17	C/T	33	17
E67612_L472	309	C/T	36	20	C/T	45	11
E214374_L470	240	A/G	62	12	G	44	5
E108029_L469	304	A/C	90	18	C	41	13
E224157_L466	282	G	62	11	A/G	31	6
E84431_L466	158	C/T	74	16	C/T	27	18
E84431_L466	229	A/G	62	133	G	99	77
E81410_L466	156	C	53	8	A/C	25	5
E81410_L466	226	T	56	9	A	47	17
E21353_L463	134	A/T	50	10	T	50	7
E3171_L463	133	A/T	29	12	A	41	15
E20739_L462	99	A/G	31	10	A	62	11
E20739_L462	143	C/T	52	14	C	62	11
E20739_L462	144	G/T	86	14	T	62	11
E20739_L462	170	G/T	66	10	G	62	11
E17817_L462	82	T	32	9	C/T	25	10
E23274_L460	90	A/G	99	53	A/G	99	36
E23274_L460	93	A	99	54	A/G	34	35
E23274_L460	116	G	99	60	A/G	91	42
E23274_L460	157	G	99	38	A/G	43	26
E75862_L459	218	T	94	22	A/T	71	10
E75862_L459	219	G	59	21	G/C	76	9
E75862_L459	220	G	58	21	A/G	48	9
E75862_L459	221	G	58	21	A/G	55	9
E30703_L459	101	C/T	49	15	C	56	11
E189052_L458	312	C	50	7	T	29	11
E84543_L458	241	C	32	10	A/C	42	10
E17795_L458	106	A/G	99	66	A/G	99	48
E17795_L458	133	C	62	49	C/T	75	29
E17795_L458	134	T	96	50	C/T	55	28
E17795_L458	136	A	86	47	A/T	88	27
E17795_L458	139	T	55	47	G/T	99	23
E17795_L458	150	G	83	81	A/G	37	56
E17795_L458	177	G/T	99	98	T	48	81
E17795_L458	195	A/G	99	131	A/G	99	108
E17795_L458	211	A/G	99	125	A/G	99	106
E17795_L458	226	G/C	99	122	G/C	99	105
E17795_L458	256	C/T	73	64	T	46	49
E17795_L458	271	C/T	99	56	C/T	26	33
E62221_L456	343	A/C	99	55	A/C	85	25
E62221_L456	359	C/T	99	68	C	50	29
E62221_L456	367	T	74	68	C/T	80	30
E62221_L456	384	C/T	55	68	T	97	30
E62221_L456	392	C/T	99	65	C/T	56	25
E62221_L456	397	C/T	77	62	T	55	24
E62221_L456	414	T	82	42	C/T	66	11
E43275_L455	70	C/T	66	15	C/T	99	19
E43275_L455	112	A/G	99	83	A/G	99	56
E148845_L454	165	C/T	99	22	C	62	11
E148845_L454	168	A/G	99	22	G	59	10
E256548_L451	90	A/G	65	11	A	44	6
E51859_L451	32	A/G	93	24	A/G	49	11
E158416_L450	271	C/T	99	116	C	32	51
E158416_L450	288	C/T	99	140	C/T	31	64
E71453_L450	153	A/C	70	12	A	68	13
E182367_L449	69	A/C	32	14	A/C	57	16
E182367_L449	77	A/C	31	15	A/C	33	18
E50981_L449	118	C/T	99	81	C/T	39	27
E50981_L449	128	G/T	33	91	G/T	85	33
E50981_L449	169	G/C	99	138	G	99	44
E50981_L449	187	C/T	99	139	C	97	48
E39300_L449	317	G/T	34	26	G/T	55	8
E127950_L448	135	C/T	57	14	C/T	57	10
E127950_L448	163	C/T	58	15	C/T	31	12
E178954_L446	157	A/G	74	13	A	44	5
E178954_L446	181	A/G	78	14	A	47	6
E178954_L446	196	A/C	99	17	C	50	7
E178954_L446	227	G/T	46	10	T	56	9
E178954_L446	234	A/G	44	10	A	50	7
E53232_L444	39	A/T	30	14	T	35	9
E53232_L444	40	A/T	30	14	T	35	9
E53232_L444	247	G/C	53	8	G/C	54	11
E215943_L443	334	C	47	6	C/T	30	7
E63643_L443	93	G/T	39	69	G	35	13
E63643_L443	94	A/T	34	70	T	35	13
E63643_L443	214	C/T	99	91	C	33	23
E63643_L443	215	C/T	57	94	C/T	47	23
E63643_L443	312	A/G	99	36	A/G	58	14
E60205_L443	99	A/G	32	52	G	41	7
E165756_L442	178	G	66	25	T	50	7
E54373_L442	172	G	33	80	A/G	62	60
E54373_L442	199	G/C	76	95	G	83	58
E54373_L442	227	A/G	90	76	G	31	40
E167416_L441	268	A/C	44	22	C	50	7
E86089_L440	173	A/T	82	32	T	44	15
E86089_L440	181	G/T	58	29	G	68	13
E180797_L439	217	A/T	47	9	T	62	11
E180797_L439	290	A/T	82	16	T	50	7
E156494_L439	58	C	59	10	G/C	30	7
E154218_L439	249	C	73	15	C/T	31	8
E94096_L439	73	C/T	99	50	C/T	99	36
E94096_L439	84	A/G	40	62	A/G	99	44
E94096_L439	156	C/T	39	105	C	58	68
E94096_L439	235	G/T	53	89	T	87	65
E94096_L439	277	G/C	47	27	G/C	99	25
E67903_L439	219	A/T	82	15	A/T	63	13
E197389_L438	166	A/C	69	21	A/C	53	11
E197389_L438	183	A/G	48	18	A/G	32	11
E103983_L437	100	A/G	99	84	G	60	28
E103983_L437	180	A/C	99	80	A/C	99	21
E103983_L437	288	A/C	34	24	C	47	15
E51275_L437	210	A/G	33	82	G	35	41
E175921_L436	81	A/G	99	17	A	50	7
E128782_L436	175	C/T	99	24	C	80	17
E128782_L436	199	C/T	99	19	T	76	16
E34892_L436	257	C/T	33	17	C/T	34	18
E196807_L435	149	A/C	35	8	C	50	7
E129367_L435	168	C	53	8	G/C	27	7
E129367_L435	218	G/C	37	6	C	44	6
E108304_L435	137	A	80	17	A/G	55	13
E63803_L435	127	C	53	9	G	35	13
E54650_L435	134	A/G	83	81	G	33	25
E54650_L435	200	G/C	99	60	C	29	20
E54650_L435	207	A	39	40	A/G	27	17
E51405_L435	211	C/T	99	55	C	44	30
E37620_L435	165	A/C	37	12	A	53	8
E99287_L434	264	A	44	15	A/C	48	17
E73867_L434	159	A/G	99	54	A/G	99	75
E73867_L434	264	T	47	28	C/T	97	53
E73867_L434	289	T	56	9	A/T	29	17
E54002_L434	142	G/T	38	104	T	47	61
E54002_L434	153	A/C	26	89	C	50	55
E32275_L434	135	T	44	23	C/T	25	36
E32275_L434	221	C	39	56	C/T	47	31
E32275_L434	228	T	59	54	C/T	32	28
E21183_L434	184	C/T	47	15	C	41	5
E226442_L433	141	A/C	99	12	C	47	6
E179395_L432	179	C/T	31	12	C	32	12
E152724_L432	228	A/G	49	10	G	65	12
E101354_L432	104	A	99	30	A/G	68	13
E101354_L432	134	C/T	29	41	C	59	19
E101354_L432	166	A/G	60	39	A/G	50	28
E101354_L432	213	A/T	99	59	A/T	99	31
E101354_L432	238	C/T	99	48	C/T	53	23
E71325_L432	70	C/T	99	126	C/T	76	20
E31981_L432	358	A/T	42	149	T	59	95
E245987_L431	217	A/C	69	10	C	65	12
E153436_L431	164	T	99	54	A/T	29	40
E153436_L431	229	A	88	39	A/T	38	32
E112790_L431	242	A/G	30	10	A/G	65	15
E92825_L431	310	T	41	5	G/T	27	6
E92825_L431	376	A/C	52	8	A/C	36	5
E71942_L431	62	C/T	43	25	T	32	9
E14789_L431	172	G	49	17	G/T	29	19
E14789_L431	182	C	48	17	A/C	26	19
E149251_L430	168	A/G	87	20	A	33	9
E117218_L430	183	G/C	99	43	G/C	99	14
E117218_L430	195	G/C	99	39	G/C	98	15
E103884_L430	53	A/T	30	9	A/T	55	11
E103884_L430	62	C/T	32	13	C	68	14
E103884_L430	153	C/T	75	74	C	99	44
E103884_L430	294	G/C	56	13	G/C	34	6
E60919_L430	127	A/T	36	52	A/T	99	37
E60919_L430	144	A/C	99	62	A/C	99	41
E60919_L430	146	C/T	99	62	C/T	99	41
E60919_L430	184	C/T	99	79	C/T	99	43
E60919_L430	190	A/T	97	77	T	99	46
E60919_L430	226	C/T	99	73	C/T	99	26
E60919_L430	257	A/C	99	41	A/C	30	15
E224082_L429	320	G	53	8	G/C	35	5
E142177_L429	80	A	59	10	A/G	28	12
E142177_L429	99	G/T	38	14	T	59	10
E142177_L429	142	C	93	22	C/T	38	10
E142177_L429	196	C	99	34	C/T	85	22
E142177_L429	220	A	97	24	A/C	99	23
E142177_L429	230	C	93	24	G/C	50	20
E142177_L429	237	T	81	18	G/T	57	17
E114246_L429	212	C	99	25	T	29	11
E93203_L429	154	A	42	24	T	29	11
E93203_L429	184	A/G	99	34	A/G	90	21
E81617_L429	118	C/T	47	77	C	47	45
E81617_L429	355	C/T	29	18	C	49	10
E16930_L429	138	A/G	42	15	A/G	49	17
E176852_L428	204	G/T	41	20	T	85	19
E167757_L428	170	G/C	81	9	G	53	8
E165536_L428	195	G	32	12	T	68	13
E116780_L428	98	G/T	99	19	G/T	99	16
E116780_L428	126	A/T	99	21	A/T	45	19
E116780_L428	174	C/T	55	21	C	99	31
E93183_L428	182	C	74	15	A/C	37	12
E93183_L428	256	T	70	14	G/T	30	6
E83474_L428	86	A/G	74	24	A	34	10
E83474_L428	98	C	41	25	A/C	59	15
E83474_L428	150	G/T	99	31	G/T	99	37
E83474_L428	151	A	99	35	A/T	99	39
E83474_L428	200	A/G	99	41	G	99	54
E83474_L428	218	C/T	99	35	T	28	48
E83474_L428	233	A/G	73	30	G	99	42
E83474_L428	276	A	31	9	A/G	61	13
E82358_L428	111	C/T	29	60	C	65	36
E82358_L428	112	A/G	50	59	A	41	36
E82358_L428	113	C	99	59	C/T	54	35
E58924_L428	125	C/T	83	134	C/T	99	33
E58924_L428	273	G/C	99	55	G	50	21
E35080_L428	202	C/T	98	27	C	99	60
E35080_L428	269	C/T	27	11	C	77	16
E13631_L428	139	C/T	66	15	C	46	7
E13631_L428	217	A/G	35	37	A/G	75	26
E168072_L427	135	C/T	62	10	C/T	29	7
E168072_L427	158	A/C	79	11	A/C	26	8
E128908_L427	149	A/G	99	19	G	26	10
E128908_L427	227	G/T	28	8	T	44	5
E128908_L427	232	A/T	25	8	T	44	5
E128610_L427	307	G/T	59	17	T	65	12
E81426_L427	140	C/T	72	19	C/T	47	22
E81426_L427	162	C/T	77	20	C	45	21
E65449_L427	69	G/T	86	45	T	44	10
E161637_L426	358	A/T	58	14	A	74	15
E161637_L426	359	C/T	51	13	T	71	15
E158745_L426	77	G/C	77	10	G/C	59	7
E158745_L426	105	C	80	17	C/T	55	11
E158745_L426	135	C	79	17	C/T	50	14
E158745_L426	138	A/C	99	18	A/C	58	15
E126159_L426	184	T	65	12	C	44	16
E126159_L426	187	A/G	66	10	G	76	18
E126159_L426	194	A/G	49	10	G	57	21
E84788_L426	281	A/G	97	34	A/G	42	10
E69488_L426	220	T	29	17	A/T	54	19
E69488_L426	236	C	30	16	C/T	38	19
E66787_L426	129	C	35	12	A/C	51	8
E66787_L426	192	T	41	13	G/T	99	15
E53197_L426	88	A/G	86	32	G	99	29
E53197_L426	116	C	99	49	G/C	58	46
E53197_L426	151	G	99	58	G/C	47	64
E53197_L426	207	G/T	96	72	G	99	57
E41760_L426	276	A/T	99	139	A/T	55	25
E41760_L426	282	A/G	99	107	A	27	17
E33680_L426	315	C/T	99	25	C/T	32	12
E211298_L425	203	A/C	33	54	A	56	9
E211298_L425	244	C/T	64	27	C	44	5
E207279_L425	195	A/T	99	25	A	56	9
E204647_L425	153	A	29	11	G	53	8
E204647_L425	203	C	92	22	G/C	37	7
E204022_L425	197	G	84	19	G/T	30	13
E185919_L425	95	T	59	10	C/T	36	7
E180172_L425	113	C/T	99	20	C/T	35	13
E180172_L425	121	A/G	99	23	A/G	55	14
E180172_L425	176	C/T	99	25	C/T	34	11
E180172_L425	179	G/C	99	25	G/C	74	9
E165602_L425	230	G	26	10	T	59	10
E151990_L425	153	A	99	32	A/G	33	13
E151990_L425	254	G	74	15	A/G	33	7
E113305_L425	140	C	74	31	C/T	99	17
E113305_L425	253	A/G	96	25	A/G	39	13
E105850_L425	201	T	50	13	C/T	66	15
E105850_L425	236	G	47	12	A/G	28	9
E105850_L425	245	C	47	11	C/T	29	7
E99546_L425	145	C/T	42	14	C/T	27	13
E99546_L425	185	A/C	99	22	A/C	42	18
E99546_L425	215	C	91	21	C/T	45	18
E99546_L425	257	G	65	12	A/G	32	8
E94038_L425	110	A/T	99	26	T	29	11
E94038_L425	123	A	96	25	A/G	47	11
E94038_L425	176	A/G	55	18	A/G	55	11
E94038_L425	200	G/T	99	21	T	50	7
E94038_L425	226	A/T	99	21	T	44	5
E74773_L425	310	A/G	46	16	G	53	8
E18146_L425	67	A	29	11	A/G	76	13
E206535_L424	194	A	41	15	G	62	11
E103368_L424	242	G/C	99	24	G/C	49	15
E103368_L424	257	A/G	87	19	A/G	30	11
E96951_L424	160	G/T	99	23	G/T	79	12
E96951_L424	181	A/C	99	18	A/C	99	16
E96951_L424	215	A/T	39	5	A/T	34	9
E59284_L424	152	G	50	66	G/T	32	47
E59284_L424	298	G/T	99	18	G/T	35	7
E25040_L424	164	A/G	34	34	A/G	37	10
E143053_L423	219	G/C	25	15	C	79	27
E140700_L423	123	C/T	99	34	C/T	45	14
E140700_L423	147	A/C	99	31	A/C	56	15
E140700_L423	166	C	99	36	G/C	36	15
E140700_L423	226	C/T	81	26	C/T	46	15
E72048_L423	195	A/G	66	17	G	35	13
E72048_L423	260	A/C	56	7	A	47	6
E62548_L423	81	A	68	22	A/G	99	29
E62548_L423	117	A	51	32	A/G	44	35
E62548_L423	130	A/T	70	44	A	39	39
E62548_L423	132	C/T	99	46	C/T	99	42
E62548_L423	148	A/G	40	53	A	31	48
E29339_L423	171	G/T	44	7	T	41	5
E235555_L422	266	C/T	99	24	T	38	9
E235555_L422	291	C/T	99	20	T	38	9
E235555_L422	294	C/T	81	20	C	38	9
E173805_L422	140	C	41	15	C/T	32	8
E157385_L422	99	C	56	9	C/T	33	6
E155257_L422	95	A/G	39	13	G	43	5
E155257_L422	113	A/G	42	13	A	50	7
E137446_L422	195	C/T	29	15	C/T	39	11
E117347_L422	153	C/T	53	18	C	53	8
E103833_L422	143	A	83	19	C	32	12
E103833_L422	174	C	94	23	A	50	19
E103833_L422	217	G	57	21	A	78	17
E103833_L422	223	A	57	21	T	77	16
E103500_L422	141	A	32	13	A/G	49	10
E102062_L422	159	T	68	13	C/T	47	15
E102062_L422	193	A	91	23	A/G	74	20
E102062_L422	229	C	83	20	A/C	72	15
E87890_L422	212	C/T	35	22	C	32	11
E84981_L422	252	C/T	50	12	T	53	8
E84981_L422	253	A/G	34	11	A	53	8
E79447_L422	79	G	99	59	G/T	26	56
E79447_L422	87	G	99	65	G/T	30	63
E79447_L422	131	A/C	99	98	C	99	80
E79447_L422	133	G	60	96	A/G	34	81
E79447_L422	285	G/T	64	22	G/T	29	16
E71332_L422	168	C/T	36	27	T	62	13
E71332_L422	179	A/T	75	25	A	65	14
E60313_L422	331	A/T	99	58	A/T	37	17
E256955_L421	222	A/G	34	10	A/G	29	7
E226652_L421	154	C	74	15	A/C	29	5
E185560_L421	204	A	76	16	A/G	31	9
E185560_L421	210	A	76	16	A/T	43	9
E181834_L421	152	C	82	19	C/T	28	10
E156866_L421	179	G	59	10	G/T	95	13
E156866_L421	190	A	62	11	A/T	78	11
E155951_L421	138	A/G	79	36	G	56	17
E150135_L421	161	C	68	13	C/T	31	6
E150135_L421	180	G	70	14	A/G	29	9
E94413_L421	169	C/T	29	9	C	27	6
E55561_L421	214	A/G	49	9	G	44	5
E55292_L421	132	C/T	25	58	C	48	29
E55292_L421	170	A/G	39	35	A/G	27	22
E37813_L421	180	C/T	99	22	C/T	29	22
E197272_L420	142	A	91	22	A/T	25	7
E195429_L420	257	G/C	54	9	G	44	5
E191693_L420	212	A/C	99	24	C	59	10
E159486_L420	294	G	75	16	T	35	13
E101627_L420	133	C	86	19	G/C	93	13
E99138_L420	111	A/T	67	11	T	44	5
E58473_L420	115	C	65	12	C/T	34	12
E58473_L420	190	C	35	13	A	25	8
E29403_L420	90	G/C	35	6	G	53	8
E8088_L420	289	A/G	35	25	A	35	5
E239264_L419	199	C/T	87	13	C	56	9
E217399_L419	128	T	73	15	A/T	53	8
E217399_L419	173	A/G	70	16	G	65	12
E217399_L419	180	C/T	79	16	T	68	13
E217399_L419	200	A/G	36	9	A	62	11
E204483_L419	172	C/T	91	21	C/T	25	16
E204483_L419	205	G/C	99	18	C	71	14
E204483_L419	232	C	81	18	C/T	45	9
E195306_L419	147	A/T	30	9	T	53	10
E175941_L419	125	A	53	8	A/G	79	14
E175941_L419	139	T	59	10	C/T	98	17
E175941_L419	163	C/T	99	17	C	77	16
E175104_L419	121	A/G	56	19	G	65	12
E175104_L419	238	A	62	11	A/C	26	16
E173741_L419	184	G	53	20	A	44	5
E169565_L419	76	A/T	25	8	T	44	5
E169565_L419	217	A/T	30	8	A	50	7
E148114_L419	164	G/T	93	14	G/T	69	10
E148114_L419	210	A/C	73	11	A/C	35	10
E104225_L419	57	G	29	11	G/T	36	12
E104225_L419	98	C/T	80	26	C/T	99	28
E96359_L419	187	A	70	14	A/G	37	7
E81226_L419	147	T	67	13	C/T	40	8
E81226_L419	194	G	81	19	A/G	31	8
E80604_L419	101	C/T	31	8	C/T	58	13
E80604_L419	175	C/T	88	17	C/T	54	18
E73499_L419	108	C/T	72	11	C/T	64	16
E51345_L419	57	C/T	59	16	C/T	38	10
E51345_L419	88	A/G	99	30	A/G	90	20
E51345_L419	110	C	84	27	C/T	34	18
E33097_L419	197	C	65	12	C/T	57	13
E33097_L419	225	G	59	10	G/C	60	9
E181321_L418	141	G/C	54	9	G/C	26	9
E176722_L418	192	A	47	23	A/G	40	9
E165393_L418	93	G	67	13	G/C	27	8
E165393_L418	157	T	85	19	A/T	37	5
E165393_L418	158	A	85	19	A/C	37	5
E165393_L418	191	A	65	24	G	65	12
E160423_L418	228	A/T	26	6	A	44	5
E158215_L418	152	C/T	63	18	C	68	13
E110541_L418	212	A/G	52	14	A/G	30	9
E98632_L418	187	A/C	44	7	C	53	8
E85788_L418	200	A/C	36	12	C	62	11
E82246_L418	152	A	74	15	A/C	69	14
E82246_L418	169	T	77	16	C	44	16
E82246_L418	211	C	65	12	C/T	42	16
E82246_L418	231	G	26	10	A/G	68	12
E67920_L418	70	A/T	36	14	A	27	7
E67920_L418	228	C/T	78	24	C/T	34	14
E48137_L418	242	G	35	19	A/G	25	20
E48137_L418	256	C	28	28	C/T	91	23
E40819_L418	150	C	70	68	C/T	36	38
E40819_L418	189	A/C	75	84	A/C	78	47
E40819_L418	191	G/C	99	85	G/C	39	48
E40819_L418	209	C/T	27	79	C/T	52	49
E32118_L418	153	G/C	43	37	G/C	42	38
E28967_L418	98	C/T	26	31	C/T	93	37
E8478_L418	105	C/T	53	44	C	81	42
E8478_L418	192	C/T	59	82	C	99	49
E8478_L418	193	C/T	99	80	C/T	99	49
E8478_L418	199	A/G	99	78	A/G	78	45
E8478_L418	351	C	40	128	G/C	27	126
E8478_L418	370	T	59	125	C/T	26	125
E2024_L418	242	A/G	55	33	G	50	16
E120_L418	303	T	41	28	C/T	43	27
E251835_L417	137	A/T	82	11	A	44	5
E246809_L417	329	G/C	95	11	C	44	5
E220637_L417	104	A/G	32	7	G	44	5
E187601_L417	157	C/T	82	12	C	44	5
E166093_L417	252	A/C	28	8	A/C	29	6
E154132_L417	162	T	83	18	C/T	57	15
E154132_L417	198	T	93	22	C/T	71	14
E154132_L417	207	A/G	62	20	G	32	12
E154132_L417	215	A/G	63	20	A/G	33	11
E154132_L417	229	C	49	18	C/T	43	8
E142221_L417	192	T	65	12	C	29	11
E132858_L417	198	A/T	99	15	A	44	5
E131792_L417	140	G	59	10	A/G	28	8
E118360_L417	129	A/T	99	14	A	62	11
E115183_L417	216	A	28	11	A/C	49	7
E112269_L417	106	C/T	68	13	C	53	8
E112269_L417	234	C/T	47	16	C	56	9
E112228_L417	2	C	44	28	G/C	36	33
E112228_L417	3	A	44	28	A/G	27	33
E111920_L417	200	T	80	17	C/T	60	10
E111920_L417	215	G	73	15	A/G	28	8
E108942_L417	54	G/C	90	32	G/C	25	20
E101066_L417	157	T	99	42	C/T	32	26
E96712_L417	184	A/G	72	20	G	43	16
E81627_L417	70	C/T	28	9	C/T	34	9
E71454_L417	179	A	38	14	A/T	81	13
E71454_L417	187	T	74	15	C/T	51	13
E71454_L417	227	C	41	15	G	58	10
E53777_L417	312	A	80	17	A/C	54	10
E37741_L417	182	T	74	15	C/T	28	10
E37741_L417	183	A	74	15	A/C	39	10
E37741_L417	192	T	44	13	C/T	27	9
E37741_L417	212	T	25	15	C/T	53	11
E37741_L417	256	A/G	26	6	A/G	32	8
E10211_L417	292	A/G	99	42	A/G	58	26
E237029_L416	243	A/G	27	9	G	47	6
E235900_L416	207	A/C	78	25	A	33	11
E235900_L416	224	C/T	26	18	T	53	8
E220281_L416	175	C/T	48	13	C	26	10
E220281_L416	181	A	74	15	G	29	11
E219658_L416	220	A/T	63	13	A/T	77	10
E210395_L416	207	T	31	12	G/T	39	6
E202642_L416	106	G/T	26	7	G/T	66	11
E202642_L416	205	A/T	99	13	A	45	14
E165548_L416	195	A	54	20	A/G	99	24
E131718_L416	197	G	86	20	A/G	26	8
E119458_L416	163	G	43	16	A	47	6
E118397_L416	174	A/G	40	7	A/G	61	14
E102813_L416	163	C	35	15	A/C	99	17
E91366_L416	116	G/C	99	30	G	47	7
E90798_L416	158	C/T	30	13	C	53	8
E90798_L416	179	C/T	99	20	T	47	6
E90798_L416	201	G/C	99	28	C	56	9
E90798_L416	247	C/T	99	17	T	47	6
E76241_L416	212	C/T	25	44	T	28	10
E66945_L416	81	G/T	40	9	G/T	41	8
E66945_L416	160	C/T	79	17	C/T	39	8
E18642_L416	278	C	53	18	C/T	46	14
E18642_L416	281	C	64	22	C/T	35	15
E16698_L416	281	G	59	23	A/G	49	13
E217260_L415	138	C/T	99	17	C/T	39	9
E217260_L415	214	A/T	99	16	A/T	50	9
E203744_L415	136	G	78	18	G/T	85	13
E203744_L415	157	C	80	17	C/T	71	13
E203744_L415	191	A	88	20	A/T	89	11
E203744_L415	196	T	82	18	C/T	75	11
E197437_L415	235	T	32	12	G/T	35	7
E195567_L415	163	C	68	13	C/T	26	9
E194959_L415	162	C	26	10	C/T	35	10
E184251_L415	176	A/T	26	14	T	59	10
E134754_L415	140	G	29	11	A	50	7
E117825_L415	155	T	65	12	C/T	87	16
E113214_L415	226	T	42	16	C	26	6
E97216_L415	159	C/T	42	16	C/T	25	10
E97216_L415	203	G/C	34	14	G/C	53	13
E97216_L415	207	C/T	47	14	C/T	54	12
E74554_L415	166	A/G	45	12	A	62	11
E39511_L415	209	C/T	59	13	C	47	6
E7866_L415	182	C/T	36	15	C	44	7
E7866_L415	204	C/T	45	19	T	44	7
E219760_L414	203	A/T	66	12	A/T	35	11
E199306_L414	90	A/T	99	21	A/T	39	5
E185417_L414	164	T	27	11	A	44	5
E185417_L414	195	A	35	13	A/G	50	9
E156664_L414	205	C/T	42	14	T	53	8
E142614_L414	173	A/G	37	29	G	67	13
E139532_L414	173	C/T	38	8	T	71	14
E139532_L414	197	C/T	25	8	T	65	12
E135237_L414	138	A	79	17	A/C	27	14
E135237_L414	150	A	41	15	A/G	68	13
E135237_L414	153	T	46	17	C/T	72	14
E135237_L414	220	A	35	13	A/T	93	13
E127080_L414	90	C/T	52	12	C/T	51	13
E127080_L414	146	A/G	47	14	A/G	82	13
E125197_L414	102	C/T	52	9	C	47	6
E125197_L414	254	G/T	38	6	T	47	6
E119439_L414	127	G/T	99	27	T	52	8
E119439_L414	199	A/G	56	37	G	47	6
E119439_L414	339	C/T	30	66	T	44	14
E98088_L414	183	C/T	82	17	C	77	16
E94426_L414	118	A/G	39	10	A	53	8
E82465_L414	154	A/C	92	13	A	71	14
E82465_L414	204	A/G	34	10	A	74	15
E73387_L414	153	T	64	16	C/T	49	15
E73387_L414	158	A/C	26	15	C	47	15
E62889_L414	312	A	50	7	A/G	77	13
E62889_L414	326	C	50	7	C/T	53	13
E51067_L414	57	A/C	33	27	C	25	25
E51067_L414	120	A/G	52	31	G	34	24
E34926_L414	246	C	87	21	C/T	49	14
E239229_L413	213	A/G	95	17	A	71	14
E226683_L413	173	C	99	26	C/T	62	15
E226683_L413	182	G/T	99	25	G	73	15
E202210_L413	70	A/C	40	8	C	44	5
E179532_L413	151	T	82	18	C/T	55	11
E175029_L413	115	G	47	6	G/C	84	10
E175029_L413	136	G/C	81	10	G	62	11
E172026_L413	85	G	73	15	A/G	25	6
E172026_L413	127	T	47	17	C/T	34	10
E172026_L413	236	T	59	10	A/T	28	7
E168762_L413	215	G/C	99	14	G	44	5
E168762_L413	220	C/T	92	14	T	44	5
E163645_L413	165	C/T	66	16	C	29	11
E163645_L413	166	C/T	62	16	C	29	11
E153215_L413	174	A	97	24	A/C	99	18
E153215_L413	184	C/T	99	22	C/T	82	17
E153215_L413	218	G	51	19	A/G	46	12
E153215_L413	222	A/T	99	19	T	62	11
E141701_L413	97	G	26	10	A/G	72	12
E141701_L413	98	C	26	10	C/T	77	12
E123935_L413	131	T	74	15	C/T	42	8
E123935_L413	208	G	62	11	G/T	99	15
E115752_L413	91	C/T	33	20	C	56	9
E111640_L413	162	A/C	99	18	C	32	12
E111640_L413	163	A/C	99	18	C	32	12
E96613_L413	121	C/T	26	9	T	44	5
E92805_L413	191	C	89	85	A/C	68	63
E92805_L413	195	A/G	45	84	A/G	43	61
E92805_L413	222	A/G	99	64	A/G	72	42
E65437_L413	133	A/G	59	34	A/G	28	16
E65437_L413	154	G/T	41	67	T	85	34
E65323_L413	76	C/T	99	46	C/T	36	37
E65323_L413	107	C/T	78	62	C	84	55
E65323_L413	158	C/T	45	98	T	99	90
E64126_L413	176	A/C	34	11	C	50	7
E63260_L413	156	A/G	64	12	G	35	13
E31013_L413	52	C/T	40	16	T	27	7
E31013_L413	156	A/G	99	18	A/G	54	12
E18533_L413	152	C/T	64	12	C	65	12
E18533_L413	196	A	35	14	A/T	32	8
E234484_L412	94	T	65	12	G/T	47	7
E234484_L412	178	C	62	11	G/C	80	13
E231186_L412	156	A	71	14	A/G	48	12
E186868_L412	180	A/T	44	10	A	68	13
E166347_L412	292	C/T	40	11	C	25	6
E158933_L412	316	A	29	11	T	53	8
E158933_L412	345	A/C	90	11	A	50	7
E155841_L412	221	A	62	11	A/G	31	8
E148356_L412	219	A	79	17	A/G	73	13
E140404_L412	242	A/G	36	9	A	53	8
E138696_L412	156	T	47	6	C/T	53	11
E138696_L412	157	G	47	6	A/G	48	11
E138696_L412	198	T	44	5	C/T	51	12
E118174_L412	309	T	44	22	G/T	26	17
E112848_L412	120	G/T	99	14	G/T	25	11
E100907_L412	161	A	59	10	A/C	99	20
E100907_L412	162	C	59	10	A/C	99	20
E88617_L412	173	A/C	97	26	A/C	43	12
E88617_L412	199	C/T	29	23	C	40	12
E72356_L412	167	C/T	99	62	C	44	5
E72356_L412	186	A/G	32	66	G	44	5
E69426_L412	95	T	35	13	C	47	6
E58945_L412	82	A/T	28	16	A/T	82	15
E58945_L412	143	C/T	75	17	C/T	28	16
E58945_L412	206	A/G	99	21	A/G	79	14
E56567_L412	188	A	74	15	A/G	32	8
E56567_L412	210	G	74	15	G/C	85	9
E55669_L412	190	A/G	76	78	A/G	99	60
E55669_L412	202	C/T	99	65	C/T	99	57
E55669_L412	204	G/T	99	61	G/T	99	56
E55669_L412	223	G/T	99	51	G/T	99	40
E55669_L412	268	C/T	31	12	C/T	38	13
E51290_L412	197	A/C	94	16	A	56	9
E44214_L412	97	T	50	113	C/T	27	101
E44214_L412	114	C/T	57	117	C/T	33	95
E44214_L412	146	C/T	64	104	T	44	88
E242522_L411	185	A/G	69	15	G	56	9
E222160_L411	140	T	56	9	A/T	29	14
E205045_L411	119	C	86	19	C/T	29	8
E205045_L411	210	T	84	19	A/T	50	8
E202742_L411	66	G	65	12	A	29	11
E202742_L411	72	A/G	43	13	G	32	12
E198356_L411	83	A/C	67	19	A/C	44	8
E198356_L411	205	C/T	99	27	C/T	26	8
E197791_L411	184	A/T	43	11	A	80	17
E185841_L411	189	C/T	56	11	T	53	8
E155283_L411	239	A/C	78	11	C	56	9
E155015_L411	164	G	26	10	A/G	37	9
E138583_L411	54	T	53	8	A/T	29	6
E134499_L411	205	A/C	99	22	C	65	12
E123695_L411	126	G/C	57	8	G/C	94	14
E123695_L411	150	T	53	8	G/T	99	18
E123695_L411	199	A	94	22	A/T	59	9
E122044_L411	109	A	68	13	C	32	12
E98104_L411	165	A/C	79	10	C	59	10
E96410_L411	142	A/C	62	11	C	56	9
E84792_L411	221	A/C	29	15	A/C	44	7
E84702_L411	96	A/C	25	59	A	38	41
E72793_L411	132	A	82	18	A/C	70	12
E72793_L411	192	C	50	7	C/T	73	13
E70177_L411	139	G/C	89	18	G/C	94	13
E70177_L411	147	A/G	69	20	A/G	63	17
E65592_L411	163	G/C	58	9	C	65	13
E65592_L411	225	T	25	10	C	53	8
E31425_L411	227	A/T	50	9	A	65	12
E25579_L411	109	T	65	13	G/T	36	10
E25579_L411	190	A	53	9	A/C	69	20
E25579_L411	191	A	53	9	A/G	53	20
E10630_L411	165	G	86	21	A/G	38	15
E10630_L411	187	G	95	25	A/G	31	16
E258444_L410	189	A/T	54	25	T	53	12
E258444_L410	206	C/T	42	25	C	49	11
E258444_L410	229	G/C	53	16	C	49	13
E258444_L410	258	G/T	44	16	T	46	12
E258444_L410	259	G/C	63	16	C	46	12
E225477_L410	211	G/C	68	20	C	44	5
E225477_L410	212	A/T	53	20	A	44	5
E208678_L410	72	C/T	63	11	C	53	8
E208678_L410	133	C/T	98	26	C/T	74	14
E208678_L410	171	A/G	99	31	A	56	9
E156536_L410	210	G	74	17	G/T	66	12
E156536_L410	231	T	62	13	C/T	39	8
E138555_L410	243	T	34	14	C/T	56	15
E126996_L410	136	A/C	72	13	A/C	52	7
E126996_L410	212	A/C	93	17	A/C	79	11
E124635_L410	133	G	53	8	A/G	62	12
E117777_L410	166	C	56	9	C/T	99	16
E117777_L410	190	A	62	11	A/G	67	15
E117777_L410	201	G	58	10	A/G	76	13
E117389_L410	88	A	59	12	A/G	37	9
E117389_L410	186	C	76	16	A/C	66	14
E117389_L410	218	C/T	38	10	C	56	9
E109004_L410	224	C/T	99	32	C/T	28	7
E106185_L410	197	A/T	32	23	A/T	36	22
E87972_L410	124	C	42	21	A/C	38	18
E87972_L410	381	G	45	35	A/G	33	56
E63813_L410	205	C/T	39	20	T	47	7
E240037_L409	157	C/T	28	9	C	50	7
E205691_L409	104	A/C	99	20	A	53	8
E205691_L409	180	C/T	99	19	C	56	9
E205691_L409	225	C/T	67	14	T	53	8
E197675_L409	157	G	65	12	A/G	36	7
E191342_L409	195	A/G	88	26	A	42	21
E179453_L409	84	T	62	11	C/T	33	7
E179453_L409	95	A/C	65	10	C	47	6
E179453_L409	205	C/T	73	24	T	71	14
E179453_L409	239	G/T	40	13	G	53	8
E170845_L409	103	C	26	8	A/C	29	6
E170845_L409	156	A/T	99	18	A/T	63	12
E141162_L409	150	T	26	10	C/T	31	6
E130408_L409	69	A/C	68	14	A/C	35	7
E130408_L409	125	A/T	99	15	A/T	49	10
E126217_L409	93	C	62	11	C/T	41	9
E126217_L409	141	C	62	11	A	35	13
E126217_L409	147	G	29	11	C	65	12
E115039_L409	181	A	52	19	G	59	11
E87210_L409	65	G/C	59	18	G/C	44	14
E86989_L409	232	T	56	9	C/T	41	8
E80934_L409	257	T	41	5	C/T	33	16
E69676_L409	170	G	48	20	A	35	6
E40231_L409	116	A/C	74	19	C	29	11
E40231_L409	131	A/G	40	22	A	41	12
E40231_L409	146	C/T	99	42	C	25	30
E40231_L409	176	C	99	47	A/C	99	31
E40231_L409	213	A/T	99	31	A/T	94	29
E40231_L409	269	A/G	39	24	A/G	47	18
E40231_L409	289	C/T	46	33	C/T	35	13
E40231_L409	338	A/G	99	37	A	26	9
E26536_L409	131	A/G	32	8	A	59	10
E230910_L408	256	T	68	13	C/T	36	9
E230910_L408	294	T	76	16	G/T	74	10
E207864_L408	167	G	51	19	T	74	15
E189980_L408	176	C/T	73	11	T	65	13
E184095_L408	132	T	49	13	G/T	32	9
E176108_L408	232	A/G	43	8	A/G	29	9
E170074_L408	109	C/T	99	22	C/T	44	13
E170074_L408	114	A/G	99	22	A/G	54	17
E170074_L408	124	C/T	99	23	C/T	40	17
E170074_L408	136	G/C	99	23	G/C	99	23
E170074_L408	141	A/C	99	22	A/C	99	25
E170074_L408	216	A/G	99	32	A/G	99	26
E141918_L408	144	C/T	68	14	C	53	8
E135422_L408	81	A/G	99	19	A/G	47	15
E135422_L408	87	C/T	99	20	C/T	84	16
E135422_L408	181	A/G	99	29	G	62	23
E135422_L408	246	A/G	61	11	A/G	65	11
E129613_L408	219	C	90	22	A/C	25	5
E123681_L408	78	C/T	99	21	T	65	12
E123681_L408	99	C/T	99	21	T	71	14
E123681_L408	128	A/T	99	22	T	79	17
E123681_L408	160	G/T	99	16	T	29	11
E113399_L408	102	C	50	7	G/C	37	5
E113399_L408	197	C	35	13	A/C	77	10
E110839_L408	83	C/T	26	10	C	56	9
E110839_L408	201	G/T	57	14	T	50	7
E110839_L408	206	G/T	66	13	T	50	7
E78621_L408	146	A/G	99	38	A/G	46	17
E78621_L408	175	C/T	99	53	C/T	99	26
E78621_L408	190	A/G	38	50	A/G	72	23
E72539_L408	211	G	26	28	A/G	33	25
E65195_L408	230	A/T	26	20	T	50	18
E61894_L408	148	G	48	18	A	62	11
E19089_L408	73	C/T	42	10	C	65	12
E19089_L408	129	A/C	99	16	A	65	12
E232340_L407	224	C	59	10	A/C	69	9
E232340_L407	247	C	53	8	G/C	51	7
E217592_L407	58	A/G	35	7	G	44	5
E211325_L407	89	A	47	17	A/G	37	9
E211325_L407	196	T	99	26	C/T	52	12
E211325_L407	215	A	59	22	A/G	78	12
E211325_L407	219	T	94	22	G/T	45	11
E133814_L407	166	T	56	9	A/T	75	10
E103892_L407	200	T	71	14	A/T	28	14
E98201_L407	109	A/G	30	8	A	71	14
E98201_L407	143	C/T	59	17	C	80	17
E98201_L407	201	C/T	99	17	C	82	18
E93838_L407	133	A	64	24	A/C	42	18
E62524_L407	111	A	94	23	A/T	26	16
E62524_L407	137	A/T	99	31	A/T	83	15
E62524_L407	202	A/G	99	31	A/G	99	20
E62524_L407	205	C/T	99	30	C/T	99	20
E62524_L407	233	G/T	52	22	G	26	16
E52336_L407	164	A	47	23	A/G	70	19
E32300_L407	93	A/C	98	109	C	63	94
E32300_L407	121	A/T	90	127	A/T	47	123
E32300_L407	122	C	99	127	A/C	25	126
E32300_L407	139	G	99	129	G/T	69	127
E32300_L407	145	A/G	99	125	A/G	52	124
E32300_L407	314	C/T	54	55	T	48	23
E32300_L407	316	A/T	99	50	A/T	99	21
E257584_L406	145	A	38	14	G	56	9
E242595_L406	187	C	77	16	G/C	29	7
E229825_L406	162	G/T	88	12	T	62	11
E229825_L406	228	G/C	56	10	C	47	6
E164087_L406	153	G	84	19	G/T	53	10
E164087_L406	180	T	78	17	A/T	84	13
E133932_L406	115	G	50	7	A/G	27	14
E115789_L406	296	C/T	32	11	T	44	5
E115602_L406	146	A/G	69	55	A/G	99	30
E115602_L406	161	A/G	99	69	A/G	99	40
E115602_L406	188	A/T	99	101	A/T	99	52
E115602_L406	190	C/T	83	97	C	99	52
E115602_L406	194	A/G	99	95	A/G	99	51
E115602_L406	225	G/C	99	74	G/C	92	41
E107998_L406	115	A	53	8	A/G	69	12
E107998_L406	189	G	43	16	A	65	12
E87473_L406	113	A	47	6	T	32	12
E87473_L406	174	A	29	11	G	65	12
E49134_L406	124	C/T	38	9	T	53	8
E49134_L406	156	C/T	99	21	T	56	9
E49134_L406	198	C/T	99	27	T	27	9
E31349_L406	102	C	50	7	C/T	46	10
E31349_L406	108	T	50	7	C/T	53	10
E31349_L406	220	T	59	10	G/T	47	9
E31174_L406	301	T	47	8	G/T	29	7
E28117_L406	106	T	47	7	C/T	28	5
E28117_L406	130	G/T	45	38	G/T	39	17
E245049_L405	137	C/T	51	15	C/T	31	7
E205288_L405	201	C	62	11	C/T	33	7
E202058_L405	166	G	86	20	A/G	52	16
E177647_L405	149	C	91	21	A/C	99	12
E177647_L405	160	A/G	78	18	A/G	48	15
E177647_L405	161	A/T	81	18	A/T	96	15
E168028_L405	180	G	41	6	A/G	44	14
E168028_L405	181	G	41	5	A/G	46	14
E167089_L405	134	T	59	10	A/T	37	8
E167089_L405	146	C	59	10	G/C	46	9
E159874_L405	193	C	68	13	A/C	27	6
E147392_L405	251	G/T	41	10	T	53	8
E147392_L405	265	G/T	33	7	G	44	5
E129203_L405	213	G	68	13	G/C	47	13
E120341_L405	140	A/T	99	20	A	26	10
E120341_L405	166	C/T	99	24	T	68	13
E120341_L405	232	A/G	83	17	A	50	7
E116870_L405	134	G	70	15	A/G	62	11
E116870_L405	143	A	78	18	G	32	12
E116870_L405	160	G	74	15	A/G	74	12
E116870_L405	172	A	70	14	A/T	78	11
E90165_L405	120	C/T	99	23	C/T	73	11
E74201_L405	106	C/T	99	26	C/T	70	23
E74201_L405	185	A/G	99	52	A	32	38
E74201_L405	296	A/G	38	11	G	36	10
E67439_L405	147	A/G	85	17	G	25	10
E67439_L405	180	C/T	26	15	T	47	6
E59943_L405	123	C/T	33	12	C	53	10
E59943_L405	147	A/T	93	13	A/T	81	13
E59943_L405	161	A/T	99	16	A	76	17
E59943_L405	236	T	29	11	C	59	10
E24474_L405	295	C	26	10	C/T	26	6
E11514_L405	212	G	79	17	A/G	74	14
E11514_L405	229	C	71	14	A/C	50	10
E269104_L404	123	A/T	50	11	A	50	7
E249279_L404	209	C/T	78	18	C	47	6
E224224_L404	178	A	44	5	A/G	26	7
E221637_L404	114	T	44	5	G/T	30	6
E212056_L404	234	A/T	45	8	A	47	6
E183112_L404	189	A/C	99	13	C	56	9
E183112_L404	211	C/T	39	11	C	47	6
E181119_L404	126	A/G	99	17	A/G	53	12
E181119_L404	151	A/G	99	24	A/G	56	14
E181119_L404	157	A/C	99	23	A/C	51	12
E181119_L404	159	G	95	24	A/G	47	11
E181119_L404	171	G/T	99	27	G/T	57	13
E181119_L404	239	C/T	71	13	C/T	45	7
E174390_L404	174	A/G	70	14	A/G	37	14
E170325_L404	120	A	56	9	A/C	56	14
E152965_L404	88	G/T	41	15	G	53	8
E152965_L404	178	C/T	99	16	T	50	7
E104194_L404	85	C/T	91	19	C	71	14
E104194_L404	92	A/C	99	20	C	38	14
E104194_L404	94	C/T	99	20	T	40	15
E104194_L404	140	A/T	99	24	A	75	16
E104194_L404	178	A/T	99	24	A	52	19
E84112_L404	150	G	75	16	G/C	30	7
E83441_L404	103	A/G	37	22	A	26	25
E83441_L404	117	A/C	40	23	C/T	37	23
E83441_L404	241	C	68	65	A/C	26	59
E55798_L404	129	G/C	74	12	C	50	8
E55798_L404	153	A	74	15	A/C	30	15
E55798_L404	156	A/C	94	17	A/C	73	15
E55798_L404	191	A/G	81	24	G	32	13
E247862_L403	147	A/C	45	7	C	47	6
E243029_L403	167	G/T	28	6	T	50	7
E243029_L403	201	C/T	73	11	T	50	7
E243029_L403	216	G/C	83	11	G	47	6
E243029_L403	220	A/G	68	10	G	44	5
E200261_L403	71	A	44	5	A/G	29	9
E190550_L403	193	G	73	15	T	26	10
E190550_L403	199	G	70	14	G/T	45	10
E173709_L403	110	A/C	78	11	C	56	9
E163483_L403	166	A/T	70	20	T	82	18
E145331_L403	102	T	82	19	G/T	76	10
E145331_L403	107	C	80	19	A/C	64	10
E140853_L403	169	A/G	80	20	G	66	13
E140386_L403	147	A/C	99	25	A/C	30	6
E140386_L403	149	C/T	99	26	C	25	6
E138649_L403	214	G	47	6	G/T	62	8
E135484_L403	125	A/T	99	143	A/T	90	62
E93383_L403	205	C/T	45	10	C	53	8
E86786_L403	130	C	26	10	C/T	46	7
E53473_L403	174	G/C	99	90	G/C	99	50
E53473_L403	210	A/G	68	89	G	55	46
E53473_L403	219	C/T	99	42	C/T	99	30
E40101_L403	95	A/T	99	28	T	47	17
E29867_L403	110	A/G	99	100	A/G	99	51
E29867_L403	133	C/T	56	90	C	37	47
E29867_L403	358	A/C	30	13	A/C	34	19
E24554_L403	246	A/G	50	12	A/G	27	7
E18967_L403	141	C	79	17	C/T	60	11
E18967_L403	194	A	94	23	A/G	33	14
E18967_L403	208	T	94	22	C/T	25	12
E255502_L402	160	A/C	92	13	A/C	75	10
E211165_L402	185	G	53	8	G/T	39	11
E140771_L402	138	T	68	13	C	38	14
E140771_L402	145	G	74	15	T	38	14
E140771_L402	151	A	76	16	A/T	59	12
E140771_L402	176	G	53	19	G/C	90	11
E134864_L402	197	G/T	70	11	G/T	39	8
E126307_L402	137	G/C	32	7	C	59	10
E125184_L402	98	C/T	45	9	C	59	10
E125184_L402	143	C/T	47	15	C	59	10
E125184_L402	199	C/T	45	13	T	68	13
E125184_L402	213	G	38	14	A/G	61	12
E125184_L402	219	C/T	49	12	C	26	10
E114256_L402	133	G/T	99	24	G/T	81	17
E114256_L402	148	A/C	52	24	A/C	39	18
E114256_L402	192	A/T	44	15	A/T	99	19
E114256_L402	193	A/G	34	15	A/G	59	18
E111466_L402	134	A	99	26	A/T	99	22
E111466_L402	149	C	99	30	G/C	99	22
E111466_L402	152	A/C	99	30	A	94	22
E111466_L402	165	G/T	99	35	T	88	20
E111466_L402	175	A/G	99	35	G	90	21
E110622_L402	176	C/T	37	31	T	96	23
E110622_L402	237	A/G	29	12	A	47	6
E110098_L402	85	A/G	55	15	A/G	34	8
E110098_L402	101	A/G	99	23	A/G	31	9
E110098_L402	150	G/T	99	28	G/T	36	12
E110098_L402	170	A/G	99	31	A/G	79	13
E110098_L402	180	C/T	99	32	C/T	34	13
E110098_L402	194	C/T	99	26	C/T	27	11
E110098_L402	198	G/T	99	25	G/T	77	11
E97728_L402	172	A/T	61	29	T	50	24
E91451_L402	192	C	73	16	A/C	87	12
E91451_L402	201	G	35	13	A/G	53	11
E79995_L402	151	G	50	7	A/G	28	7
E79855_L402	190	G/C	60	24	G/C	26	16
E79855_L402	226	A/C	67	12	A/C	28	7
E67402_L402	118	A/T	68	13	A	47	6
E62526_L402	141	A/G	99	18	G	76	16
E62526_L402	143	A/C	99	18	A	77	16
E62526_L402	197	A/G	57	11	G	68	13
E62526_L402	211	C/T	32	8	T	62	11
E51839_L402	83	C/T	85	31	C/T	49	16
E51839_L402	101	C/T	99	32	C/T	43	15
E51839_L402	107	A/G	99	33	A/G	45	17
E51839_L402	197	A/T	76	29	T	44	8
E51839_L402	242	C/T	51	46	C	26	26
E47779_L402	187	G	71	14	A/G	28	8
E47779_L402	198	T	35	13	C/T	25	7
E47027_L402	150	A/T	99	18	A	51	19
E47027_L402	197	A	91	21	G	58	21
E47027_L402	224	C	68	13	T	49	18
E47027_L402	244	A/G	49	9	A	62	11
E46575_L402	83	A/G	59	12	A/G	52	9
E27188_L402	93	C	38	14	T	59	10
E27188_L402	172	G	52	20	G/C	99	14
E27188_L402	177	C	80	18	A/C	86	13
E11757_L402	291	G/C	32	20	G/C	28	12
E252281_L401	116	T	28	8	C/T	59	10
E250626_L401	185	C	62	11	C/T	25	9
E233047_L401	183	C	47	6	C/T	39	11
E232572_L401	161	G/T	99	19	T	50	7
E232572_L401	194	C/T	83	16	C	44	5
E214809_L401	139	A/G	99	16	G	50	7
E201551_L401	209	A	47	6	A/T	55	10
E186259_L401	160	A	83	19	A/T	31	6
E160735_L401	209	T	97	23	C/T	44	7
E160735_L401	216	G	90	23	G/T	45	7
E159475_L401	160	T	41	15	G/T	80	11
E148274_L401	167	A	74	15	A/G	29	11
E137455_L401	156	A	44	16	A/G	89	15
E137444_L401	153	T	94	23	C/T	55	10
E137444_L401	237	A	56	9	A/T	28	6
E136260_L401	230	C/T	25	13	T	56	9
E133077_L401	54	A/G	46	10	G	62	11
E133077_L401	118	C/T	50	13	C/T	87	14
E133077_L401	123	A	65	12	A/C	99	14
E133077_L401	129	T	75	16	A/T	85	15
E133077_L401	178	C	77	16	G/C	78	10
E133077_L401	190	C	41	15	C/T	50	9
E131186_L401	140	A/C	82	12	C	29	11
E131186_L401	142	C/T	33	10	T	62	11
E130849_L401	130	T	68	13	C/T	38	9
E130849_L401	141	G	68	14	A/G	53	10
E114754_L401	117	A/G	85	16	A	50	7
E109639_L401	132	A	74	15	G	32	12
E109639_L401	183	G	44	16	A	53	8
E91397_L401	49	C	32	8	C/T	26	7
E91397_L401	75	T	37	15	C/T	33	9
E91397_L401	106	G/T	30	31	G	71	17
E91354_L401	89	C	58	11	A/C	37	11
E65763_L401	101	T	62	11	G/T	99	18
E65763_L401	132	A	50	15	A/G	76	20
E50695_L401	58	C/T	53	17	C	50	7
E50695_L401	167	A/C	99	32	C	62	21
E50695_L401	206	A/T	99	20	A	45	15
E28125_L401	115	A/T	62	22	A/T	44	16
E28125_L401	153	A/T	60	39	A	64	16
E28125_L401	172	A/T	73	35	A/T	33	10
E245986_L400	145	A	32	12	C	44	5
E224149_L400	164	C	99	32	A/C	33	5
E216228_L400	210	C/T	90	21	C	56	9
E197987_L400	122	G/T	50	21	G	56	10
E197987_L400	123	G/T	62	21	T	58	10
E197987_L400	142	C/T	84	24	T	62	11
E197231_L400	114	C/T	30	8	C	47	6
E162745_L400	161	T	88	20	A/T	55	13
E148457_L400	169	C	71	14	C/T	96	19
E148457_L400	193	C	68	13	C/T	99	15
E148457_L400	232	G	53	8	G/T	44	9
E147976_L400	195	C/T	40	13	T	68	13
E136523_L400	172	A/T	44	11	A/T	70	12
E131572_L400	193	A/T	99	21	A	74	15
E131572_L400	228	A	32	12	A/G	40	11
E119150_L400	215	A/T	45	12	A/T	32	6
E107668_L400	101	A/G	99	18	A	53	8
E104191_L400	151	A/G	99	43	A/G	41	8
E104191_L400	190	A/T	99	34	A/T	53	9
E104191_L400	197	C/T	99	32	C/T	43	7
E88548_L400	149	C/T	99	17	T	50	7
E88548_L400	165	C/T	92	16	C	50	7
E88548_L400	168	A/G	99	16	G	50	7
E80842_L400	205	A/C	72	28	A/C	35	21
E80842_L400	231	A/T	46	21	A/T	54	9
E74742_L400	183	T	47	6	C/T	57	11
E50659_L400	287	A	58	18	A/G	25	7
E39379_L400	153	A/G	61	43	G	35	12
E39379_L400	200	C/T	63	71	C	35	17
E39379_L400	209	G/T	99	64	G	38	19
E39379_L400	224	A/G	95	55	G	35	16
E37656_L400	106	T	46	17	G/T	52	10
E37656_L400	220	A/G	38	14	A/G	37	8
E33654_L400	245	G/C	62	53	C	53	37
E33654_L400	267	C/T	40	58	C	41	31
E33654_L400	284	C/T	26	53	C	33	27
E33072_L400	320	C/T	26	12	C/T	39	12
E31922_L400	79	A	38	5	A/C	27	7
E28358_L400	102	A/G	99	33	A/G	99	134
E243894_L399	187	G/C	99	20	G	47	6
E231341_L399	203	A	71	14	A/G	38	9
E226003_L399	160	A/G	99	19	A/G	27	7
E226003_L399	164	A/T	99	20	A	53	8
E212102_L399	137	C/T	52	17	C	59	10
E188648_L399	181	C	96	23	G/C	26	9
E127837_L399	104	A/C	55	9	A/C	34	5
E127837_L399	138	G/T	50	11	G/T	38	9
E127837_L399	150	A/G	49	10	A/G	49	9
E118322_L399	181	A/G	30	17	A	62	11
E108928_L399	228	T	34	15	A/T	27	39
E108928_L399	237	A/G	99	14	A/G	32	40
E104763_L399	147	C	95	58	C/T	38	56
E104763_L399	212	T	35	13	C	53	8
E97222_L399	95	A/T	42	8	A/T	38	8
E96298_L399	145	A/C	90	20	C	50	7
E96298_L399	159	A/T	85	23	T	53	8
E96298_L399	168	A/C	99	28	C	29	11
E96298_L399	234	C/T	57	14	C	44	5
E96298_L399	235	A/G	57	14	A	44	5
E74557_L399	84	A	89	22	A/C	90	18
E74557_L399	118	G/T	83	26	G	55	23
E194987_L398	149	T	51	19	C/T	81	14
E189857_L398	122	A/C	99	15	C	32	12
E189857_L398	140	G/T	99	16	T	34	13
E189857_L398	177	A/G	97	16	G	65	12
E189857_L398	226	G/T	34	6	T	47	6
E171447_L398	106	A/G	99	24	A/G	41	9
E165712_L398	187	A/T	31	8	A/T	99	22
E154302_L398	56	A/C	49	7	C	44	5
E129891_L398	126	A/C	96	17	A/C	50	7
E121837_L398	110	A/T	99	13	A/T	57	9
E121837_L398	134	C/T	72	14	C/T	32	11
E121837_L398	149	C/T	68	15	C/T	30	12
E121837_L398	156	G/C	99	18	G/C	69	13
E121837_L398	192	C/T	56	14	C/T	60	11
E121837_L398	198	A	62	11	A/G	38	8
E49105_L398	93	C	99	37	G/C	39	11
E49105_L398	105	A/G	98	39	A/G	43	13
E49105_L398	170	C/T	99	45	C/T	99	18
E49105_L398	198	A/T	99	52	A/T	99	23
E26460_L398	90	C	38	14	A/C	46	10
E26460_L398	140	A	68	13	A/T	27	8
E17782_L398	49	A/G	29	38	G	62	28
E17782_L398	118	C/T	34	44	C/T	50	25
E17782_L398	135	A/G	99	29	A/G	43	18
E17782_L398	155	A/G	99	20	A/G	80	17
E17782_L398	184	C/T	84	24	C/T	43	31
E17782_L398	207	A/G	31	18	G	65	25
E17689_L398	211	A/C	31	30	C	32	28
E253100_L397	168	C/T	57	10	C	44	5
E215323_L397	71	C/T	28	15	T	56	9
E215323_L397	98	C/T	99	21	T	71	14
E215323_L397	145	A/T	99	24	A	38	14
E215323_L397	188	G/T	75	20	G	26	10
E215323_L397	223	C/T	33	12	T	47	6
E183324_L397	124	A	56	9	A/G	36	8
E181372_L397	188	G/C	99	17	C	47	7
E181372_L397	192	G/C	99	17	C	47	7
E179265_L397	78	G/T	99	28	G/T	69	10
E179265_L397	121	A/G	65	27	A/G	99	17
E179265_L397	182	G/T	89	17	G/T	50	13
E154392_L397	160	A/G	25	8	A/G	71	14
E137026_L397	121	T	65	12	C	29	11
E125237_L397	117	G/C	70	10	G	53	9
E125237_L397	146	G/T	99	16	T	56	9
E125237_L397	171	G/T	99	17	T	62	11
E125237_L397	208	G/T	99	13	G	59	10
E121008_L397	192	A/C	79	16	A	62	11
E117830_L397	146	C/T	56	18	T	50	8
E116576_L397	117	A/T	49	9	T	68	13
E114447_L397	87	T	65	12	C/T	42	9
E114447_L397	102	A	65	12	A/G	34	13
E114447_L397	244	T	47	6	C/T	36	10
E113549_L397	137	C/T	70	13	T	50	7
E109856_L397	69	G	50	7	A/G	32	6
E109856_L397	142	G	59	10	A/G	27	10
E106510_L397	166	G	65	12	A	28	11
E106510_L397	213	C/T	52	9	C	53	8
E90480_L397	125	G	71	14	G/C	60	8
E76467_L397	63	A/T	49	8	T	61	11
E76467_L397	64	A/T	55	8	T	61	11
E76467_L397	144	A/C	99	18	A	81	19
E76467_L397	224	A/T	59	8	A	44	6
E70322_L397	151	C/T	51	8	C	47	6
E62926_L397	208	A/C	37	12	A/C	39	10
E58162_L397	80	A/C	72	14	C	47	6
E58162_L397	116	C/T	69	34	T	29	11
E53192_L397	111	A	62	12	A/G	38	16
E53192_L397	147	C/T	63	17	C/T	56	28
E53192_L397	153	C/T	34	19	C/T	99	28
E45983_L397	106	T	65	12	C/T	70	12
E45983_L397	107	A	65	12	A/G	65	12
E26014_L397	108	A/G	35	8	G	50	7
E26014_L397	158	A/C	76	17	C	56	9
E26014_L397	170	C/T	95	18	C/T	36	9
E26014_L397	178	A/C	78	15	C	56	9
E254690_L396	214	C/T	42	7	T	44	5
E227159_L396	127	A/C	52	14	A/C	51	17
E222052_L396	74	G	62	11	G/T	34	6
E219734_L396	138	C	52	19	C/T	56	10
E219734_L396	157	T	91	22	C/T	53	11
E215744_L396	143	T	44	5	C/T	26	5
E200345_L396	147	A/C	92	12	A/C	36	6
E181359_L396	203	G/T	68	10	T	50	7
E148793_L396	183	C	32	12	G	59	10
E123904_L396	126	A/G	99	35	A/G	63	15
E123904_L396	184	C/T	54	32	C/T	63	19
E102419_L396	88	C/T	26	9	T	31	12
E102419_L396	158	G/T	74	19	G/T	35	10
E102419_L396	196	G/T	94	13	G/T	68	9
E101797_L396	191	T	62	11	C/T	40	8
E84704_L396	136	T	62	11	C/T	42	8
E238919_L395	65	G	26	12	A	41	6
E223001_L395	149	T	28	11	C/T	56	11
E188480_L395	200	A	70	14	A/T	46	11
E180290_L395	175	G/C	25	7	G/C	39	5
E127911_L395	157	A/T	38	14	A	50	7
E127911_L395	159	A/T	48	14	A	50	7
E127609_L395	247	A	59	10	A/T	40	10
E239551_L394	108	C/T	71	21	T	29	8
E237805_L394	91	A/T	45	9	A/T	31	8
E237805_L394	156	C/T	99	22	C/T	80	13
E153956_L394	161	C/T	99	32	T	26	19
E153956_L394	180	A/C	99	25	A	28	23
E153956_L394	189	A/T	45	20	T	52	22
E130142_L394	75	A/C	41	8	C	50	7
E130142_L394	159	C	50	18	T	59	10
E103489_L394	81	A/T	37	15	A/T	98	18
E103489_L394	144	C	99	26	C/T	99	23
E103489_L394	160	A/G	99	24	A	90	21
E11464_L394	179	C/T	41	19	C	71	14
E214602_L393	117	C/T	38	10	T	38	19
E214602_L393	125	C/T	36	10	C/T	93	17
E214602_L393	135	A/C	39	11	C	48	15
E185893_L393	71	A/T	50	11	T	53	8
E185893_L393	109	A/T	99	20	A	62	11
E185893_L393	129	C/T	99	30	T	68	13
E156051_L393	181	A/C	67	10	A/C	97	19
E156051_L393	243	A/G	84	14	G	53	19
E147899_L393	153	A	96	25	A/C	99	17
E147899_L393	185	G	96	24	A/G	91	15
E126786_L393	207	G/T	72	12	T	70	14
E119501_L393	193	G	45	34	G/C	31	14
E106286_L393	173	C/T	55	11	C	53	8
E99932_L393	208	A/C	99	18	C	50	7
E99212_L393	127	C	56	9	A	29	11
E99212_L393	180	A	79	17	G	32	12
E46282_L393	144	C/T	71	14	C/T	38	10
E46282_L393	178	A/T	61	12	A/T	34	5
E16609_L393	145	C/T	59	13	T	50	7
E220238_L392	129	G	56	9	G/C	44	11
E216499_L392	91	C/T	28	7	C/T	36	11
E204176_L392	181	G/T	99	23	T	50	7
E192062_L392	115	A/T	42	8	T	73	15
E192062_L392	150	G	26	10	C	56	9
E192062_L392	160	C/T	29	9	T	53	8
E164137_L392	147	A/C	31	7	A	44	5
E161940_L392	228	T	47	6	C/T	26	5
E133268_L392	162	C/T	65	13	T	56	9
E133268_L392	216	T	38	14	A/T	28	5
E107849_L392	99	T	41	7	G/T	32	7
E107849_L392	156	C	50	8	C/T	41	12
E106212_L392	106	T	44	5	G/T	27	7
E106212_L392	133	T	32	12	A	62	11
E106212_L392	157	G	44	16	A	65	12
E87183_L392	239	A/T	46	12	A	32	5
E87183_L392	260	C/T	56	15	T	35	5
E87183_L392	306	A/C	87	16	A	44	7
E46112_L392	253	C	47	6	C/T	34	7
E41229_L392	77	A/T	32	26	A	41	13
E41229_L392	102	C/T	35	23	T	38	11
E41229_L392	118	C/T	30	17	C	38	9
E33261_L392	160	A/G	42	20	G	62	15
E7022_L392	125	A/T	29	6	A/T	51	8
E7022_L392	197	G/C	47	8	G/C	42	10
E267369_L391	157	C	47	6	G/C	55	8
E197029_L391	128	G/T	56	8	T	25	8
E197029_L391	148	A/G	31	9	A	47	14
E174929_L391	150	G/T	99	21	T	28	11
E173357_L391	154	T	65	24	C	47	6
E169023_L391	137	T	26	10	G	68	13
E107749_L391	170	A/G	56	31	G	32	16
E79236_L391	46	A/G	26	7	G	47	6
E79236_L391	81	C/T	51	11	T	59	10
E79236_L391	94	C/T	37	9	T	29	11
E79236_L391	144	A/G	49	16	G	65	12
E79236_L391	183	C/T	99	22	C	62	11
E79236_L391	221	C/T	94	20	T	50	7
E76912_L391	134	A	33	43	A/G	54	42
E76912_L391	152	A/T	99	55	A/T	99	55
E76912_L391	180	G/C	99	46	G/C	99	52
E76912_L391	188	G/T	99	46	G/T	99	43
E76912_L391	189	G/C	64	44	C	73	42
E76912_L391	232	A/T	99	20	A/T	99	22
E63762_L391	223	A/G	99	23	A/G	31	14
E63762_L391	248	A/C	97	22	A/C	53	18
E63762_L391	269	G	90	28	A/G	35	28
E63762_L391	316	A/G	84	19	A/G	89	23
E58047_L391	71	A/C	99	25	A/C	42	9
E58047_L391	76	G/T	56	26	G	56	9
E58047_L391	100	G/C	99	30	G	50	7
E228772_L390	162	C/T	99	22	C	28	7
E131440_L390	152	A/C	90	13	A/C	40	12
E120927_L390	173	C	59	10	C/T	67	11
E119261_L390	188	A	32	12	T	56	9
E35739_L390	122	G/T	60	9	G	44	5
E33371_L390	196	C/T	25	8	C	47	6
E218308_L389	122	G/T	99	23	G/T	44	18
E199702_L389	127	T	75	16	A/T	32	10
E180655_L389	132	G	53	8	G/T	26	11
E168892_L389	225	A	65	12	G	28	11
E168892_L389	229	G	29	11	C	62	11
E165843_L389	160	C	55	20	C/T	77	14
E148137_L389	131	A/G	80	13	G	67	13
E148137_L389	132	G/C	99	13	G	68	13
E148137_L389	168	G	56	10	G/T	44	8
E148137_L389	176	C/T	44	10	C/T	29	8
E148137_L389	189	G/C	26	8	C	53	8
E147163_L389	170	A/T	84	12	A	52	19
E143825_L389	83	A/C	44	9	A/C	44	7
E143825_L389	208	A/T	52	17	A/T	73	10
E138616_L389	175	A/G	84	32	A/G	62	27
E138616_L389	213	A/G	68	21	A/G	37	20
E131540_L389	133	A/C	90	16	A	32	12
E128766_L389	164	T	26	10	G	50	7
E127190_L389	71	A/T	31	6	T	44	5
E127190_L389	101	A/C	39	5	A	53	8
E126925_L389	178	A/C	98	16	C	44	5
E126616_L389	181	C/T	75	18	C	61	11
E126616_L389	184	A/G	87	18	A	62	11
E107391_L389	93	A/T	66	9	A/T	97	14
E107391_L389	101	G/C	68	9	G/C	99	12
E107391_L389	191	C/T	51	21	C/T	96	17
E107391_L389	204	A/G	55	21	A/G	46	10
E104146_L389	336	T	26	10	A	47	6
E104146_L389	337	G	26	10	T	47	6
E91698_L389	325	C	30	10	G/C	25	10
E91698_L389	339	A/C	47	8	C	47	6
E90505_L389	147	C	38	14	G/C	96	15
E58947_L389	204	A/G	42	19	G	39	10
E58947_L389	222	A/G	44	13	A	56	9
E54627_L389	334	C/T	49	20	C/T	43	17
E54627_L389	355	G	56	11	A/G	42	10
E18588_L389	152	A/T	30	17	A	29	13
E10031_L389	117	C/T	41	27	T	35	119
E10031_L389	127	C/T	99	28	T	26	124
E10031_L389	170	A/G	63	32	A/G	52	111
E211076_L388	74	A/T	99	17	T	29	11
E198004_L388	106	T	55	11	A/T	30	9
E184491_L388	116	A	35	13	T	53	8
E184491_L388	179	C/T	99	29	C	68	13
E184491_L388	206	A/G	99	27	A	62	11
E184491_L388	223	A/G	34	15	G	50	7
E177704_L388	242	A/T	31	8	A	50	7
E177394_L388	192	A	56	9	A/T	66	10
E151755_L388	168	T	65	12	C/T	47	11
E151755_L388	170	C	65	12	C/T	34	11
E151755_L388	172	A	65	12	A/G	47	11
E151755_L388	187	A	26	10	A/G	28	9
E147038_L388	268	A/T	37	10	A	62	11
E128035_L388	203	A/C	63	16	C	53	8
E237857_L387	174	A	59	10	A/G	34	9
E237857_L387	188	A	56	9	A/G	33	8
E207951_L387	95	A	59	10	A/G	34	9
E207951_L387	111	G	55	9	A/G	69	12
E207951_L387	137	A/G	33	9	A	74	15
E207951_L387	138	T	56	9	C/T	99	15
E207951_L387	149	G	65	12	G/C	99	15
E207951_L387	161	G	68	13	A/G	77	14
E206568_L387	87	A/T	81	12	A	50	7
E206568_L387	88	A/C	92	12	A	50	7
E188321_L387	124	A/T	32	26	A/T	36	18
E188321_L387	200	A/G	99	26	A/G	55	19
E61817_L387	86	G/T	30	38	T	38	30
E61817_L387	110	C/T	27	43	C	35	28
E61817_L387	198	C	57	39	C/T	39	42
E61817_L387	235	C	55	36	A/C	28	41
E61817_L387	248	A/C	34	13	C	53	9
E59756_L387	104	A/C	36	13	A/C	87	12
E59756_L387	285	A	32	12	A/G	67	15
E59756_L387	307	G	35	13	G/C	82	15
E59756_L387	323	T	35	13	C/T	70	15
E5479_L387	178	T	74	15	C/T	25	13
E224272_L386	301	A	27	65	A/G	48	44
E224272_L386	307	A/G	77	54	G	40	42
E224272_L386	343	C	36	29	C/T	37	23
E203839_L386	118	G/T	46	8	G/T	33	6
E203839_L386	162	G/C	31	5	G	44	9
E174003_L386	129	A/G	51	14	A/G	70	15
E174003_L386	148	A/G	29	13	G	56	10
E126084_L386	149	A/T	99	19	A	27	9
E79729_L386	224	C	79	17	C/T	33	7
E59024_L386	51	C/T	30	7	C	26	6
E59024_L386	142	G/C	99	30	G	28	18
E59024_L386	146	A/G	99	30	A/G	36	20
E59024_L386	201	G/T	85	14	G/T	32	11
E48822_L386	279	C	26	16	A	50	10
E44109_L386	288	A/T	99	67	A/T	35	27
E37930_L386	157	G	47	6	A/G	42	12
E208128_L385	117	A/G	31	11	A	77	17
E208128_L385	156	A	67	15	A/C	99	16
E205359_L385	107	A/G	55	17	A	80	17
E205359_L385	119	A/G	99	17	A/G	99	19
E205359_L385	155	T	89	21	C/T	95	20
E196894_L385	91	G/T	82	13	T	50	7
E196621_L385	88	C/T	99	20	C/T	37	12
E196621_L385	101	A/T	99	18	A/T	77	13
E135409_L385	246	G/C	99	22	C	50	7
E128609_L385	133	T	59	10	C/T	44	8
E77417_L385	169	G	82	18	G/C	74	12
E47089_L385	181	G/T	65	9	G/T	96	14
E47089_L385	209	G/C	33	7	G/C	53	8
E40098_L385	199	G/T	43	35	G/T	34	23
E40098_L385	210	A/T	42	43	A/T	52	31
E40098_L385	237	C	31	41	C/T	58	26
E37572_L385	96	A	96	54	A/T	64	35
E166103_L384	153	G/T	99	13	T	41	15
E120688_L384	104	A/T	53	9	T	47	6
E120688_L384	142	C	26	10	C/T	35	10
E120688_L384	158	G	59	10	A/G	80	12
E105174_L384	46	A/T	63	10	A/T	57	9
E105174_L384	185	C/T	57	49	C/T	36	31
E94157_L384	135	A	60	23	G	44	6
E2815_L384	225	A/T	56	30	A	32	8
E2815_L384	248	A/G	59	26	A	32	6
E219781_L383	189	A/G	50	11	G	29	11
E189186_L383	170	A	85	19	A/G	58	10
E155792_L383	179	C/T	65	10	C	53	8
E124833_L383	123	A/C	73	11	C	53	8
E123732_L383	238	C/T	48	11	T	62	12
E119648_L383	211	A	44	5	A/C	31	7
E101001_L383	190	A/C	69	13	C	47	6
E67074_L383	82	G/T	91	48	G/T	99	26
E62483_L383	250	A/T	75	11	A	47	7
E50996_L383	133	C/T	99	17	C	65	12
E33736_L383	37	G/C	29	105	G/C	30	77
E33736_L383	41	T	43	105	G/T	31	77
E33736_L383	55	A/C	36	105	A/C	26	77
E229050_L382	92	G/C	79	16	G/C	33	11
E229050_L382	103	A/T	60	18	A/T	41	10
E155025_L382	214	A/T	49	13	A/T	70	10
E41364_L382	333	C/T	66	109	C	54	41
E41364_L382	347	A/G	25	69	G	99	28
E22114_L382	217	A/G	78	15	G	44	6
E260279_L381	170	T	68	13	C/T	25	7
E159494_L381	88	G/T	82	14	T	47	6
E159494_L381	186	A/G	43	15	A	50	7
E133017_L381	168	C/T	99	15	T	47	6
E73753_L381	217	A	81	18	C	56	20
E233037_L380	95	A	50	7	A/T	38	6
E210423_L380	230	G	59	10	A/G	26	7
E141615_L380	202	A/G	49	14	A	71	14
E141615_L380	207	G	65	12	A/G	80	13
E120325_L380	287	C/T	25	7	C/T	93	16
E91031_L380	173	A/G	99	17	A	32	12
E74189_L380	170	C	26	10	A	47	6
E54694_L380	197	G/C	25	60	C	31	17
E54694_L380	272	C	34	75	C/T	25	27
E54694_L380	308	C/T	44	34	C	35	13
E27164_L380	173	C	53	8	C/T	32	6
E247830_L379	130	A	53	8	A/T	51	7
E145466_L379	43	A/G	26	16	A/G	26	20
E145466_L379	60	G/T	52	16	G/T	32	20
E129690_L379	309	A/T	31	7	A	50	7
E111904_L379	150	T	38	14	G	50	8
E75707_L379	209	A/G	38	10	A	47	6
E75707_L379	211	C/T	28	11	T	47	6
E75707_L379	257	C	71	116	A/C	54	20
E75707_L379	292	A/G	26	114	G	40	18
E74052_L379	244	C	47	17	C/T	26	9
E63633_L379	174	C	47	6	A/C	56	8
E63633_L379	245	A/G	49	17	G	84	19
E62760_L379	154	A/T	87	19	A/T	32	8
E62760_L379	162	C/T	49	17	T	28	8
E62760_L379	187	A/G	99	18	A/G	31	14
E62760_L379	265	A/T	81	12	A/T	58	9
E62760_L379	266	C/T	71	12	C/T	47	9
E43455_L379	12	C/T	26	139	C	44	119
E43455_L379	54	A/T	25	139	A	43	119
E18110_L379	288	C/T	99	21	C/T	30	11
E161147_L378	177	A/T	68	19	A/T	99	20
E161147_L378	207	G/T	49	18	T	82	18
E122649_L378	109	A/C	43	9	A	44	5
E116301_L378	182	A/C	29	13	A	62	11
E82591_L378	142	A/G	61	15	A/G	29	11
E82591_L378	152	C/T	47	16	C/T	70	13
E80404_L378	306	A/C	34	10	A/C	28	5
E167687_L377	173	G/T	51	10	G	53	9
E167687_L377	216	A/C	99	17	A/C	67	12
E167687_L377	252	A/G	99	22	G	26	10
E165859_L377	205	A	53	8	G	26	10
E162396_L377	341	C	62	11	G/C	52	8
E156778_L377	142	C/T	38	9	C	47	6
E149814_L377	196	G	99	25	A/G	48	9
E140334_L377	150	A/T	99	24	A/T	67	10
E140334_L377	215	T	47	6	G/T	37	5
E124178_L377	182	A/G	29	5	A	44	5
E110984_L377	234	G	32	12	T	47	9
E110984_L377	314	A	65	12	A/G	41	15
E107889_L377	63	T	35	7	C/T	35	9
E68253_L377	161	C	50	7	C/T	32	21
E61615_L377	226	G/T	53	21	G	62	11
E61615_L377	256	A/C	88	18	C	68	13
E56760_L377	188	C	50	21	C/T	29	14
E56760_L377	199	G	50	21	G/C	61	14
E50260_L377	53	A/G	32	49	G	62	42
E50260_L377	75	C/T	32	50	C	82	50
E124821_L376	109	G	27	17	A/G	43	25
E64006_L376	170	C/T	32	9	C/T	29	6
E64006_L376	257	C/T	99	30	C/T	27	12
E63742_L376	166	C/T	34	22	C/T	98	31
E63742_L376	178	A	43	21	A/T	28	29
E27643_L376	81	C/T	34	10	T	44	5
E230772_L375	99	G	26	10	A	50	7
E201630_L375	81	C	50	7	C/T	35	11
E188802_L375	125	C	88	20	T	32	12
E176694_L375	269	A/C	99	13	A/C	99	15
E176694_L375	296	A/T	74	10	A/T	47	11
E170568_L375	152	T	29	11	C	47	6
E160803_L375	135	T	50	18	C	50	7
E158055_L375	294	A/G	99	19	A	50	7
E145230_L375	129	C	77	29	A/C	99	16
E124738_L375	213	A/C	42	12	C	26	10
E124738_L375	234	C	65	12	A	35	13
E124738_L375	261	C/T	96	18	C	65	12
E124738_L375	273	A/C	99	15	A	62	11
E88647_L375	151	C	47	6	A/C	37	6
E88647_L375	192	T	68	13	G/T	45	11
E88647_L375	212	A	71	14	A/G	40	12
E88647_L375	218	T	77	16	C/T	29	12
E88647_L375	249	A	44	16	A/C	63	12
E74630_L375	244	A/G	42	15	A	44	5
E287990_L374	61	C/T	72	20	C	56	9
E287990_L374	115	G/T	62	24	G	40	15
E287990_L374	119	C/T	99	24	C/T	77	16
E287990_L374	132	C/T	99	24	C/T	73	16
E205629_L374	30	A	43	38	A/T	34	16
E204792_L374	144	A	50	7	A/C	75	16
E187041_L374	153	A/T	50	9	T	44	7
E187041_L374	157	A/G	40	9	A	44	7
E187041_L374	200	A/T	33	6	A	41	8
E187041_L374	220	A/C	33	5	A	38	7
E153751_L374	212	A/C	99	16	A/C	28	7
E153751_L374	250	A/T	99	19	A/T	62	8
E151379_L374	68	A/T	84	17	A	56	9
E151379_L374	106	A/G	99	17	G	62	11
E112784_L374	84	C	47	17	A/C	78	9
E97459_L374	157	A/C	49	13	C	82	18
E97459_L374	186	A/T	99	19	T	79	17
E237964_L373	189	A/G	46	8	A	47	6
E201024_L373	164	T	59	10	A/T	46	13
E117750_L373	109	C	50	7	C/T	31	7
E117750_L373	130	G	50	7	A/G	33	8
E110115_L373	106	C	82	18	C/T	40	11
E110115_L373	127	A/C	82	14	A	56	9
E110115_L373	131	A/G	72	14	G	56	9
E110115_L373	222	C/T	54	12	C	50	7
E108442_L373	157	A/T	99	15	T	53	8
E107895_L373	100	A/G	35	9	G	59	10
E107895_L373	104	C/T	31	11	T	68	13
E107895_L373	162	G/C	99	14	C	74	15
E79784_L373	285	A/T	94	12	A	44	5
E79784_L373	323	G/T	67	10	T	44	5
E43460_L373	227	C/T	99	64	T	98	54
E43460_L373	332	C/T	99	39	T	53	26
E196414_L372	108	G	48	18	G/T	35	6
E150200_L372	306	A/T	27	11	T	44	5
E133584_L372	91	C/T	40	43	T	62	13
E129179_L372	139	A	41	6	A/C	27	15
E129179_L372	144	A	41	7	A/C	31	16
E122389_L372	266	A/G	49	12	A/G	31	8
E116103_L372	267	A/G	82	13	G	53	8
E116103_L372	280	C/T	88	13	T	56	9
E111351_L372	139	A	53	9	A/G	25	6
E106976_L372	198	T	53	8	A	26	10
E102129_L372	215	T	62	11	C/T	66	13
E102129_L372	247	A/G	59	11	A/G	54	11
E100350_L372	172	G	59	10	A	35	13
E100350_L372	197	T	68	13	A/C	63	16
E80899_L372	164	G	44	5	A/G	29	6
E20949_L372	99	C	59	10	A/C	27	6
E20949_L372	101	A/C	46	10	A/C	28	6
E152885_L371	73	G	42	37	G/C	30	18
E151156_L371	145	G/C	60	9	G/C	35	7
E146341_L371	297	A/C	99	25	A/C	37	13
E141813_L371	22	G/T	26	11	G	42	17
E138828_L371	285	G/C	99	26	G/C	33	7
E135835_L371	314	A/G	99	18	A/G	33	8
E119182_L371	307	T	43	27	A/T	28	12
E107185_L371	153	G/T	69	13	G/T	75	15
E107185_L371	168	A/G	51	17	A	78	17
E107185_L371	198	A/T	99	21	A/T	99	17
E107185_L371	223	G/T	99	17	G/T	64	13
E100481_L371	120	A	62	11	A/C	70	14
E76028_L371	110	A/G	76	16	G	59	10
E76028_L371	157	A	35	13	G	68	13
E76028_L371	180	G	77	17	A	29	11
E76028_L371	183	C	76	16	G	26	10
E50656_L371	307	G/C	29	44	G	65	21
E221203_L370	210	A	74	15	A/T	64	13
E195055_L370	256	A/G	65	11	G	29	7
E150981_L370	101	C/T	30	15	C	27	20
E145422_L370	165	C/T	62	20	C/T	31	10
E145422_L370	242	C	66	24	G/C	99	17
E137358_L370	175	A/T	99	28	A/T	77	16
E137358_L370	214	G/C	99	27	G/C	73	11
E103666_L370	191	A/T	99	16	A	56	9
E103666_L370	222	A/G	39	9	A	32	9
E103666_L370	312	A/T	25	8	A/T	98	12
E53412_L370	120	T	53	8	C	29	11
E53412_L370	158	C	53	9	C/T	36	13
E53412_L370	166	T	50	8	C/T	71	12
E50123_L370	232	C/T	36	9	T	44	5
E47064_L370	60	A/C	83	19	A	56	10
E28174_L370	234	A/G	41	22	G	38	6
E3226_L370	196	C	44	7	C/T	40	12
E235534_L369	219	A/C	89	17	C	44	5
E210757_L369	134	A/G	45	11	A/G	35	8
E178403_L369	79	G	41	5	G/C	30	8
E178403_L369	119	A	44	5	A/G	51	10
E178403_L369	158	C	47	6	A/C	25	6
E83777_L369	115	C/T	46	11	C/T	99	15
E56568_L369	169	C/T	99	24	C/T	64	12
E56288_L369	145	A/T	99	33	A/T	43	11
E56288_L369	185	C	89	55	A/C	43	19
E56288_L369	230	G/T	99	60	G	53	24
E56288_L369	242	G	45	48	G/T	32	20
E40858_L369	275	C	47	6	A/C	32	5
E40858_L369	296	C	47	6	A/C	29	5
E26444_L369	151	C/T	25	13	T	56	9
E26444_L369	153	A/T	32	12	A	56	9
E190700_L368	110	C/T	43	11	C/T	30	7
E168094_L368	11	A/T	26	22	A	44	20
E149834_L368	97	A/G	58	27	A/G	50	13
E149834_L368	142	A/T	99	35	A/T	90	18
E149834_L368	156	A/C	99	40	A/C	99	17
E149834_L368	158	A/G	98	45	A	46	17
E149834_L368	230	A/G	99	35	A/G	48	13
E144438_L368	120	A/C	70	10	C	62	11
E144438_L368	143	G/C	76	11	C	62	11
E144438_L368	152	G/T	99	15	T	59	10
E144438_L368	184	A/G	72	17	G	56	9
E144438_L368	216	A/G	33	12	A	44	5
E119344_L368	187	C	53	10	C/T	26	10
E100902_L368	190	G	70	14	A/G	66	16
E97662_L368	231	A/T	47	8	T	47	6
E74129_L368	130	C/T	43	8	C	86	19
E74129_L368	135	C/T	40	8	T	86	19
E74129_L368	162	A/G	28	11	A	77	16
E56688_L368	203	G/T	99	17	G/T	84	15
E52262_L368	109	A/T	34	8	T	91	21
E39046_L368	89	G/C	99	60	G/C	44	29
E39046_L368	254	A/G	66	23	A/G	53	14
E39046_L368	293	C/T	29	28	C/T	46	13
E39046_L368	298	A/G	85	20	A/G	48	9
E248215_L367	170	T	41	15	A/T	50	7
E245604_L367	192	T	65	12	A/T	29	7
E206495_L367	152	A/T	72	16	T	53	10
E183448_L367	141	C	53	8	A/C	27	6
E168065_L367	137	C/T	85	15	C	44	5
E112480_L367	161	A/G	55	12	G	56	10
E92404_L367	153	A	44	5	A/C	50	8
E92404_L367	167	G/T	55	9	T	50	8
E90468_L367	174	G	68	13	A/G	49	10
E75213_L367	241	A	44	5	A/C	32	5
E66719_L367	314	A/C	84	15	A	50	7
E66647_L367	89	A	53	8	A/C	70	12
E66647_L367	125	C	50	7	C/T	30	14
E66647_L367	191	A	38	14	A/G	63	13
E7173_L367	145	G/C	99	25	G	28	10
E7173_L367	185	G/C	99	27	G/C	37	8
E178822_L366	181	G	68	13	G/T	26	10
E178822_L366	236	C	71	14	A	32	12
E173223_L366	232	A/T	99	19	A/T	61	16
E86209_L366	237	A/G	99	31	A/G	84	14
E86209_L366	299	G/C	99	28	G/C	49	10
E68841_L366	112	G/C	66	25	G/C	81	27
E65753_L366	175	A/T	99	28	A/T	81	16
E59192_L366	164	G	59	12	G/C	58	9
E220697_L365	257	A/C	59	7	A	28	9
E205494_L365	140	A	65	12	G	26	10
E148765_L365	144	A/C	99	13	A	68	13
E148127_L365	34	G/C	31	18	G/C	30	16
E130409_L365	181	A/G	68	16	A/G	64	12
E130409_L365	212	C	68	13	A/C	39	11
E83674_L365	72	G	65	13	A/G	39	12
E83674_L365	217	C/T	73	15	T	44	6
E83674_L365	229	A/T	89	11	T	44	5
E56008_L365	70	G/T	99	21	G	56	9
E51057_L365	244	C	50	7	C/T	38	11
E51057_L365	268	C	44	5	C/T	57	10
E30253_L365	143	T	29	8	A	28	11
E30253_L365	160	G/C	70	12	G	75	16
E30253_L365	254	C/T	33	32	C	77	51
E30253_L365	278	C/T	47	29	T	70	37
E30253_L365	289	C/T	32	28	C	50	30
E30253_L365	295	A/G	36	27	A	27	25
E450_L365	132	A/T	27	29	A	38	21
E200527_L364	128	G/T	66	15	G	65	12
E200527_L364	148	A/T	62	14	T	65	12
E200527_L364	170	A/G	67	15	G	31	12
E200527_L364	178	C/T	77	15	T	39	11
E167541_L364	158	G/T	57	14	T	50	7
E81369_L364	159	G/C	32	22	G/C	57	16
E81369_L364	182	A/G	78	21	A/G	44	17
E224033_L363	162	G/C	28	8	G	53	8
E180760_L363	227	A/G	43	8	A/G	38	11
E177392_L363	206	G/T	57	18	G/T	47	9
E161470_L363	114	A/G	27	42	G	70	21
E161470_L363	139	A/G	99	39	A/G	99	22
E161470_L363	144	A/T	53	38	T	56	22
E161470_L363	166	A/G	81	25	G	27	20
E137686_L363	176	A/C	99	14	A	26	10
E107131_L363	197	C	53	8	C/T	30	7
E101553_L363	50	T	50	9	G/T	30	6
E101553_L363	195	G/T	43	13	G	47	6
E92843_L363	123	A/G	27	10	A	56	9
E92843_L363	151	A/C	60	9	C	47	6
E55705_L363	197	C	53	12	C/T	27	26
E45921_L363	114	A/G	99	17	G	68	13
E45921_L363	145	A/G	74	12	A	68	13
E19210_L363	169	A/G	67	12	G	50	7
E285470_L362	262	A/T	25	13	A/T	26	12
E117603_L362	199	C/T	72	26	C	84	19
E117603_L362	203	G/C	99	26	G	83	19
E97145_L362	281	T	46	17	C/T	39	12
E37580_L362	248	C/T	25	40	T	50	24
E37580_L362	259	T	53	37	C/T	26	24
E180745_L361	138	C/T	47	8	T	44	5
E180745_L361	162	G/T	99	13	T	47	6
E171056_L361	247	A/G	81	21	A	59	10
E171056_L361	300	C/T	85	18	C	53	8
E164169_L361	101	C/T	42	11	C/T	30	7
E133486_L361	97	A	26	10	G	61	11
E131085_L361	300	G	74	15	A	35	13
E114843_L361	6	A	44	27	A/G	30	20
E114843_L361	237	C/T	70	15	C/T	67	13
E113483_L361	185	G	65	12	A/G	34	7
E113483_L361	220	T	84	19	A/T	43	10
E99779_L361	177	C/T	57	25	C	37	17
E99779_L361	213	A/G	89	28	G	26	13
E87992_L361	192	C/T	87	19	C	65	12
E66560_L361	231	A	71	16	A/C	33	6
E248605_L360	288	A/T	28	17	T	43	12
E248605_L360	325	G	42	17	A/G	35	12
E213195_L360	134	T	28	44	A/T	87	33
E213195_L360	138	C/T	99	44	C/T	87	34
E210831_L360	92	T	44	5	C/T	40	7
E206152_L360	240	C	74	15	A	47	19
E188350_L360	91	A/C	71	10	A	47	6
E157446_L360	199	C	44	5	C/T	29	7
E157446_L360	205	C	44	5	G/C	57	7
E149189_L360	115	A/G	66	10	A/G	31	7
E130828_L360	220	A/G	40	9	A	56	9
E130828_L360	241	A	53	8	A/G	38	8
E130828_L360	243	A	53	8	A/G	46	9
E107193_L360	218	A	62	11	A/C	74	11
E107193_L360	247	A	56	9	A/C	32	6
E105256_L360	140	G/T	71	9	T	44	5
E105256_L360	242	C/T	81	16	T	62	11
E105256_L360	248	C/T	61	18	C/T	61	11
E105256_L360	291	A	68	13	A/C	82	13
E92250_L360	208	A	77	16	A/G	99	17
E72259_L360	97	G/T	78	40	G/T	99	33
E72259_L360	108	A/C	68	40	A/C	39	32
E72259_L360	111	A/C	69	39	A/C	99	32
E65636_L360	250	A/G	99	75	A/G	40	43
E62303_L360	124	C	47	6	A/C	28	6
E62303_L360	162	G	41	15	G/C	25	8
E62303_L360	183	C	83	18	G/C	46	9
E62303_L360	184	A	50	18	G	53	8
E61305_L360	157	C/T	54	25	T	29	11
E61305_L360	158	A/G	29	25	G	32	11
E61305_L360	195	C/T	30	17	C/T	40	10
E60991_L360	248	G/C	33	112	G	41	57
E60991_L360	277	G/T	31	87	T	41	46
E60991_L360	300	A/T	35	60	T	38	30
E235256_L359	43	A/C	26	27	A/C	42	14
E223610_L359	172	A/T	83	13	A	53	8
E192609_L359	295	A/T	46	19	A	46	8
E170097_L359	72	A/T	99	14	A/T	79	10
E170097_L359	105	A/T	99	17	A/T	43	15
E170097_L359	140	A/C	99	21	A/C	54	13
E127657_L359	261	A/G	68	18	A	37	13
E106528_L359	126	G/C	37	15	C	44	5
E84710_L359	293	A/T	73	11	A/T	26	5
E79067_L359	84	C	56	9	A/C	49	7
E79067_L359	115	T	71	14	A/T	55	8
E53209_L359	234	C/T	51	14	C	59	10
E53209_L359	281	C/T	79	13	C	47	6
E26037_L359	226	T	36	13	C/T	26	13
E26037_L359	250	G/T	25	18	G/T	42	11
E26037_L359	271	G/C	36	20	G/C	39	13
E26037_L359	276	C/T	79	20	C/T	39	13
E940_L359	201	A/G	37	42	A	35	24
E940_L359	251	C/T	32	63	C	50	44
E190838_L358	233	C/T	48	11	C	44	5
E165127_L358	273	G/C	36	6	C	47	6
E162796_L358	117	C	92	22	A/C	30	8
E162796_L358	156	G	86	20	A/G	83	12
E162796_L358	177	G	82	18	G/C	96	11
E162796_L358	193	A	41	15	A/C	51	8
E159879_L358	283	C/T	52	12	C/T	64	11
E141704_L358	162	A	50	7	A/G	32	9
E141704_L358	163	G	50	7	G/C	53	9
E129746_L358	11	C/T	25	32	C	43	23
E129746_L358	48	G	42	32	A/G	35	23
E129746_L358	59	G	42	32	G/C	30	23
E56268_L358	51	C/T	70	18	T	36	21
E56268_L358	91	G/C	52	88	G	33	62
E56268_L358	121	T	27	126	A/T	99	87
E56268_L358	135	G/C	99	139	G/C	37	82
E56268_L358	146	A/G	90	110	G	99	68
E56268_L358	151	C/T	48	94	T	99	52
E56268_L358	157	A/G	59	83	G	82	46
E56268_L358	197	A	58	38	A/G	92	25
E54828_L358	265	C/T	99	32	C/T	99	43
E54828_L358	298	G/T	32	33	G/T	49	46
E193367_L357	189	A	55	14	A/G	99	21
E191683_L357	108	A/T	77	13	T	80	17
E181947_L357	159	G	65	12	G/C	37	5
E147741_L357	220	T	84	19	A/T	75	10
E147741_L357	249	G	99	31	A/G	62	11
E128636_L357	101	G/T	88	15	G/T	89	13
E127404_L357	182	C	89	21	C/T	62	11
E124772_L357	119	T	82	18	C/T	42	15
E116051_L357	114	A/C	59	41	A	99	32
E116051_L357	145	A/G	99	39	A/G	38	28
E114176_L357	96	C	59	10	A	32	12
E114176_L357	123	A	62	11	G	26	10
E109338_L357	244	A	98	24	A/T	85	11
E79048_L357	69	T	26	10	A	25	8
E64826_L357	115	A/C	32	7	A/C	28	9
E51008_L357	264	C	72	36	C/T	60	19
E49195_L357	124	A	47	7	A/T	29	5
E225373_L356	134	G	56	75	G/T	32	108
E225373_L356	150	A	64	79	A/C	32	109
E149991_L356	141	A/G	48	14	A	44	5
E145072_L356	247	G	38	16	G/C	59	22
E108584_L356	130	T	46	17	C	53	8
E100688_L356	220	A/G	56	11	G	34	9
E87797_L356	178	C	35	13	A/C	89	13
E87797_L356	179	G	35	13	A/G	71	13
E76892_L356	54	A/T	46	33	T	50	27
E76892_L356	118	T	65	30	G/T	99	35
E42560_L356	140	A/T	96	16	A/T	33	8
E42560_L356	170	A	53	9	A/T	35	6
E32807_L356	150	A/G	48	16	G	35	5
E32807_L356	246	A/G	39	9	A	38	10
E32807_L356	292	A/T	70	11	A/T	32	11
E30185_L356	178	A	28	8	A/G	39	12
E30185_L356	180	G	32	8	A/G	36	10
E6419_L356	4	A/C	26	103	A/C	30	61
E226415_L355	261	A/G	63	10	G	44	5
E188024_L355	152	A	29	11	A/G	28	7
E181083_L355	113	G	73	21	G/C	73	11
E168176_L355	164	C/T	33	7	C	65	12
E141000_L355	130	C/T	94	18	C	50	7
E141000_L355	155	C/T	99	26	T	26	8
E134841_L355	129	C	44	16	A/C	75	9
E134841_L355	134	T	77	16	G/T	27	8
E134841_L355	238	A/G	55	15	G	53	8
E132930_L355	130	A/G	51	9	G	31	8
E132930_L355	159	C/T	46	15	T	56	18
E132930_L355	166	G/T	56	19	G/T	82	17
E132930_L355	202	A/C	94	18	A/C	99	17
E132930_L355	203	A/C	93	17	A/C	99	17
E130422_L355	153	C	56	9	G/C	34	6
E130422_L355	200	C/T	49	9	C/T	26	9
E70851_L355	111	A/G	47	47	G	99	60
E64075_L355	171	A/G	72	13	A	68	13
E64075_L355	173	G/T	43	13	G/T	35	12
E202211_L354	87	C/T	44	7	T	53	8
E202211_L354	94	A/T	56	8	T	50	7
E154557_L354	147	G	53	8	G/C	68	10
E154557_L354	153	C	50	7	C/T	37	10
E154557_L354	158	G	50	7	A/G	78	12
E120606_L354	204	G/C	58	9	C	44	5
E96427_L354	317	G/C	59	7	G/C	28	5
E93556_L354	288	A/G	74	38	G	25	16
E239053_L353	208	C	71	14	C/T	62	10
E239053_L353	209	T	71	14	C/T	39	10
E149161_L353	103	A/C	43	15	A	53	8
E149161_L353	189	A	53	8	A/G	88	16
E147357_L353	218	C	62	11	C/T	26	9
E135041_L353	195	A	62	11	A/C	59	9
E135041_L353	230	A/T	97	12	A	53	8
E134970_L353	146	C/T	51	15	C	47	6
E133102_L353	139	A/G	32	9	A	44	5
E131537_L353	214	A/C	30	14	C	47	6
E127892_L353	161	A	56	9	A/T	37	12
E105208_L353	91	A/G	49	15	G	25	6
E81133_L353	18	G/C	29	101	G	42	43
E81133_L353	224	A/G	64	11	G	44	6
E81133_L353	284	C/T	46	15	C	50	7
E72368_L353	221	G/C	99	20	G	68	13
E72368_L353	232	A/G	99	24	G	79	18
E64023_L353	171	G	26	10	A/G	91	35
E54639_L353	279	A/T	29	12	A/T	38	10
E54639_L353	286	G/C	31	12	G/C	35	10
E46001_L353	196	A/G	29	9	A	56	9
E46001_L353	199	A/G	30	9	G	53	8
E43946_L353	174	T	47	6	C/T	38	9
E43946_L353	197	A	47	6	A/T	81	13
E36344_L353	234	G	76	16	A/G	63	11
E36344_L353	237	T	79	17	C/T	76	12
E6981_L353	271	C/T	36	24	C/T	43	15
E178092_L352	257	A	59	10	A/C	25	9
E146349_L352	143	T	53	8	G/T	88	14
E146349_L352	179	C/T	51	15	C	85	19
E130899_L352	225	G/T	34	8	G/T	62	22
E102335_L352	188	G/T	54	24	G	65	13
E102335_L352	193	G/T	55	23	G	64	13
E102335_L352	213	G/C	99	21	G	56	10
E88607_L352	268	C	47	6	A/C	44	16
E77792_L352	111	C/T	55	25	C/T	83	17
E77792_L352	112	C/T	62	25	C	58	17
E77792_L352	132	A	31	20	A/G	99	22
E77792_L352	170	A/G	34	40	A	42	41
E77792_L352	181	G/T	99	36	G/T	99	43
E77792_L352	186	A/C	53	38	A	99	42
E77792_L352	260	C/T	50	11	C/T	87	19
E77792_L352	264	G	56	11	A/G	51	17
E74573_L352	96	G/T	90	14	G/T	34	6
E74573_L352	99	C/T	75	14	C/T	26	7
E70777_L352	68	G/T	25	122	T	43	137
E66189_L352	93	G/C	36	7	C	44	5
E59733_L352	166	G/T	99	22	G	59	14
E18237_L352	252	A/G	99	28	A/G	35	10
E18237_L352	273	A/G	56	26	A	59	10
E242419_L351	217	G	44	5	A/G	29	7
E187313_L351	200	A/G	34	27	A	55	20
E187313_L351	258	G	47	6	A/G	62	11
E184288_L351	225	C/T	92	15	C	47	6
E137666_L351	290	C/T	53	21	C/T	28	10
E108514_L351	205	A	56	9	A/T	39	6
E64569_L351	186	G	61	11	A/G	44	10
E64569_L351	214	A/T	39	11	T	29	12
E33623_L351	117	T	44	5	A/T	34	5
E10511_L351	138	C/T	28	34	C	55	15
E211684_L350	251	A/G	70	12	A	29	11
E211684_L350	288	G/C	53	10	C	56	9
E191456_L350	240	A	53	8	A/G	31	10
E191456_L350	250	T	53	8	G/T	43	10
E184801_L350	204	G	50	15	A/G	28	10
E162545_L350	169	C	29	11	T	47	6
E159241_L350	106	A/T	29	8	A/T	29	14
E159241_L350	203	C/T	25	29	C/T	99	32
E159241_L350	225	G/C	42	21	G/C	99	25
E124923_L350	107	A/G	25	6	A	44	5
E93446_L350	127	A/C	53	12	C	61	11
E93446_L350	164	G/C	43	28	G/C	25	28
E80184_L350	130	A/G	72	11	A/G	35	8
E80184_L350	192	A/T	63	11	A/T	28	7
E80184_L350	194	G/C	78	9	G/C	32	7
E76720_L350	168	G/T	82	24	T	59	10
E76720_L350	171	A/G	58	24	A	59	10
E178078_L349	203	A/T	99	16	T	68	13
E154244_L349	218	A/G	57	18	A	59	10
E154244_L349	226	A/G	82	23	G	65	12
E154244_L349	247	G/T	90	16	T	56	9
E151471_L349	161	C	43	25	G/C	99	14
E151471_L349	179	G	81	26	A/G	79	13
E142760_L349	145	G/T	93	12	G	56	9
E142760_L349	173	A/G	66	14	A	67	13
E135135_L349	194	C	44	5	G/C	50	7
E117138_L349	150	A	62	11	A/G	61	11
E113875_L349	208	C/T	99	35	C/T	99	35
E113875_L349	278	A	99	32	A/C	84	21
E113875_L349	279	G	91	31	A/G	99	21
E106172_L349	160	C	55	13	A/C	84	16
E101079_L349	202	A/C	87	14	A/C	99	19
E74183_L349	290	A/G	47	22	G	62	11
E37706_L349	117	C/T	44	11	C/T	45	10
E232876_L348	117	A/C	80	35	A	65	12
E224459_L348	212	C	52	20	G/C	31	18
E143065_L348	261	A/T	66	9	A	59	10
E143065_L348	302	G/T	38	7	T	47	6
E140610_L348	185	G	44	36	G/T	36	14
E140610_L348	255	G	44	38	G/T	36	17
E117072_L348	117	G/T	30	6	T	56	9
E117072_L348	214	A/G	35	19	G	65	15
E85317_L348	111	C/T	70	11	T	64	12
E85317_L348	123	C/T	45	11	C	61	11
E85317_L348	153	A	66	26	A/C	43	12
E85317_L348	231	C	57	22	C/T	27	9
E39114_L348	160	C/T	78	15	C	44	5
E31369_L348	230	A/T	29	23	T	65	12
E31369_L348	255	A/G	55	21	G	35	9
E21208_L348	131	G	94	24	G/T	32	8
E21208_L348	218	G	59	10	G/C	60	7
E18705_L348	200	G	82	18	A/G	55	14
E18705_L348	208	C/T	58	15	T	71	14
E17787_L348	91	T	76	31	A/T	99	14
E17787_L348	107	G/T	99	33	T	42	14
E17787_L348	138	G/T	82	26	G/T	99	23
E17787_L348	168	G/T	38	28	G/T	99	20
E208693_L347	221	C/T	80	15	C	56	9
E208693_L347	248	C/T	63	11	C	59	10
E208693_L347	250	A/G	55	11	A	59	10
E202409_L347	182	G/C	93	15	G	56	9
E202409_L347	210	A/G	78	15	G	56	9
E193932_L347	95	C/T	83	17	T	53	8
E193932_L347	230	G	82	18	G/C	54	10
E192200_L347	172	C	47	6	A/C	31	6
E179303_L347	181	A/G	38	14	A	26	8
E179303_L347	229	C/T	48	14	T	41	12
E163317_L347	204	C	49	7	G/C	27	8
E157577_L347	57	A/G	27	6	A	44	5
E157577_L347	159	A/C	64	13	A/C	30	6
E154648_L347	102	G/T	32	6	G/T	72	10
E149052_L347	85	C	26	10	T	53	8
E149052_L347	165	A	41	15	T	50	7
E141848_L347	202	C/T	32	73	C	72	72
E141848_L347	212	C	97	71	C/T	54	71
E131137_L347	165	A/G	42	12	A/G	31	9
E131137_L347	167	A/G	48	12	A/G	26	9
E113016_L347	5	C/T	27	16	C	44	23
E93144_L347	198	T	99	80	C/T	26	12
E93144_L347	212	C	48	84	C/T	39	14
[truncated: 40,785 more rows]
