# Supplementary material for: Rapid SNP Discovery and a RAD-Based High-Density Linkage Map in Jujube (Ziziphus Mill.)
Source: PLoS One. 2014 Oct 10;9(10):e109850. doi: 10.1371/journal.pone.0109850 (PMC4193841; doi:10.1371/journal.pone.0109850)
Supplement: Table S2 — SNP validation using PCR and Sanger sequencing. This table file contains the name of contig, the upstream and downstream sequences of SNPs, the postion of SNP loci, the genotype of each parent and the primers designed. 76 SNPs were verified by Sanger sequencing, and 4 SNPs marked by yellow background were erroneously inferred. (XLS) [file pone.0109850.s007.xls]

## Sheet: Sheet1
No.	Contig_Name	Sequence	SNP_postion	P1_Genotype	P2_Genotype	Primer1	Primer2
SNP1	E108029_L469	ATGGAATAAGACCGGGGGGGATCTCCATGGGAATCCAAAATTGCATCTATCATGGTACAATGAGGATGAGTTTCATCTCCAACAGAAAATCCATGAACTCTATTGTTAAGCTCGATCCAACTGTGCCCAGGACCCTATTTCACTTCTAAGTCTCTCAGTCTCTTCCTCACTTCCATCTTCTCACTCCACTTCCAACATATATGTTAGGCAAAATTAAATATGCAGGTATTTGCTTAGGATTTAAACTAAATATCTTCTCTGCTAGACAACATTCTTTAATGTTAAGACATTCAAACACAAGACCAGATAACATTCAATAATTATCAACCTCACAAAAATTTAAACTTTAAGAACACATATATGCTTTAGCAAGAATGAAATAGTAAATGGGATGCTTGT…	304	A/C	C	CCCAGGACCCTATTTCACT	AAACAACAAGCATCCCATT
SNP2	E37813_L421	CATTAATTCTTAAAGGTGGATCTCCTCTTCTCACCTTTGAATCTGCCATGTTAGTATAAATAACACAAAAATAAGATAGGACCTTACCAAATTCACTCCCTCACGTGTTTCACTCAAATAAGGACTCGACACTCATGTTTGCACACTAGTTTCGGCTTTTACCCTCTTTTAAGCTCACACTCTCTTGCCTTTTTCCTCTCAATGAATTGTCTCAAAGTTCTAATTAAAACACCCACAAAATAGTAATTAGATCACAAGTATATTTTAATTAAACTTATCAAAAAAATAGTAGGAAAAGCAAGCAATACCAAATGAATTAACAAAACCTAGTTTTCGGCTTTTCTAGGCAAAATAAAGCAAATTAACAAAGAAGATTTTGGAATTAATAAGAACTGGACC…	180	C/T	C/T	AAAGGTGGATCTCCTCTTC	CCATCTGGTCCAGTTCTTA
SNP3	E127080_L414	CTTGTCCAATTGTATGTGCTCCTGTTAATGCAACCATGTCTCTTGCGCTTAGGCCTTTGCCACCAAATCTAGATATAAGTCTGTCAAGGTTCTCTGTGAAACCTGGAAGATCGGTATTGGCCACATCTGGATATGCTCTTGGTGAGTCTCTTCTTCCAAGTTTCACTGTCCACGATGGACCACTTACCTGTATAAATTAAATTTTTACATTAATTTAATAATTAATAGGAATATCTTATAATATATAGTTTTTCATTTTTGATATGATGAGGTTGGATTTTAATTGCTTCTTACAGCAAGTGAAGCCTCACGTGCTGCAACTGCAAGGACATCAGCACAAGATACAACTCCAGGGCATATTTTCTCAACTTTTGCCTTTGCATCTTCTATGAGTTCGTA…	146	A/G	A/G	TCATTTTCTCATTCTTGGTT	ATGGAAGATGTTCCTTTGC
SNP4	E130849_L401	CTTTTTAGAAGTAGTTTTTGAGGTGTTTATTAAAAAGAAAAAAAAAAGAAAAACTATAAATAACATTAAGAAATCACAGCTAACGGAGCCTAAAAGCAAGTTAATTTTGAGAGAAACTCATCAATGTTGTTGTCTGAGGTGCCACCTTGACTAATTGCCTCTATAGCCATGTTCCTCCACTTGTTAGCATTAAGTTTCATTTGTCTCCCTCTCTTCCCCCCCATGACTTCCCTGATAGAAAACTCAATTTCATCTCTCATCGCAATCCCATCCTCATCAGCACCAACTCTCACACCGACCTTCCATAGATCCTCAATAAGCTTGGCATTAGTGGTTTGGTCGGTCCATTGTGGCATTGCTACCATTGGAACTCCCAAACTCAATGCTTCAATAGTAGAA…	141	G	A/G	CTCTGTGAAACCTGGAAGATC	AAATATGCCCTGGAGTTGTAT
SNP5	E39379_L400	CTGTAAATTTGTAGAATCAATTTGTAGTAACATGGGAGGAATAAGGGGATGTATATAGAAGTGTGTTTTCAGTGCAGCAAATTTGTGGTAAGTCCAACCCTTAGGGGAGGTTCTGTCGGATTTTCCATTGGAGGGTCCGGTAGGGTTTCCCTGGGATCAGAGCTTGTCTAGGGTTCTGGTGAGGAATTTTGGACGGGTCCTGACAGTTGGTATCAGAGCTCTAGGTTCTAGTATTCCTAAGGGACTGTGCATTGTTATGCATCCCATCCGCGTCTAATCTCTCATTTTACCCGTCTTAAAGCGTTCTTAGCCTTTGTCTCGAAGCAAATTCGTTGCCCTAGTTGAAATAACTCTAATCTTCGAGGGTGTCAATTAGAATCATCTATCCTAACAGGGAATT	153	A/G	G	GCCAAGTTCCTATACAATG	TGGTGGTATTCAGGCTCTG
SNP6	E18705_L348	GTGAAAATTAACAACTAGGTTATAAGTCACTTCGTCAATCAATCGAAATTAACTACGAAGTACAATCGTTTGCAAGAATTTATTATAGAGTTTAACTTCCATTTCAAACATAACATGGGGACTAGTAATCAAGTTATTGATGCATTAAGTTGCAAGATGGAACTCGTAGTATTAAGAGTGCTAGCTAAGGTGGCGGCTAGCACTTGATACGAACCTAGGATGACCTGCTTCTAAACCCGTATTATATTAATCCGGATCTAATTATATTCAAGTTCTAATGGTCATCTTGACCCCTAACCAACCTATGATTAGAAACCTTGGTATATAATGAAGACGCCACAATAGGTG	208	C/T	T	CTTCGTCAATCAATCGAAATT	ATCATAGGTTGGTTAGGGGTC
SNP7	E2887_L347	ATTTGGAGCCTAAATTGGTCAAAGAATGGTCAAAGTCAACTTAGTCAAAAAGCTAGTATTTTAGTTTCCTAATTTGATTCTACTTTTTGTTTTAGGAAATTACCATTACTTTTTTGTTTTTATTTATTTATTTGCTGGAAAAATAAGTTTAGAAAAGTTATTATTTTATTATTTTCATTGTAAATTAATTATTTTCTAATTCAAAATAAAGGAATTAATTAATTAGAATTTAGATTTAGGAAAGTAGGAAATTCGGCCACTTTAGGAAAGGTTATTGTATGGCCGGTTTTCCTTATGTCTTCTAGGGTTTATTGTGTGACCTTTCCAGCCTATTAAAACACTTGTTT	260	C	A/C	ATTTGGAGCCTAAATTGGT	AACCCTAGAAGACATAAGGAA
SNP8	E88451_L323	TATGTTTTGCATATCCAAACTCATATTTTCTAGCAAACATATTTATATTCAAATAATAGAAAATATAGATCCCTAATATTTTATCAAAATTTAAATGCTTAAAATTAAAGAAACAATAAAATCTAATTTATGCTTTGTACTTTTAATTTGATGATACTTGAATTTCTGATACTGTTATTTGCATGAATATGATAAAAGAACAAACGAATATTAACTTTTATTTAGATTAATTAAAATAAGCGTCTAGGAGAATAATTGGCCCATATTAAAAACACCATGTAAGGATTCAAATCCAATCAATTTAGTTGAATAAAAGATATAAA	206	G	A/G	TGTTTTGCATATCCAAACTCA	CCAATTATTCTCCTAGACGCT
SNP9	E100061_L318	ATCTTTTAGAAAATAAACCACAGTCATATACCGAGGCAGTAAGAGGTAAACAAGCTAAGCAGTGGCAAAATGCCATGTTAGAGGAGTTAGAATCTCTACATAAGAATCAGACATGGATTTTAGTTCCCAAACCAAAAGATCAGAAGTTGGTAGATTGCAAATGGATATTCAAGGTGAAAGAAGGTATGACAGATTCAGAACCAATAAGATTTAAAGCTAGACTTGTGGCTAAAGGATTCACACAAGTAGAAGGTATAGATTACAAGGAAATCTTTTCTCCTGTGATCAAGTATATAACTATTAGAGTAATACTATCTT	203	A/T	A/T	GGCAGTAAGAGGTAAACAAGC	TGAATCCTTTAGCCACAAGTC
SNP10	E85101_L318	CAAACAATCACCAAGGCAGTGGTACAAGAGATTTGATTCTTTTGTGGTAGAAGCTGGATTTACAAGAAGTGGTTTTGATAGTTGCCTATATTTTAAAGAATCTATGAGTGATAGAGCTGTCTATCTTCTCCTTTATGTGGATGATATGTTGGTGGCTGGTCCAAATTTGAAGGTGATATAATCAGTCAAGGAGTTGCTTAAATCTGAATTTGATATGAAGGATCTAGGAGAAGCAAGGAAGATTTTGGGAATTTCGATTACCAGAGATAGGAGAAAATCAGAGATGAAGCTGCTGCAAACTTCTTACTTGCAGAAAGT	255	C/T	C	TGTGGATGATATGTTGGTGG	AGTAAGAAGTTTGCAGCAGC
SNP11	E174146_L316	AATACATTTTAGTGTTTAGACTGAAATATTCCAAAGATCCATTTCCATATTGGGCATTAGTTGAAGTCATTACCTTCAAACTGTGAAATTGTAACTTGAACTTTCACTCAGCAAACAGAGCATATAATTGACTCTACCATAAATATGTTCACAATTCACTGAGTGATTCATGAAACAGCTTGCCATTTAAGTCCCACATTGTGCAGGAGAGAAAAACAGCAAGCAGTTCCATGTGTACAAGATGAAGCAACTCAAGCATAGTAAATTCCATGGAGCCGTGCGGTGAGCACATTGCGAACTATTCTTTCGCCTTTTA	154	C	A	TTTCCATATTGGGCATTAGTTG	ATAGTTCGCAATGTGCTCACC
SNP12	E209089_L314	ATAAAAATAATACAATGTTGTGAAAATGAGAAGAAACAGAAGAAAAGAACAAAATCTTCATAGCATCTCAAAATTTTCTTCAAAACATGCTCTTTTTGAATGAAGGGTTTAAAATGGTTTATATAATTTTAGTACACTCATGCCTAGCATAGAAGCTCTTTGATCCTATAATTAAACTAAAATAAATCCCAATTAGTTGAAAAAGATGCAGAGATTATCGTATGTTAATTTAGACCAGCGAATCTGGTGACCCTGAAATTGTAGCCTCTATTGAAGAAATTCTCTCCTCTCCAAAAAGTCTCAGGTAGAAATAA	161	G/T	G	CAAAATCTTCATAGCATCTCAA	TTCGCTGGTCTAAATTAACATA
SNP13	E195324_L310	TTCTTGAATTTCAATTTTACAATATTTCATTAATTCTTGATTCATTTGGATGGCTCTGGCCCTAGTTGGAATATTGCGTTCATCAAAATCTTTTTCGTAAGGAAGGGTAACTATATATTTTTATCTATGCCAGAAGGCATTTGGAATGTCAACATAAATTTCTTTGATTAATTGATTTTGAAAATCTATGATTTGTTGTTGGAGATAAGAATTAGATAATTGATTTTCTATGTGGTGATATTTAATTTCCTCTTTTAGGAAATGTAAATGTTTAGTTTCATTTTGAATCCGATTAATTGATTTGGAGATT	116	A/T	T	AGTTGGAATATTGCGTTCATC	GGAAATTAAATATCACCACATAGAA
SNP14	E78722_L307	ATTTGTGTTGCAATTGGGTAGAAAGATGAACTTCTTAAAATTGTCCATCGCATTTTAAGAACCCCAAAGCATCTTTCTATGGTATTCCTAGCTGATGCATGCTTTATGTTGAAATACTCTTGATGATTTATGGGTGCACAACCATCTCTCCATTCGGAAAGGTGATATCTTGTTCCCCTATAAGGTGCAAGAAATCCTTCACCATTGGTGTAACCAGCATCCACTAAGTAATAACAACCTAACACAGAAAAATATCTCCTATTAGTTTATGCAATGTTAATCCACTCGATGAAATATTTAAGGATTG	155	C/T	C/T	ACTCTTGATGATTTATGGGTG	ATTACTTAGTGGATGCTGGTT
SNP15	E108126_L304	AGAAAAGGGATTGCTAACTGTAGTAGGAAATGTAGATCCAGTTTTGATAGTAAAGAAGGTGAGGAAGATTGGGAAAGCCGCAGAAGTAGTAAGCATTGGCCCTCCAAAGCCCGAGCCCAAAAAGTCTCCTAAATCCGTATTGCTTCCTCCTTATTGTAATGACTGCCAACTTGTACGCTGGCGTCGACTTTACTTCTTATGATGGTAGACTTTGCCACATCCTTTGATGGGATTCCAACTATGTACCACTTCATTTCATGGTTTCCTTTAATCTGCCTTAAAAATGTAATTACTTCCTTTACCC	182	C/T	C	AGGTGAGGAAGATTGGGAAAG	ATCAAAGGATGTGGCAAAGTC
SNP16	E61006_L304	AATAGTTTAACCAGAAGGAATGAATTGATTATACAGAGACATTCTCTCCTGTATCCATAAAACAAGGAATGGTAATGTGGTTTGTAAACTTAAGAAGTCTATTTATTATGTTAAGCAAGCTTCGAGGCAATGGTATCTCAAGTTTGATGAGGTTGTCACCAAAAGTGGCTTTAAAGAGAATGTTGTTGATAAGTTTATATATATGAAGATCAGTGGGAGCAGTTTTATATTTCTGGTGTTGTACGTTGATGACATAGTTTTGGCTACTAATGACACTGATCTATTGGTTGAGGCAAAGCAGATA	233	A/C	C	TCGAGGCAATGGTATCTCAAG	GCCAAAACTATGTCATCAACG
SNP17	E186331_L303	TAGGCATTTCATTGATCATCCCTAAATCCATCTTGCAGCTCTCTCTCAAATCTTTTAGTGCAACAAAACTGGCTTGCTGGCAAGCAGAACCCAGAGAAAGAATTTATCAATTATGGTCCAAGAACCAAAAAGAAAACAATTTAGGTTGAAAGAAAGAATGGTTTACATACAATTGATGATATAAAAATCTTTTGAAACAAATCTATTAAATCATAACAGGCCATTGATACTGGTTATGGTGCATTAATTGAAAGGGATTTCTATCAAAATACAGACATCCAACACAACAAACAGAAACAAGAT	120	A/G	A	CATCCCTAAATCCATCTTGC	ACCAGTATCAATGGCCTGTT
SNP18	E188948_L300	TCTGTTTTTCCTTTTAGTGCATGTGCTGAACATCCACCCTCATATCTGATTCGAATAGCCTATGAGTAGATATAATTCTAAACATGGTTCTAGCGCCTTTGTTTTTCCTTTTAGTACATGTGATGGACACCCACTCCCATATTCAAATATGTCTTAAACTAGGTTTACATCCTTTCTATAATTCTAAGTGTGTCTTAGGAATAGATGTAATGGATTTATGTTGAGAACATACAATGCAAATCCTAATGTGTATCCCCAAAAAGAAATAGGTAATAATGGGTAACTAAACATAAATCTTAC	123	A/T	A/T	ATCCACCCTCATATCTGATTC	GTTACCCATTATTACCTATTTCT
SNP19	E124076_L299	AAAAAATGAGAAAATAATTTATAGTTTAATCTTATTTTTATTGTATCAACAAATCCCTTTTTTTTTTAAGAACGATAAGTGTCCTTATCTTATAATGAAAATGTCTTTTATTTATATATAACTTTAAATTGAAATTGAACTTATTAGAATCAGTAGTAGGTTCATTCACATAATCTCTCGAATGAAAAGAAAAAAAGTCATGTATGATTAGATCACTCAAAATGGGGTTTTACATTTTGTCTTTCCATATTTCACAGACCCATCCTTGTAATTAGATCAAGAACGACCCCTTTATTTGG	173	A/G	A	TTTATTGTATCAACAAATCCCT	ATGGAAAGACAAAATGTAAAAC
SNP20	E32733_L299	CCCGCTGTAATTACTCCAAAACAGCTTTCAATTCCGTTTGCTCACCACTCCCGGTAGCTCATGGATCGCCATGAAATCCTACGGATTCTTCTTCATTAATTCTCAGTGGTGTGTCTCCTCTTCTTATTCTAGAATCTACCATGTTAGTAAAATACTGCAAAAATAAACTAAATCCTCACAAAATATTCACTCCCTCGCGTGTTTCCCTTAAACAAGGCCTCGACACTCGTGTTTGGACACTAGTTCGGGTTTTACACTCTTTTAAGCTCACACTCTCTTGCCTTTTTGCACTCAAAGAA	168	C	A/C	ACTCCAAAACAGCTTTCAATTC	TAAAAGAGTGTAAAACCCGAAC
SNP21	E113291_L298	TTATACAATATATATATATATTTTTTTTTTGGTAATAGATTTTGTCTTATTTCTTGGTGGCTAGAAAATAACTAAAACTGTTAACATTGTTGGGAGCCCTTTTGAATTTTTGAAAAAGGAGACGCCCACCTAACATTAATACTGGCGGTAGACTATTAAGCCCCTTTTGAATTTTTCTAATGCTAAAAATACCCTCCACGTTTTTATTTTAACGTTTTTTTTGCTTTCTTCTTTTTGTATTAGAGCTTTGATTTTTTGAACCTATTAACTTACTGATTTATAATATTGGTTTTTTTTG	179	A/C	A/C	ATAGATTTTGTCTTATTTCTTGGT	AAATCAGTAAGTTAATAGGTTCAA
SNP22	E57328_L298	AGCAACACAAGTCTGTTTAATACTTCTCCAACTAATGACTTTTCCATTTAGAATAAACGCATAGCCTGACGTTAATTTACAAAAGTTAATATCCCTTTCAAAATCTGAGTTTATATAATCAAAGGTTTTGAAACTCCCATTAGAATATAAAGCATATAATCTCTCCTTCTCCTTAGATACTTAAGTATATGTTTACTACAACTTAATGTTCCATTCATGAATTTGATTATATAATTTCTCGTTTTCCTTAGATACTTGAGTATATGCTTTACTACAAACTAGTGTTCCACTCTAGGAT	184	A/T	A/T	TAGAATAAACGCATAGCCTGAC	CATGAATGGAACATTAAGTTGT
SNP23	E60724_L296	ATGGGTACAAACTTAGTGTTTTCGGTCTTCGATACCGCTGTCTCCGCCGGTTATTAGATCCACCTGTCCTTTCCAGATGGGCTAACTTTGGTTTGCTTTTGGGCTAACTGAAAGGCCCTTGTTGGGCTTCTTTGAGCTCTAAGTAAACTCTACCTGGGCCTAGCCGATCACCAACTTTGTCACTTTGTGAACCTTCCGCCATAATTCAGGAAAATTGTTGTCCATCTCGAGGCAGTATCTTGCAGTGCAGAATCAATAGGTTAGGAGCTATTAAATGAAGGACCTGCATTCCATGC	89	T	G/T	ATTAGATCCACCTGTCCTTTCC	TAACCTATTGATTCTGCACTGC
SNP24	E224186_L295	AAGGTACTTGGAGATACCAACGTCAAAGAATGAAGATTATACGTATAAAAAGGAATTGTACATTGGCAGAACTTGAAGATGTTGTCAACAACACTCTCAACTTAGATTCTACACAACATCAATTAATCTTCAAGTTTATATACCATGTGTGTTTGTCATGTGAGTCGTATGTTGTGGAAAATGAGGAAGACCTACAAAGATTTATAGAAGAGTATAGTTCACACAGACCTCAAGACAAATCTCCACTTATTGTTGATGTGTTATCCAGGGTTCCACAGAGTATTAGTATTGCTGG	167	A/G	A/G	GTTGTCAACAACACTCTCAACTT	TACTAATACTCTGTGGAACCCTG
SNP25	E160377_L294	TTAGAGAGCTTATATAAAAGCAAGCATGGACCATAAAGTTTGAAACTTGCTCATATTTTGGCTTTGGGATTCATAATTATAAGACAAGTCTTGTCTCGAAATAAAGAAGCTAGCTATAAAATGATAATACAATTAGATGTCTCATTACCGATTTATAATCACCACAAACTCAATTTTCGATTCATGTGTTATCTATCAATGCTAGAATGAGAAAGATTATCTACCAAAGGCTTGGCCTTCCAGCTATGTTTAGTCTCCTAATTTGTATGTCAATGCCTATCAGAAACAGAATAT	179	G	A/G	TTTGAAACTTGCTCATATTTTG	TTCTGATAGGCATTGACATACA
SNP26	E108468_L294	AAATGAAAGGAGCCATGAGAAAGTGAATCGTACCATCACACTATCATAGATTGCTGCATCAAAGGCTTTAATCTTTATCTTAAGGAAGTAGATCCATGGAGGATTATTACAAGGAGATGGAGATGCTTATGATGAGGTTAAGCATGAATGAGGATGGAGAAGCAACCATGGCAAGATTCCTTGGTGGTTTGAATCATGAGATAGCCAATCAACTAGAATTGCAACAATATGTGGAATTGGAGGAGATGTTGCATGTGGCTATTAAATTAGAGCATCAATTCAAGAGGAGGGGTA	209	C/T	C	GAAAGTGAATCGTACCATCACAC	TTTAATAGCCACATGCAACATCT
SNP27	E97109_L294	TCCGCCTAAGCAAAGCATCGTGTTCCTGATGACATAATATTATAAAGTTTTCTTCTTTCTTCTTTGGGCTTTGATTTCTCTCAATTTGTGGGGTTATAGAGGTATTAAATGGAGCTGTGAATTTACGTTGATGCCTGCGACTTGTCATTCAATTATGCTTTTCTTTTTCCAATAGTGCTACTTAAAACTTCAAGTTTTCAAACACAACCTCAGCATTTGTGTCATCTCCTTCATTCGCCACGATTTCAATAATCCCCTCGCAGTCTGTTATGCTTAGCCTTATAAGTTGCGATA	112	A/G	G	CCTAAGCAAAGCATCGTGTTC	AGACTGCGAGGGGATTATTGA
SNP28	E84745_L294	AATTGATTCTTCTTCAGTTTCTTGATCTGGTTGCTCATTTTCAGATTTTGGAAGTTGTGTTTCAGCTTCAGCTTCCACTTGGGTTGTTTGGTCCTCCTTTGCCTTCATATATGGCTCCACCTCAAACTGAACTGACTTATCTTTGGTGGAAATTTCAATCCCTGCATCTTTATTACTCAAGCAAGGCATAATATTTTCATTAAAAATAACATCCCTACTTATTATGGTTTTAAAACCTTTCAAGTCTCTTGCCCACAGCCTATAGCCTTTAACTTCCTCGGGATAACCTAGAAA	101	S	G	ATTTTCAGATTTTGGAAGTTGTG	CCTTGCTTGAGTAATAAAGATGC
SNP29	E67405_L294	CTCTTTTTAAGTCTCTTAAATTAAGAGTTTATTTCCGGTAGACTTTGTTTAACTATAGGTCGTTAATTTTACGTGCGGTTCACATTATTTAAGAACGTATAGTAGGTCGTTTTTTGTAAATACGTGCAGTTCACAGTTTAGGATACATGTGTTTGTGAGAGGAATATAGAGTAGACCAAACGTATAGGTTTGAGAAATCTATGTACGTAGTTATACAAAATTACTATTAATGTTGATGCGTTGAGTGTACAAAAAGATCAGATTCATAATGAAATTCATGATTACAATCTTAAA	136	A/G	G	TTATTTCCGGTAGACTTTGTTTA	TGAATTTCATTATGAATCTGATC
SNP30	E117992_L293	CATCACAATTAGAACAACATTGAACACCAGTTACAAATTTCAAATTTAAAAAGTTGGTCCTCTAATATGATTTAGTAATAATCTCAAATAACATTATTTCCCATCTAAAGGACTAACTGTGACGAGTCTACTAACAACAGCACAATATTTCATTCATTTTTTCACGATTTTGATTATGTATCCCAATGTAATTTGTTGGCATTTCTTTATTCAACTGCTTCTACTTTCTTGACTTATTTTATTTATAGCAAAAAACTCTATAAGCAATATTCTACTGAAAAAATTGTTATTTA	176	A	G	GACGAGTCTACTAACAACAGCAC	AGAAGCAGTTGAATAAAGAAATG
SNP31	E31075_L293	CTCTTTTCCTTTGTTGGTGTTGTCTCAGGTTTCATCAGCTTAGATTGTGGGCTTCCAAAAGACACCCGCTACACAGAGCCAACGACAAAGATTGATTACATTTCAGATGCACCCTTCATCAGCAGTGGCATAAGCAAGAGCATATTGCCAGAATATAAAGCTACCAACCAACAGCAGCAGGTAGCCTTAGTAAGGAGCTTCCCTCAAGGATCCCGAAACTGTTACAAACTAGACGTTAAAAGAGCTGTCAAGTATTTGATCAGAGCTACTTTTCTATATGGCAACTATGACGA	99	C/T	C/T	CTCTTTTCCTTTGTTGGTGTTG	CTGCTGTTGGTTGGTAGCTTTA
SNP32	E185510_L292	CACATACACACACACACATATATCGTTGGCTAAATTAAATTATACTTAGACTATCCCAAGCTCCTCCTCCAATATATGGTACTACATTAATGGAACTTGTCAGTTTCTAGTGTCTAAGACTTACTATACAGGTAGTTGGATTTATGTCTGATATTGGACAAAGTCCACACCTGTCTGATATTGGACAAAGTCCACACCCAAACTTGTTAAGACACTTTCAATATCTTGACTTAGTTAGCTTTTTATTTTCTTACATGTATATACGAATTTTAAGATGCCAAGTGCTAGAGTG	95	C	A	TATCGTTGGCTAAATTAAATTATAC	AACTAAGTCAAGATATTGAAAGTGT
SNP33	E190263_L291	CTTGACAACTCCATCAAACATCTAAATCCTAATTGTTTCAACACCTACAATCTTACGAGATGCATTATTCCCATCAACATAGCACCTTTAGACACAGTTTCATATGTTGAAAACCAGTCCTAGTTGGGACACATATGAAACTTATAGCCAGAATCTATAATCCACTCATCACAAAGTTTATTATTATAAGAAGCAACAAGGAGCTCTCCATCACTATAATCATCTTCTGCAACACTGGCCTAACTAGAATTGTCCGGTTGTTTTCCGTTTTGATTAGCAACAGCCCTCTTA	181	G/T	G	CAACATAGCACCTTTAGACAC	TAATCAAAACGGAAAACAACC
SNP34	E137560_L291	TTGACCTTTTTTTTTTATTTATTTATTTTAAACTTTCAATTTTGATTGGAATAAAAGTTGACTAGTAAAATAAAAAAGGTTACTTTGTAAAGCACTTGCATACACTGGCCGCATAAAGATAATATTTATATATTATAAATAAATAAAAATGTATGAAAATAAGGTAGGACATGGCATTATTGATAAAGGCAAAATAGTTAAGGAAAGTCGCCGGCAGGAATCTTTGGATTAAATAATAATTTGATGTTGTGTTTTGGTATAAATTCCTAATGGCGCATTCACAATCAGAGT	206	A	A/C	AAAAAGGTTACTTTGTAAAGCAC	ATTTATACCAAAACACAACATCA
SNP35	E130447_L291	TCTGTCAGTATCCAGAACCAGGTTGAATTGTTTCCTAAGAAGCTTATCCCAAACACTCTCCCTTTCTTTTTCACCCTGCTATCCAGGGACCTTGCCTTCGAGGTTATGACAATCTTCTTTACAGCTTCCTGATTTCTCTTTTAGCTTTAACAAAATATATCCTGATGAAGTCTTGTGGCCCCCATACATATAACACTATGCAAGAACAGGGGGTGAGCCACGGATGGATTAGCTTTTGAATTGTTTGTTTGCCTTTTGTCCAAAACTGGTCTACATAGAAACCAAAGTTAT	153	A	A/T	TTTCTTTTTCACCCTGCT	CTCACCCCCTGTTCTTGC
SNP36	E227312_L290	CCCAAAGCTATTCCTTTCTCATTCCTTTTTTTTTTTTTTTCCAACCCTAAAAATATGACACACACTGAAAGCTTTAGCTAGCTTTTGATTATTTTCACTCCAGCATCCTCTTTCTCTTTTTGTTGGTTTGTGGCGCTTCTAGACTGGGCCTTTGGGAGGGTGGTACGGGACCCTGCTTCGGTCGGCTGATATGGCAGGCCCGATCACGACACCTGGCTCTCAGTGGTTGGTCGGCACCGCCTAGTAGAATTGTTGAGTTGTATATGTTTTTTAATTAGACAGTAATTTCT	152	T	G/T	TCCTTTTTTTTTTTTTTTCCA	AACAATTCTACTAGGCGGTGC
SNP37	E161553_L290	AGGTATGAATAGATTATGGACCTCCTCTTTTTTACGCCACTACCACCCTTTTCAGATATTACTTGCAATTTTAATCTTCTTCTGAGCTATAGTGAAATTAGATTCAAAAATTTTGATTCTGAATGTGATCTAATTCTAACAGTGCTTTGAAATTTTGATTCTGAATGTGATCTAATTCTAACACTGCTTGGAAAGAAACACAATCATGTACTTCCATAAAAACATTTCCTTTTAAAGTGTCTTTTTGTTTATTGTCTTAAGAAAATTCGATTGTGATACGTGGACAGCTT	104	C/T	C/T	ATTATGGACCTCCTCTTTTTT	CGTATCACAATCGAATTTTCT
SNP38	E63955_L290	CGCACCACCACTGCACCGACAGTGTGAAGATTGCACAGCCACCATTTTTGACACCACTGCACCGACAGCCACCATTTATGACAATGGCCATTGCTGCACCGAAAATGGATTGTTCAACAATTGTGGGCTACTGTCAGAGGCTGTTGAAGATTATGGCCATGCAACCGACCTTGTAAGCCTATAAATAGGCTCCATCCCGTTGTATGCAAGCCAAGCCAAGAGAGCAAGCTCAATATTATCCCAAGTGAGGAATATTGAGAGAAAACTCCGAGAGAGAGAGTGTTTAAGTT	139	G	A/G	GCACCGACAGTGTGAAGA	CGGGATGGAGCCTATTTA
SNP39	E18229_L289	TGATTCAAGCATGTTCTCTTTGTTCCAATTAAAGTCAACGTATAGGATTCATAATTAATCCTATTTCACATTCTACATTACGTATGGGAGTTGATTTGGGGCCTTTACAAGCTAAAAATTGGTCAAGGATAGCTTAGTGTTCAAAGTAGTCAACTTGTTTCCTAATTTGAATTTGACTTTTTATTTTAGGAAACTAATATGAACCTAGGACGACTTGCGCCTAAACCCATATTATATTAGATTGGATCTAATTATATTCAAGTTCTAATAGTCACCTTGACCTGTAACC	140	T	G	TCAAGCATGTTCTCTTTGTTCC	ATATAATATGGGTTTAGGCGCA
SNP40	E154456_L288	AAATATTCAACACAGAAAAATCATCACTTTCTAAAATAATTAAATTCTCACAAATTTTATTATTATTCAAATGGGGCCTTACACGTATTTTAACTTGAAGAAAAAATTTACATGCTTTTCTTGACATGAAAATATATATTAAAATTGTTTTAATTAAGAAATGCTAGCATTTCTTAAAAACTCTGTTGGATGAAAAAGAGGAAAAAACCAAAAACAAAGTAGTGCCTCATTTAACTAAGTGGAGGAGTATGTCAACTTACAAATCAGTCAAGTTTTTCAAATTTTTGA	167	G	S	TTTACATGCTTTTCTTGACATG	GTTTTTGGTTTTTTCCTCTTTT
SNP41	E116231_L288	CATGAATGCTTGCCAAGTGAATGTAGCGCCCACCATGTGCTGGGTCTTCTTCAACTAATAATTTTCCGACCTGTTTGCCCAACTCGAGATGTTTATGAACTCGGCAAGCATTGAGTAGAGCCCCCCAAATGACAGCATTTGGCCTTAGAGGCATTCTCTCAATTAACTCCTTGGCTTCTTTCAGTAAACCAGCTCGGCCAAGAAGATCGACCATGCAGCCATAATGCTCTATCGATGGTTTCAACTTGTATACTGCGTTCATGCTCTGGAATAAAGATTTTCCCTCAT	185	C/T	T	GAGTAGAGCCCCCCAAATGACAG	CTTTATTCCAGAGCATGAACGCA
SNP42	E111910_L288	TGGATATCAGATATAAGGGATTCAAAATCCACTAGTGGCTATGTATTTACATTAGCGGGTGCAGCTGTAACGTGGAAGTCCTCAAAACAAACAGTAATAGCTCGATGCACGATGGAATCAGAGTTCATCGCATTAGATAAATGTGGAGAAGAGGCAGAATGGCTACGCCAATTCTTAGAGGACATTCCAAGGTGGCCTAAACCTGTGCCAGCTATAAGTATACATTGTGATAGTCAATCTACGATTGGCAGGGCACAGAATATTATGTATAATGGAAAGTCTAGACAT	208	C/T	C/T	CTGTAACGTGGAAGTCCTCAA	ACATAATATTCTGTGCCCTGC
SNP43	E188353_L287	GGAATCTAGCCCGTAACATTCGGCATAACCGCGACCAAGATTGGATCGGTCCTTTTCCTTATTTCCGTCGATTACTCAAGACTTGTTCCCACCAAGCTGAAGCTCCCCCATGGAATTTGAAAGCCACCAAATGAACCTGTTTATCCTCCGGTATGGACATATACTCAAAGAAAGTTTCAACAGTTTGTACCCAATCAAGAAAATCTTCAATATTCAGAGACCCATCAAATTTTGGAATATCAATTTTAATTCGGTAGTCTGAAGCTTGGTGATCTTGAGCATACTTG	196	C	A/C	AAATGAACCTGTTTATCCTCCG	TTCCAAAATTTGATGGGTCTCT
SNP44	E173278_L287	CCCAACTAAAATTGATATTAGAAAAAAAAAAATTAAGAAAAAAATAATATATATAATATATTAAATATATGTACAATATTCCGCATCTAGATGCCTACAAGCACTAAAGGCTCCATGCAAGTCTTGGAAGCAGACAAACGCCCACCATAATATAACGTGGGCGTTGATCATAAAACAATTATTTATATCAGTCCAACCATGAAGCTGTTCCCATAAACATTGTCATGTTGGAGTATGTGGATTCCATAATGCCATGTGGAAGTAATGTATTGGTGGAGCTAGTTCAA	120	A/C	A/C	AGATGCCTACAAGCACTAAAG	TCATGGTTGGACTGATATAAA
SNP45	E132926_L287	CTAAACAGTTAAAAAGAAATTGAACATCGAAGAGATTAATAACTGAAAATAAAAGAATGTAAATTTCTCTAGCGTTTCAACAAAAACTAAAAGCATTTCTGCTTATTTCAGTTACATGCCTTTCTGTTGCTAGCTAAAAGATATTGATACTTTAACTAAACCAAAACACACTTGTAGCACTAAGGGGAAATTTTAATTGACAAGGACTTTGTTGCAAGTTGTATCAATGCCACACAAAGGTCAAAATACAGTCTCCTGTTTTTAGCATGGATTTCTGCCGTAAAAAT	117	T	G/T	AGAAATTGAACATCGAAGAGA	AGAAATCCATGCTAAAAACAG
SNP46	E97074_L287	GAATGCCTCGTCAACTCTCCTAGATTTGCATAAATAATTAATAACAATGCCAAAAATAACAACATCAGGATGAATATCCCTCTCTTTCATTTCTTCCATAAGCAAATTCATTCTTTTAAAATCATGTTTTCTTCCCAAACCTGTCAAAAGAGCATTGCAGGAAGCAGCCTCCACAAGACCGCCCGACTTCATCACATTATCTAAAACATCCCAAGCACGATCAGTCTTCCCGTTCCTACACAACCTTGAGATCAACTGCGTAAGCTGTATTTTACCAGGAAACACGC	103	C/T	C/T	GAATGCCTCGTCAACTCTCCT	TCGTGCTTGGGATGTTTTAGA
SNP47	E197167_L286	AGTCAGAAACTTCGAGCGCCCCGTCATAAGATCAAGATGTCTCGCCAGACTGAAAGTTTTGAATTGACAAAGACAAATAGCGGGCAGTTAAGCTTTCATGGCGATGTGAGAGTGGCAACAATGTACAAGGAATATTTCCCTCCTAAGCTCGAATTATAACTACAGTAAGGATTATGTAGTATTTTATTTCATTCATCCAAACGAATATTTAACTGTGAAGCTCGAATTATCTACTTTGTAACAATAATAGAAAAAGAAAAAGTTTACCAGACAGAACATTACAAGA	212	C	A	TGTAGTATTTTATTTCATTCATCC	TAATGTTCTGTCTGGTAAACTTTT
SNP48	E133841_L286	TATTCTGAGGTGTGTGAGTTTGATGCTTAGGATAGAGTTTTTTTTATTAAAATTTCATTCATTTAACCTAAAAATTAGATACTATACCAAATCAAATTTAACCCAAACATTTTCTTGAATCAAACTACCCAACTCGTTGACCATATATTTTTCTTAGTGTTTATCTTAATTTTTTTTTTCATTTGTCTTTTAAATATGATATAAACACCCCAAAAATCTATACTTTTCTAGTTCTTAAATTACAAGAAAACCTTATGGTGCTTGGTGATGAAATTTGAAATTTGTT	169	T	A	TTTGATGCTTAGGATAGAGTTTT	AGTATAGATTTTTGGGGTGTTTA
SNP49	E97995_L286	CGTTCGAAAAAAATATAAAATACATAGCAGTTTGTATGCGTTGCCTAGTGCCTCATTCTCTTTACATAAAGTTAAAAAACCCAACTACTATCCTTCTAAGTACCGTCTCTTCCTATTTCAAGACTCTCCAAAGAAGGTGCACACCAAAGCAAAGAATCCCTCATTTCTCCAATTTTAGTAAAGCTAGTACCATTAAACCTCATCACCTTCAAATGCTTCAGATTAGGCATAGGAGAAGGGTACTTCTGTCTTACTTGTTTTGGAAATATGAGAACCTTCAAATGTT	216	C	C/T	TACATAAAGTTAAAAAACCCAA	ATTTCCAAAACAAGTAAGACAG
SNP50	E77736_L286	CTACCGGGACAACGATGGCCAGTGCCTGTTACTGTGCCTTCAGCATTATCTCCCTAATCACCACTGGTCTGTAGGTAACACTAGCGATTCCCCTGAAGTTCTCGGCAGCTAACCAAGGCAAATGGGCTAATGGTTGCCATAACCACCATTGCTATCATCACCACGGATATTGTCATTTTCTTACTCTCTATTTTTTGCTTTTGATTTTCTTATACAACTCTCTTTCTCTAAAATATGGTATCTTTGTGTAGGTGCTTTAATTTTTTGCAGGGACCTTTTTATAGCC	196	A/T	A/T	GTAACACTAGCGATTCCCC	CTATAAAAAGGTCCCTGCA
SNP51	E110960_L285	AATTGTCTATGACGTTGGTTCCATTGGTAAATTGGCTGTTATCTTGAAATTTGTGATTTCCCAATTGTTGTGAATGAGTAGGTTCATTCTTCAAAGTATGGATTGTTACTGTTTTCTTGTAATCATTTTTCTACTTGAATTAAAGTTTCTCAGAAATCAAAATTTCTAGTGGATCTTTCTGATATCTAAGGTAACTTTAAGTTTGGAATTTTTTAGGTTCGCGGTTTCCTAGGGCAGGCACAGCTTGAGAGTGCTCTCTCAGGCATGGACCTTGTAATCATACCT	143	A	A/C	CCATTGGTAAATTGGCTGTTATC	TACAAGGTCCATGCCTGAGAGAG
SNP52	E71858_L285	ACAGTACTAAAATGGGGTCGATGTGTCTATAACAACATTCAGAAATTCATTCAGTTTCAACTCACTGTGAATGTTGCTGCTCTTGTAATCAATTTCGTCGCCGCAGTTTCTGCCGGCGAAGTTCCATTAACGGCGGTCCAATTATTGTGGGTGAATTTGATCATGGACACATTAGGTGCTCTGGCTCTAGCAACAGAGAATCCTACCAAGGAACTCATGGATAAACCTCCGGTGGGTCGGACTGCGCCTCTTATCACCAACATCATGTGGAGAAATCTTTTACCT	103	G	G/T	CTGCTCTTGTAATCAATTTCGT	TATCCATGAGTTCCTTGGTAGG
SNP53	E46888_L285	AAAAGTACGGAGAAACTTGAATAAGATTGAAAATATATACAATTAAGGAGAAAAAAAAGGGTGCATGTGATATGAAAAGATGTACCAAAATTTGAGGAAATATACAAACATGAAGGGATAATGACTGCTAAATTACCTTGTCTGGCTCACTGAAAGAGTTCTCTTCCAACAGATTGGTAGAAATGAGTACGGTCTTGTTTGAGCCAGAGGCTTGTATGGAGTTCTCCAATCCATCCACAGAAATCTTGAGATTCAGGGTGTTGCTTCCATAGTTCACAACCTGCC	145	A/G	A/G	AAGGAGAAAAAAAAGGGTGC	TGTGGATGGATTGGAGAACT
SNP54	E82717_L284	TCCTTTGTTGCATTTGTAATTGGTCTCTAAATACATTTTTTGGAATTAATGGCTCAATCTTAATCTTTTTACCTTTGAAATGGAACACAATGGCATTCTTTCTTCCATAGTGTATGGTGTCTTTATCAAATTTTCATGGCCTTCCCAATAAAATATGACCAGCATGCATAAGCAGCACATCATATAATACAACATCTACATATTTATCAATGCTAAATATTACCGCAGCTTGTTTGTTTACTTTCATTTCACCACTATCATTAATTCATTGTAATCTATATGGT	176	A	A/C	TGGCATTCTTTCTTCCATAGT	TAAACAAACAAGCTGCGGTAA
SNP55	E59475_L284	TAAAGGAATTTGATGTCTTAACAACTAAGGGGGATGTATTCAATTTAGAATTTGAAGGATTTTAAAAGTCTTTTAAAGTTTTGAGGTATTCGATTTAGATTTTAAGAGAGTCCATATAAATCTAATGATATTCAAGTCAGATTTTGATGGATTTTATAAAAGTCCATTAAAATCTAGATGTATTCAATTAGGATTTTATAAAATTCTTTTAAAATCTGATGGTATTTAAAAAGTCATTGATTTTAAAAGATTTTAAAAAATGATGGATTTTAATGGATTTGAAA	201	A	A/G	ATGTCTTAACAACTAAGGGGGA	TTCAAATCCATTAAAATCCATC
SNP56	E202793_L283	GAATGGTTAAAATAGAGTGTACCGTAAAAATAGTATATTAGAGGTAACTTTATGATAAGAGATGGACATAATACTTCTTTAAAAAAAGAAAAAAAGAAGGAAAAAGAAATAGCAATGCTTTAAGCCGGCTCTAAGTTTGAGCATTTGATCCCGATGCCAAAAAATAGAATGAAAATAGTTATATAAATAGTAATAACTGATGGTTAATATGCGATTCTAAAGTTTAACAAGTCCTCGAAACAGTTAGCAAACATAAAAATTCAAGACAAAAACAAACGAGAAA	133	C	A	GGTAACTTTATGATAAGAGATGG	TTGAATTTTTATGTTTGCTAACT
SNP57	E228217_L282	TATTAGATATCTTAAATATGTCTAGGCTGAAATTTGTTTTAATTTGACATTGCAGCCTGGTTCAGTTGGGACAAAGATTCTGGCATTCAAATTTTTGGAAACATATGTTTTACTATTTACTCCTGACATCGATGATAGTGAAAGACCTTCTGCAGAAGGTATTGCATTCTAACTAGAAGGTTAGGTGGCTATACTGCGAAGATGTGGCGTGGGTTTTAGAAAGTTGAATTACATATTTTTCTAATTTGCTTGCCAACCTGTTGAGGAGTTTGTTCCCTTTCA	146	A/C	C	GGTAACTTTATGATAAGAGATGG	TTGAATTTTTATGTTTGCTAACT
SNP58	E212130_L282	CCATCGCCGTGAAATCTTCCACGCTCGAAGACTCCGAGTCTCTTCAAAAAGAACAAAGGATTTTGGAACACTTTTCGAATTGCTCTGAGATCCTTCAATGCTACGGCAACGAATTGACAATCGAAAACGGCCAAAGGGTTTACAATTTGCTACTTGAATACGCCAATGGCGGTGACCTAATGGACTTGATCGAATCCCGACAAGGTAGATTACCCGAATGCGAGGTTCAAATTTACACCAGGATGATATTGAAAGGTCTTCTTCGCATTCATAAACATGGAT	122	C/T	C	ACAAAGATTCTGGCATTCA	AGGGAACAAACTCCTCAAC
SNP59	E202891_L282	GGATTTTCCATTGGAGGGGCCGGTAGGGTTTCCCTGGGATTAGGACTTATCTAGGGCTCCGATGAGGGATCTTGGATGGATCCGAATATAGAACACCAGTACCGATACATTTAAAACTATAAAATCAGAAATATTATAAGCTTTAAAAATGTCATTAAATGCCATTGGGACTAGTATATTTTCTAAACCTATATAATTATACATTTTCTTTTAAATGATTATGATAAATCCAATAACTTAAATAATTCAATTTTACCACAATAATTTCAAATCCATAAATAT	127	A	G	CTCTGAGATCCTTCAATGCTACG	GACCTTTCAATATCATCCTGGTG
SNP60	E227135_L281	TGAAGACAGGAAATGTTGGCTTTTGTTGTCAAGGCTGAGTTTCCATTTTATCAGAGCAAGTGCTTCCTCATTCTCATTGTTAGCTGCACCAACAACAAATGGTGCACCACTAGTTTTGAAAAATGATGAACCTGAAAGATATTGGAATAAACATATATAAAACGTTAACAAGAAGAAGGAAGCTTGTTTGTTGGACAGTAATGGATTCGCAAACTTAAAAACCATGTTTATTGATTAGAAAACAATTAGGAAACTATGGTTATGAGCCATATAGCTATGAG	162	A	A/G	TGCTTCCTCATTCTCATTGTTAG	TTAAGTTTGCGAATCCATTACTG
SNP61	E209869_L281	TTCCTATTTGGCTACTAAATTGGTTAACATGTATTCTGTCTGCCGTTCTTTACGTGATGCCCACCTATTGTTCGACAAAATTCCTAAAGGTAACTTATTTCTTTGGAATCTTCTAATTCGGGGTTATGCGTGGAATGGGCCATATGAGGTCGCTATTTCGTTATTTCATCAAATGCTTGACTATGGGCTGATGCCCGACAGGTATACATTTCCATTCGTGCTCAAGGCTTGTTCGGCGCTCTCGGCAATTGAAGAAGGGAGGAATATTCATGAACGGGTAA	110	G	C	TGTATTCTGTCTGCCGTTCT	GCATCAGCCCATAGTCAAG
SNP62	E146873_L281	AGGAAGAAGGATCTTCCCACGAAAATTGTCTCGCTTTAATTCACAAAATCAAGGTTAGAAAATGGCATATACAAATTACAATAATCATTAAAGATTCTCAATTCACCACAATTGCACTTTTAGATTCAGGTGCAGACTTAAATTGTGTTCAAGGTTTTATACCTAGTAAATATTATACTAAAACTAAAGAAAGAACTTAGCTAATGGAAGCAAAATGGATTTTCAATATGAAATCAATCATGCACATATTTGTCATAATAAAATTTGTTTCAAAACATCAT	132	A/G	G	ATTGCACTTTTAGATTCAGG	ATCCATTTTGCTTCCATTAG
SNP63	E57945_L281	CCGAAGTTATACATTCAAGCCATGGTGGGAGAACTACAAAGAGCACTATGGTTGGAGATGAGGCAGATCCCTGATTAGGATGGAATCATCAATCCAAACGCCGTAGCAACGACCTCCACAAAGGTTTGCTCATGGACGTGGTAGAGGAAGAGATATTCCAAGAAGGGGAGATTGGGAACAAGTGGGAGATGACTATGAGGAAGAAGAAGAAGACATTGGTTCGGGAATCAATCAATTCCATGGGAGAGAGAGGTTAGACCGAGGCAATGACTATGGACGAA	168	G/T	G	CATCAATCCAAACGCCGTAG	TCCCACTTGTTCCCAATCTC
SNP64	E124096_L280	CTCACCAATAGAAAGTTCCACACCATAGACTAACTCGCATGCTTCATCATTTATGTCATCTTCCACTTTCAGTAAGTTACAGTTTACTTTGCTGGTAACTTTCTTTGCCCTTGATCTCTGAAGATTGAGCTTGCATTTTCCCTGGACAAAACTGAAGCTTTAAAGTCAAGGTTGCACTTCTTCATAAGATAGAGTCATTTATAAAAGATTATAATATTTCTAGTCCTAAATGATTTTGGAAAATCCAATAATAAGATACATGTATGCTTGTGCACATGCA	129	G	A/G	ATGTCATCTTCCACTTTCAG	CTTATGAAGAAGTGCAACCT
SNP65	E89387_L280	TTTATTTATCATCAGAGGCAATCTTTTCTCAATTCCTTCTTGCTTTAACATGATGTTACAATCTCTATTGCATTGTTCAGAAACATGTGCTGAAATGTAATATTCTGGATGCCATGTTCTATATGGACTTGTCTCAATGTTGGTTACATCTTTAAGATACTTTGTCTCTTATGGTTTGCCACCAGTATATTCGATGTAGTTGGTTTTTAAGTTTTATACGTCGCTTGAAAGTTGCTGCCATTATTAATAAGTGGTTTAGCATGCCTTTGCTGGTATCTTA	137	G	A/G	TCATCAGAGGCAATCTTTTC	CAACTTTCAAGCGACGTATA
SNP66	E202093_L279	AGCTGCAAATTGTGTTTTTTTGGCAACTGACATGCTCATATGAACTTGGACATTTCACACTGTATATTATCAAACTTCGTAAGATGGTCACTGTAAAATGCAATACTATTTTCCTTCCAAGAATTAGAAGGAAAGAATATCAAATTCTCTTTCATTTTCTAGTAAAATAATGTTGAGAAAATCTACATCCACAGGTCGACAACCCAATTGAGCCTATGACTGTTCCAATTGTTGTTGAGACAGCACCGTCAGCAATTCTACTTACAAATTTACTCAGAA	137	A/C	A	TCAAACTTCGTAAGATGGTCAC	TGGAACAGTCATAGGCTCAATT
SNP67	E200009_L279	CTGTATCATGATTATCTATAAATGTGACAGCCCTAGAAGGCCACCATCCAATTACACCTGGTGGCTTTCCCTGGGGATCACGTAGACGCCAGTATTGTCCCTTAACTGCTTCCTGCATGGAATACATAAACAGATGCCTTTAACATGTTAAAGAAAATGGAAGAATTAAAAGAAGAAATTTTGATAAAATAGCAAAGTGGAGCTATATACTGACATTAAATGACTGAGATCCTGAAGTTATTGCATCCAGGATATCAAAGACTTAAACTCATCTGAATT	199	A/G	A/G	TATAAATGTGACAGCCCTAG	ATATCCTGGATGCAATAACT
SNP68	E179424_L279	ATCTGCGATGTGACGCTATGAATTGGCTTCTGTAAGTGCTTCCATATTGTGATTGAGTAATTTATCTGCAGTGTACTATCCTCTTCTTTTCTCCCTTGGTTTTGTCAGTTAATTGCAAAATAAGGATGAGCTAACTAGAATTGCTGGTTTTGGTACTATTTCAAAGTCCACTGAAAACATTACCTTCTACATGTTAGTAGAAAATATTTGTGGACACAACAGAATCTATTGACCTCACACAATGCTAAAAGGGTGTTCAGGCTTCCTCCATCCCTTCTT	169	C	A/C	CTGCGATGTGACGCTATGAA	GGAAGCCTGAACACCCTTTT
SNP69	E67891_L279	TCTGTCTGACTGGCACTCTCATTTAGGTCATCCCTCTTTCAAGGTATTATTGAACATGGTGTCTCAATTTTGTATTCCTGTGTCTCACTTCAAAAATTTTAATTGTAATGCATGTGCCTATAATAAACCACACAAATTACCTTTTGGTGTGTCTTCTATGAGTAATTCTAGATCACTTCAATTAATTTATTCTAATGTATGGGGACCTTCAGAAATAAAATCTCATGATGGGTATAATTATTATGTGCTTTTTGTTGATCACTTTACTAAGTGTATATG	184	G	A	ATTTAGGTCATCCCTCTTTC	GGTCCCCATACATTAGAATA
SNP70	E213397_L278	AAAATGCAAATTTGACTTTTTCTTTGACTTGCTTGGATTTGTTTTCTTTCTTGATACTGTTTAAGACTATAAGATTTGAGCAATGAATATTTTACTTGTAAACAATTCATTTAGGCATAACCACAAAATAAAATTATCACTTGCAGACGTTATTAATAGATATAGGCTACTAAATAATGCAACTTCCACATGCTTGGTACAGTCAAATGCAACAACTCAATTGTACTCCCAGTTTTTTCTATTCAAACATATGTTAATTGAAATGGAAGATTCAAGCC	215	A	A/T	TCATTTAGGCATAACCACAA	GAATCTTCCATTTCAATTAACA
SNP71	E192999_L278	GTCTTTGATGCAGCAACCTATAATAGTGAGTCGGCATAAATCTCTTCCTCATGGCTCCTTTCATTTGTCGCCAATTAGTAATCAATTCATCACCAACTCTCCTTTGGTGCTTTGCTTATTAGTCCACCATTGGAGTGCATAATGGCGAAATTCCAAAGCAGCCAATTTTACCTTTTTTGCCTTAGAATAATTATGGCAATCAAATATCATCTCCATACGCTCCTCCCATTCTGAGTATGCTTTTAGATCACTTTTTTCCAAAAATGGTGGGATATTCA	169	T	C/T	TTTGGTGCTTTGCTTATTAGTC	TCAGAATGGGAGGAGCGTAT
SNP72	E128378_L277	GTTACTGGTTTTCCAAAGAAGACTAATGGTGGTGTGTCATATGTTCTTCCTAATGACTCTCATTGGATTGAATCATCCCTCTATGCTGTTAAAACAAAAAATGATGGGGAAAGCTGTCAGTTACATAATTCAATTTCTTCTACTGGAACAACTCAGACTCATAGGTCACTACCTTGTATTAATACCAAAGAAGTTTCTTCATCAATTCAACAGTTAGAGAATGATAATACCGTTGAGGCAACATCAATTTTGAATGATAATGTTTCAACCACAATTG	164	G	A/G	TTTCTTCTACTGGAACAACTC	CCTCAACGGTATTATCATTCT
SNP73	E80785_L276	TAATTGCACTGAGCAGCAAAGTCTAGTGCTTGAACAAAATTCATTGTCGTATGCAAGTGAAGATGTTCAAGAAAATTTGAATCCAAGTTCTGATATTATATGGCAAGGAACAATTTCAGAGACCGGAAACGTTGAGTCGCAAAAAACAACAGATTCAACCACGTTGTCTGATGGCTGGGATACAAATGATGCAGTAGAAGAAGTCGAAGACAATTACCAGCAATATTCAGAAACCAACTATGAATGGATTAGTGATATCTCACGTCCAAGGAGCCA	175	C/T	C/T	GATTCAACCACGTTGTCTGATG	TGTCTTCGACTTCTTCTACTGC
SNP74	E62297_L276	TGTTCAACTGGCCTTCTTCCACAGCAGATTTCAAGTGCAACCACCCCAAAACTATACACATCGGATTCTTTACTAGCTCTACCAGTTGTGACACACTCTGGGGCTAGGTATCCCATTGTGCCTGCCAAAACTGTTGTTTGGGAACCCAATTCATGGTCTACAAGCCTTGCTAGGCCAAAATCTCCGAGCTTAGCATTAAAATTCGAATCCAACATGACATTGCTTGACTTGATATCTCTATGCACAACACATTGCTCCCACTCTTCGTGAAGATAC	131	C	C/T	CTTCTTCCACAGCAGATTTC	AGGCTTGTAGACCATGAATT
SNP75	E134222_L275	ATTTTTGGCCACGATGGGTTTGAAATAGAACAGACCAAGGATATAGTATAAACTCATCACTCACATATATACATAATAAAAACAATAAAATACAAAAGCATTACCTTTTATTCATTCTAATTATAATTATTTGTTGAAACTTGAAACTCATTAACAAATTTGTGAGTATAGTAATGGAAAAAGTTCTGTATAACTATTATAGACATTACGTTCTGGACTGGAGCCACCAACTTCATTTAATAATTTCACTCATAAAAATTAAAAAAGAAAAAAGA	103	A	A/G	GATGGGTTTGAAATAGAACA	TATTAAATGAAGTTGGTGGC
SNP76	E203777_L274	ATAGGTACTTTATAAAACTCATTGATGATTATTCAAAGATAATGTGGATTTGCTTCTTAAAAACCAAGGATGAGGCACTATTGAATTTTAAAAAGTGGAAGAATATGGTTGAAACTCAAACCACCTAGACTATCAAAAGGTTGCAACCCAACAATGGCCTTGAACATTGCAATTAGTTGTTTGACGCTTATCGTAATGAGCATAAGATTGTTAGGTATACGACAATGATGATGACTCCTTAGAAAAATTCTTTAGCTGAAATAATGAACAAAAT	151	A	A/C	AACCAAGGATGAGGCACTAT	CGATAAGCGTCAAACAACTA
SNP77	E155681_L274	AGAATGTGGCAATGTCCACATTAAACAAAATACCACATTGGAGTTGGCAAACACTTAACAAACACACAACACTTACATTCCATTTCACAACTCTAAAAATCTATCAAATTACTAAAAACAAAGAAACCAAGCAAACTTGAATTAGATAAGACAAAATAACAGCTTAATTTCACGCACTTCAATCCAATACAACTTACTAAACCACTCGCACGCTTTACCCAAAAAAAAAATCTTAAAAAATCCACAACTAGTATAAGCAGAACCAAAAACATAC	172	A/G	A	CACTTACATTCCATTTCACA	TTTTGGTTCTGCTTATACTA
SNP78	E160472_L273	TCCTCAAATCAAAGTTATTACTTACAGAGAAAAGAGATAAGTTAGAAACACTAAAAGTAGCACTAATACTATACTCACTTGGTAAATCTAAACGATATGCATTATCGTTTAGTCTCTCTAACACTTGGAAAAGTCCATTTCCTTTTGTCACAAGCTTAGACTTGCGTTGGGCTACAAATTTTTCTTTCCTTAAATGCAACCATACCCAATCTCTAGGTTCAAACACCATAGGCTTTTGGCCTTTATTAGCTATACATGCTTATTATTCTGTTC	134	T	C/T	TGGTAAATCTAAACGATATGCA	GCTTGTGACAAAAGGAAATGGA
SNP79	E138109_L273	GATATTAGATACTTGCCTTTTTAACATGAAAAAATTAAAAGTTGATATGTTTTAACCATTTTCTATATTTTGATTAATGTTTTGTGATTTTTTTTATTTTTTTATTTTTTTGTTTAATTACAGTCATTTGGAGCCGATAGGAAAGAAGTCAGAGTTGTACTTCCATGAATCAAAAAAACGAAACTGGAAACTTTCCCATAACTGACAACTCGCCTTTTTGTTCTCCTAAATGGATTACATCCATCAAATTCTCCAGGGCAAAGAAAACAAAAA	172	A	A/G	TTTGGAGCCGATAGGAAAGAAG	GCCCTGGAGAATTTGATGGATG
SNP80	E214859_L271	ATAAAGTGGTGGTTTGAAGTTGGAGTTCCTCAAAGGAGGAGGAGTACCTCTACTGCCACTCAACTCATCCAGCACCGATACCGGACTTGGCTGCTCCGTATTATTAGACTCCGACCACATTCCGCCGGAGCATCTTTTCCGGCTTTCTTCGCCTTCGGGGCTTTTAAACGTTATCGCTGACGATCGGAGTCTCTCGGCCGACCGAACTGCGTCGATGATCTTCTTCAGCGCCTTCAAGTCTTTATCGCATTTCTCCAATGCTCCAAGCAGC	124	G	A/G	AGTGGTGGTTTGAAGTTGGAGTT	GAAGAAGATCATCGACGCAGTT
	76 SNPs were verified and four SNPs marked by yellow background were not be verified by Sanger sequencing.
			37
			0.942529
