# Supplementary material for: Rapid SNP Discovery and a RAD-Based High-Density Linkage Map in Jujube (Ziziphus Mill.)
Source: PLoS One. 2014 Oct 10;9(10):e109850. doi: 10.1371/journal.pone.0109850 (PMC4193841; doi:10.1371/journal.pone.0109850)
Supplement: Table S3 — The data production, quality, alleles and tags of F1 population. This table lists all the basic statics of all the 107 accessions including the sequenced data; the quality rate (Q20 and Q30); the read length deal with following the result of Figure S4 and alleles and tags which were obtained from basic analysis result by the software of stacks. (XLSX) [file pone.0109850.s008.xlsx]

## Sheet: Sheet1
Sample	ID	Reads(M)	Bases(Mb)	GC(%)	Q20(%)	Q30(%)	Reads Length	Alleles	Stacks	Tags
P1 (Female)	1	5.03	366.89	34.36	98.96	96.7	72.9404	61292	200800	4780301
P2 (Male)	2	3.36	245.04	33.84	98.92	96.66	72.9286	52901	176039	3116967
S100	3	4.52	329.87	33.99	98.92	96.59	72.9801	63425	196010	4310153
S101	4	5.71	416.69	34.49	98.86	96.41	72.9755	71125	212471	5471164
S10	5	8.12	592.41	35.09	98.75	96.17	72.9569	69246	197933	7887589
S102	6	2.4	175.07	33.98	98.84	96.43	72.9458	37406	141956	2093804
S103	7	3.09	225.84	34.39	98.82	96.31	73.0874	45451	156215	2797803
S104	8	3.79	276.85	34.49	98.84	96.35	73.0475	55664	180583	3517263
S105	9	3.12	227.59	34.36	98.86	96.39	72.9455	47304	165620	2829042
S106	10	3.41	249.28	34.16	98.8	95.99	73.1026	52673	176482	3157361
S107	11	3.69	269.34	34.94	98.79	96.13	72.9919	50928	171469	3383422
S108	12	2.53	184.58	33.86	98.87	96.45	72.9565	41595	151902	2245736
S109	13	4.37	319.15	34.52	98.84	96.38	73.032	58550	192583	4119058
S110	14	4.78	348.79	34.57	98.84	96.37	72.9686	61781	194855	4529577
S111	15	3.18	232.46	34.95	98.86	96.35	73.1006	42821	155508	2869171
S112	16	3.23	235.72	34.35	98.92	96.62	72.9783	49248	168313	2941111
S113	17	3.23	235.44	34.04	98.91	96.55	72.8916	49729	168357	2965372
S114	18	3.28	239.34	34.58	98.96	96.71	72.9695	50283	166148	2971652
S115	19	3.88	283.11	34.22	98.95	96.64	72.9665	57489	183989	3632761
S116	20	4.26	311.25	34.32	98.91	96.59	73.0634	57822	190657	4016123
S117	21	4.65	339.73	34.51	98.9	96.6	73.0602	61110	193518	4370920
S118	22	3.7	270.46	34.56	98.99	96.74	73.0973	54849	177988	3421470
S119	23	3.46	252.83	34.56	98.97	96.72	73.0723	47589	167244	3178379
S12	24	1.81	132.07	33.39	98.89	96.64	72.9669	27617	117266	1523912
S13	25	5.83	425.65	33.53	98.94	96.79	73.0103	79030	210089	5609712
S14	26	2.54	185.4	33.22	98.92	96.7	72.9921	41089	151025	2308292
S15	27	2.09	152.71	33.28	98.95	96.87	73.067	33630	134716	1838306
S16	28	2.77	202.11	35.66	98.97	96.7	72.9639	32804	132158	2503912
S17	29	3.36	244.98	33.86	99	96.93	72.9107	49307	165075	3151757
S18	30	2.7	197	34.1	98.96	96.74	72.963	36443	141619	2449825
S19	31	13.67	997.72	34.6	98.98	96.81	72.9861	76557	217231	13404740
S20	32	6.22	454.2	34.17	99.04	96.98	73.0225	66446	196983	6036411
S21	33	5.38	392.86	34.63	98.99	96.83	73.0223	59939	191369	5179285
S2	34	6.01	438.71	33.96	98.97	96.79	72.9967	64921	196811	5824057
S22	35	1.16	84.44	33.1	98.95	96.8	72.7931	14568	78035	831850
S24	36	3.58	261.19	34.15	98.84	96.49	72.9581	47097	163688	3338192
S25	37	5.22	381.3	34.11	98.78	96.14	73.046	63081	196946	5008272
S27	38	7.09	517.58	34.39	98.92	96.68	73.0014	69254	203301	6882678
S28	39	2.19	160.05	33.54	98.92	96.72	73.0822	34349	134033	1937098
S31	40	3.25	236.93	34	98.95	96.85	72.9015	48286	162924	3023767
S3	41	1.86	135.86	34.11	99.02	96.91	73.043	22034	104767	1555924
S32	42	3.05	222.69	34.12	98.97	96.8	73.0131	41395	153022	2808498
S33	43	1.81	132.34	33.51	99.01	96.97	73.116	26979	115555	1530272
S36	44	3.65	266.26	34.57	99.04	96.94	72.9479	47808	160676	3403600
S37	45	1.37	100.05	34.33	99	96.88	73.0292	11670	68240	1030273
S38	46	8.72	636.88	34.42	98.92	96.68	73.0367	73988	209617	8497710
S39	47	2.33	170.18	33.75	98.94	96.77	73.0386	34981	139093	2054815
S40	48	5.85	427.14	33.95	98.85	96.54	73.0154	63857	195341	5645694
S41	49	9.11	665.01	33.43	98.8	96.25	72.9978	76996	218225	8892137
S42	50	4.04	294.63	34.11	98.8	96.38	72.9282	53493	175205	3817746
S43	51	2.3	168.24	34.12	98.9	96.7	73.1478	30519	123995	2010177
S44	52	4.16	303.74	34.33	98.89	96.64	73.0144	52750	172926	3934133
S45	53	2.24	163.28	33.55	98.98	96.89	72.8929	35105	138773	1982748
S46	54	3.82	278.74	34.72	98.91	96.65	72.9686	47406	162428	3551805
S47	55	9.89	722.31	33.8	98.96	96.89	73.0344	76036	218053	9661599
S49	56	2.59	188.83	34.58	98.99	96.83	72.9073	31349	127844	2313700
S50	57	4.08	297.48	34.48	98.98	96.77	72.9118	51292	172368	3854737
S52	58	3.5	255.28	34.43	98.97	96.77	72.9371	50392	163977	3268970
S53	59	2.75	200.88	33.97	99	96.88	73.0473	38253	139228	2494016
S54	60	5.66	413.54	33.36	98.98	96.9	73.0636	68298	198502	5487502
S55	61	9.62	702.07	34.04	99.04	96.97	72.9802	76587	219773	9408545
S56	62	4.57	333.67	34.59	98.9	96.58	73.0131	60897	189548	4307014
S57	63	3.85	280.72	34.27	98.93	96.61	72.9143	58189	187550	3614399
S58	64	5.24	382.54	34.85	98.89	96.47	73.0038	64139	201633	4992303
S59	65	4.86	354.62	34.63	98.91	96.54	72.9671	60631	193508	4605147
S6	66	9.96	727.27	33.63	98.93	96.69	73.0191	78200	218852	9738060
S62	67	4.01	292.75	34.46	98.87	96.52	73.005	55577	178662	3735622
S63	68	4.58	334.2	34.48	98.86	96.43	72.9694	61485	191925	4306706
S64	69	4.81	351.08	34.72	98.85	96.4	72.9896	62977	192790	4524078
S65	70	3.45	252.05	34.24	98.88	96.49	73.058	52481	174385	3186426
S66	71	4.39	320.8	34.42	98.83	96.11	73.0752	64133	197932	4133266
S67	72	5.03	366.95	34.52	98.82	96.28	72.9523	64122	198334	4754454
S68	73	2.83	206.42	34.46	98.9	96.52	72.9399	41601	149953	2526204
S69	74	3.83	279.34	34.52	98.87	96.49	72.9347	52424	179976	3556942
S70	75	7.12	519.99	34.05	98.88	96.54	73.0323	76151	219054	6915561
S71	76	3.77	275.47	33.83	98.91	96.6	73.069	59674	188785	3576844
S7	77	4.36	318.35	33.77	98.89	96.62	73.0161	57065	182946	4165214
S72	78	6.1	445.32	34.38	98.95	96.73	73.0033	67670	209534	5846251
S73	79	6.2	452.5	34.47	98.94	96.65	72.9839	75974	214601	5912177
S74	80	4.81	351.42	34.59	98.92	96.56	73.0603	61451	194838	4560255
S75	81	3.69	269.42	34.76	98.89	96.48	73.0136	49954	170695	3397138
S76	82	3.57	260.75	34.6	98.87	96.45	73.0392	51388	170873	3282809
S77	83	3.36	245.15	34.68	98.88	96.41	72.9613	48920	168776	3061042
S78	84	3.84	280.1	34.59	98.86	96.39	72.9427	57562	184686	3551637
S79	85	3.67	267.67	34.41	98.88	96.44	72.9346	50713	174904	3404547
S80	86	3.7	270.03	34.09	98.92	96.59	72.9811	57644	183641	3451622
S81	87	4.56	332.9	34.72	98.86	96.36	73.0044	59731	190881	4286603
S8	88	5.71	416.81	33.25	98.84	96.54	72.9965	68683	202746	5532102
S82	89	4.01	292.62	34.62	98.84	96.39	72.9726	55129	179883	3738743
S83	90	4.44	323.87	34.49	98.82	96.29	72.9437	63031	196384	4191052
S84	91	3.54	258.24	34.03	98.84	96.36	72.9492	53306	178589	3298626
S85	92	2.38	173.55	33.72	98.86	96.41	72.9202	39363	146434	2100280
S86	93	4.71	343.71	34.3	98.78	95.95	72.9745	66438	201745	4476994
S87	94	1.81	132.38	33.83	98.78	96.18	73.1381	25496	112365	1482366
S88	95	2.43	177.12	33.87	98.87	96.43	72.8889	38565	146322	2135145
S89	96	3.53	257.85	34.4	98.83	96.35	73.0453	53256	176431	3246072
S90	97	4.19	306.09	34.6	98.84	96.36	73.0525	59041	187116	3934649
S91	98	3.46	252.39	34.6	98.86	96.37	72.9451	50224	173079	3169145
S9	99	12.16	888.01	34.21	98.76	96.06	73.0271	77268	221006	11857042
S92	100	3.79	276.8	42.33	98.66	95.55	73.0343	40857	156737	3417484
S93	101	4.54	331.62	34.51	98.91	96.51	73.0441	59211	188082	4281753
S94	102	2.17	158.47	34.82	98.92	96.55	73.0276	28609	117733	1806829
S95	103	4.35	317.32	34.57	98.9	96.52	72.9471	57198	184856	4065948
S96	104	4.46	325.23	34.26	98.86	96.46	72.9215	60602	190996	4221664
S97	105	3.41	249.08	34.11	98.89	96.47	73.044	49528	170592	3159597
S98	106	5.44	397.48	34.56	98.86	96.41	73.0662	65186	202989	5207405
S99	107	5.07	370.13	34.53	98.88	96.45	73.0039	65289	199906	4805927
