# Supplementary material for: Rapid SNP Discovery and a RAD-Based High-Density Linkage Map in Jujube (Ziziphus Mill.)
Source: PLoS One. 2014 Oct 10;9(10):e109850. doi: 10.1371/journal.pone.0109850 (PMC4193841; doi:10.1371/journal.pone.0109850)
Supplement: Table S4 — The genetic distances and consensus sequence of RAD markers in the integration map of jujube. This table lists all the genetic distances and markers of each linkage group. All the RAD marker in the final linkage group have been found in an unique consensus sequence, the haplotype of each parents in the tag and the type of marker also have been showed in the table. (XLS) [file pone.0109850.s009.xls]

## Sheet: Sheet1
Marker	Consensus Sequence Tag	Linkage Group	Genetic Distance	P1 Haplotype	P2 Haplotype	P1	P2
RAD63739	AATTCTCTCTACGATATTGGCGGTTATGATAATTTATACAAACAAAGGTGCTTCTCAAAAATTGTTTTCTTGT	LG01	0	C	C/T	nn	np
RAD102651	AATTCTATGTTAACATAATCAACGTACGTTCTTTTGAAATGTTCAAATAACACCTCCCAAATTCCCAAAACAA	LG01	0.2	AG	AG/GT	nn	np
RAD181815	AATTCGTGATAAGCTTACCGGACGTGGAGTTACCTGCTCCTCGGATATGCAGCACCCTCTTGATACGTGGAGA	LG01	0.67	GT	AC/GT	nn	np
RAD183606	AATTCATCAAGAAAAATGAAACTTACCTTTGGAAGTTCACTCTGACGCCGGATTGATGAAGTTCTCCACCCAA	LG01	0.75	A	A/G	nn	np
RAD178466	AATTCGTGGATAATGTTTATCTCGAATTTGATTTTCCTAGAAATTTTAGGAAAAAACGAAATCGTAAGTAAAA	LG01	0.81	A	A/T	nn	np
RAD172777	AATTCCAACCTACTTGAAAGACAATTTTACCAATAACAAGCTTAGGAAATAAGTTTTATATTTCATTGAGTAA	LG01	1.12	A	A/G	nn	np
RAD81272	AATTCATGTGGTGTCCCTCTAAATCCAACCAAATCTTTGATTGATCATATCTCAGGGTGGAAGAGAGGAAAAA	LG01	2.24	GA	AG/GA	nn	np
RAD145484	AATTCATGCTTTTCAAACTCTTTATTTTTATTTTTATTTTTTTTGGGTTACCTATACTTATGGTCCCCTTAAT	LG01	2.38	T	A/T	nn	np
RAD49761	AATTCGACATTTGTAAAAGTTCATATTCGGTTGTCATCCAAATTAATACAAAATTAGTGAAATTATTTTTTAA	LG01	3.38	A/T	A/T	hk	hk
RAD191179	AATTCATAACTACAACATCGTACCTAACTTTCCAAATGCCAAGGTATTATTAGAATTGTTATTTTTTATTTAA	LG01	4.3	A	A/C	nn	np
RAD122008	AATTCTCCTTCTGAAATGATGATGGAATTTTCTCTAAAGCTGTTTCTAAAACTGTTGATTTCTGTTATTGACA	LG01	4.63	CG/GG	CG/GA	ef	eg
RAD1178	AATTCTTAAAAATGGGGATGAAATTGCTGTGAAAAGGCTCACGAAAGCTGCAACTGATGAAAGAAAAGAGAAA	LG01	4.8	AA/TG	AA/TG	hk	hk
RAD178047	AATTCAAAGCCAAGTAAGTTGGCTTCTCTTAAGCTCAAGCAATTCTGGAAGCAAATTTCTGCAGAACATAATA	LG01	4.89	T	A/T	nn	np
RAD117967	AATTCTTCCTATTGCTACATATTACATGGTGGTTCCATGGTATATACATGGTCTGGAAGCCTTACTACCACTG	LG01	6.06	CT/TA	CT/TA	hk	hk
RAD140086	AATTCAATGATTTTCATAGATCAAAATTTCCCAATATTGAGATAATCTGTTTATGTTCCTTATAGTTATTACT	LG01	6.21	TC/TT	AT/TT	ef	eg
RAD169040	AATTCAAGGGCTTTAAAGCTTGTTCTCCACTATGTGAGTTTGAGCAAGTAACCATTTGGTGAAAGAAGGGAAG	LG01	6.6	C/T	C/T	hk	hk
RAD66542	AATTCTTTAGATGTAGTAGTACACCACCATAACCTTAATAATTTTCAATCATTCTGTAATTAAAAAGATCAGG	LG01	6.66	A/G	A/G	hk	hk
RAD184482	AATTCGTTGGGCAGTGAAAAGGTGGCACGTTGGGTGATACCTGGCCGGTTTTGGTGGTATGTATCCTTCTTAT	LG01	6.69	C/G	C/G	hk	hk
RAD114756	AATTCTTTGGCTGTGCTAAAGTATGTATTAATGCACACTACCAGGTTCATGCCTTCGTACGAGAAACTAGGCA	LG01	6.7	GA/GT	GT/TA	ef	eg
RAD40189	AATTCCTAATTATGAAATTAACGAGTATAATACAAGAGCTTTAACACAGAAGTAACAAACTACATGATATAGG	LG01	6.82	A/G	A/G	hk	hk
RAD80584	AATTCCTAGAAGTTGCAAATTCCTGCCATTTTTTTTAGCTGTAATGAATGGAAACTTCCCCCAAATAATTTCT	LG01	7.28	A/C	A/C	hk	hk
RAD81398	AATTCAACGGCCAAGATTGCAGCCCACACCCATTGTAGTTGTTTGATCTCTTAACAGTGTAAATATATATTTA	LG01	7.49	CG	AT/CG	nn	np
RAD76525	AATTCAGTCCTCAAAGCAAAAGACATAAAAAGGGGAAAAATTGTGTTGATTTGTTCTGATCATAGAAAAGAAG	LG01	7.96	AG	AG/GT	nn	np
RAD23074	AATTCACCACTTAAACATTTTTTTTATTTAATTCATAAAAAAGGAGAGATTATTTTCCAAAAAAAAAAAAAAA	LG01	8.4	A	A/C	nn	np
RAD37700	AATTCTTCGGTTGTCAAATCTGAAAACTCATTGATGTCCAACTTATAGGTATGATTATTATTCCCATTACTGT	LG01	8.78	T	C/T	nn	np
RAD197704	AATTCAACATTTGCATGAATTATTTAACATTTAAATGTCAATGACAATGTTAACATTTTAATATTTTAACTTC	LG01	9.1	A/C	A/C	hk	hk
RAD48835	AATTCAAAGATCCTCCAGCTTTCTGACTCAATTCATGAGGCTGATTTTCAAAGCTAAATGAGTTGGACAGATC	LG01	9.25	T	C/T	nn	np
RAD156609	AATTCGGCGTATTCGAATATCTCGTAGAGTTCACAATGTATGGTTATAAGGAAATTCCTGGACATGGTGGAAG	LG01	10.16	AA/TG	AA/AG	ef	eg
RAD64509	AATTCAGCTTTCATTGAAGTAACTTTTACTAATCTCAGGGTTTTCTTATCCTGATACAATACCTTGCTGATGT	LG01	10.31	A/G	A/G	hk	hk
RAD92407	AATTCTAGGCTGTGCAAGAAGAACCAACCTTTTAATAATCAAACAGAGGTTTTAATTTATTGTCATTATTATT	LG01	11.02	AA/AT	AT/GA	ef	eg
RAD8848	AATTCATCTTGGCTCTATCTTTAATTTTCTTTTTAGTATCACTTGTCAAGAATTTAAGTTTTTACCTTAGAAG	LG01	11.56	A/G	A	lm	ll
RAD173549	AATTCCTGTTTTTAAGTACTTTTTTGCGGGTGCATCATCCAAGTTATAATAACGTACCTATCGATTTATATGC	LG01	11.69	AC/CG	CG	lm	ll
RAD82811	AATTCAAAGCTATCATCAAGTGGCGTGATTGGTTAAGAAAACATGATTTATTTGTTGTTACTTTTTAAAATAT	LG01	12.03	A/G	A	lm	ll
RAD53710	AATTCCAGAGTTCGCTTTTTTTCGTTGCATAGAATATCTAAAAACGAAATACAAAATGAAATTGTTAGTTACT	LG01	12.08	A/G	A/G	hk	hk
RAD131625	AATTCCGAACTCATTACGGAAGCTTTCTTTCTATCCTCAATCCTCAGCTTATAAATTGTTATCTAAAATTGCC	LG01	12.62	A/C	A	lm	ll
RAD73455	AATTCAGTGCATCCAACGATCCCTGCAAAATTTATTTTCAGACCAAAGCTTCTGGCATAAGGAGAATTTGCAT	LG01	12.68	A/G	A	lm	ll
RAD54882	AATTCTCCTCAGTATTGTATCATAATACCTCAGGGAGATTAGCCTTATTCAGTGAGTCTCCATATTTCTGTTA	LG01	12.85	C/G	C/G	hk	hk
RAD81234	AATTCACAATTAATTCCACAATAAATCAAATAAATATTTAGCACATAGAAATTAATTTCCAAATATTTAAATC	LG01	13.18	A/G	A/G	hk	hk
RAD120263	AATTCAATGTGTATATATATACATATATATTATAGCTACTGGCATTTAGCAACAAAATATATCTTAAATGTAT	LG01	13.96	CC/TT	CC/TT	hk	hk
RAD167284	AATTCAGAGTCAATAGTAGTCCATTCTGCCTAACTAATTTTGACTTTTGCCACATTGTATATTATACTTCTAA	LG01	14.11	C/T	C/T	hk	hk
RAD138491	AATTCAAAAGTGCCTTTAGAATCTCTTCCCTCACAGGTAAAGTCCTATATATTTCTGATGAAGGAAATGGGCT	LG01	14.21	C/G	C/G	hk	hk
RAD133000	AATTCCTTACCCTGGAATCCAACCAAATGTTCTATTCGATGTAGATCTTTATGCAGCAGAGAAGGAGCTTTTC	LG01	15.16	C/T	C/T	hk	hk
RAD85228	AATTCTCAGATCGTTATGCGAAAGGTCGAGAACTTTAAGTTTGGGGAAAACAGAAAGCCGAGCCAAATTGGTG	LG01	16.06	A/G	A	lm	ll
RAD108759	AATTCAGTGAAGGAGCTCGGGATATAAGAATTTGGTTGGAAAATCTGACTCAACGGTCGTCGCTTTACATGGA	LG01	16.52	A/G	A/G	hk	hk
RAD152667	AATTCAATATCTTCATCCGATCTTAGGGTAAGGACCAAGGAAAGTCGAATGGTCTTTCTCACTAATAGAGCCA	LG01	18.76	G	A/G	nn	np
RAD30200	AATTCTTTTTATCTTTTCCTGATATAAAATTTTGGTTGCTGCTCAAGTTGACTATTACGTGTTAATATACATG	LG01	18.81	A	A/C	nn	np
RAD70359	AATTCTGTTACTGTTCTCGATGAAGCTGTTCGTTACTTAAAGTCTCTTAAGGTTGAAGTTCAGAAGCTTGGAG	LG01	18.82	A	A/G	nn	np
RAD107087	AATTCATAAGCAAGACCATCTTTTAAGTATCCTTTTTATCCATCTTGGCTTACAATAATGATAATAACAAATG	LG01	18.93	T	C/T	nn	np
RAD7860	AATTCAGTCAAGCTAACAAAATCAATTTTACATACAAGCATAATTACAACCAGAAAATCCAAGTGCCAGCAAA	LG01	18.95	AG	AG/CA	nn	np
RAD26534	AATTCGGCATCTGGCAATCGGAGTTCAGCTCCCCAGCTCCTACTAACTTTTACCTTGATAAAAAGCAGAAAGT	LG01	19.82	C	A/C	nn	np
RAD145546	AATTCCAGTGTAGGGGTTGATGATCAAGGGTCTTCTTCTTCTTGGGCTTTACGGTTGCAGGGGTATCCTCTCT	LG01	19.96	G	A/G	nn	np
RAD40882	AATTCATTAACTTTTTTTTTCCCTATTTTCAACGTCCTTGCAATATTCCATGCAGCTCGCCAATAAATGACGG	LG01	20.07	G/T	G/T	hk	hk
RAD82280	AATTCATTGACTCTCCCCCTATATCTCTCTCTCTCTCTGCTCCCAATTTTATTTCTTCAAACTCCCCACTTGG	LG01	20.12	C	C/G	nn	np
RAD127160	AATTCTTCATCACTATTTTGGTCTTGAACTCGCTAGACAGAAACCACATTCAGGGTCACTTTCCTTTCACTGC	LG01	20.14	C	A/C	nn	np
RAD194001	AATTCTCTAGTTTTAAATCAGGGACTCGGTAGATAACAAATATTAAAAGGATTATCACATTTCACTGTAAATT	LG01	20.58	C/T	T	lm	ll
RAD41663	AATTCTCTTATTGTCATGTATAGTAAATGTGGAAGTATAAATGATGCAGTTGAGGCATTTAAGAGGACAGATA	LG01	21	A/C	A	lm	ll
RAD182794	AATTCTGTTACAAATGCGGTCTGATCTCTCATGTTACTGGAAATTGTAAGTTAGAGAAACCAGCTATGATTAT	LG01	21.06	A/G	G	lm	ll
RAD158854	AATTCTAACTCAATTGACCCCTTTTAATGTCAATATTTGAAAAGAAAACAGGATATTCATTGCCAAACTTTTT	LG01	21.31	C/T	T	lm	ll
RAD132416	AATTCATGCCCTTCTGTAACTTATTATCATAAATGCTATCATACCATAACTTGTTGCCATAAATCTTACTATG	LG01	21.73	C/T	C/T	hk	hk
RAD145345	AATTCCTCCAATCAGAATATAAACTTATATCTTATCCATGCATGCATGATTATGAGTTCAAGTGTGCTTTTCA	LG01	21.88	A/G	A/G	hk	hk
RAD154111	AATTCATAGAGTACCACTCCAAATTTGAGCAGTCACCCATGATCCAAAAAAATCTGAGCACTCAATATTGAAA	LG01	21.93	A	A/G	nn	np
RAD50280	AATTCTTCAACTTTAGCATCTCATTTTCAAAAGGGCATTTCAAAAAATAAGGTTTTACGTATTTGATTGTATC	LG01	22.42	A/G	G	lm	ll
RAD42133	AATTCAAAATGAGAGACTACATTAAAGTGAATATATTTAGTCAAATTCAAAAAAGCTACCAAGCTTAATGTGT	LG01	23.05	CG/GA	GA	lm	ll
RAD8390	AATTCACAAGTGTATATGGATGCTGAAAGCCAAGTATGATTAATCTAGTACTGTTACTAGAACTAGAGAAGAT	LG01	23.37	T	C/T	nn	np
RAD137293	AATTCTTGAAGGAGGCTTATACAAGCTGCAAATTCCTTATTCCAGTTCAGGAAGGAGGTCCTTAACTACAGTA	LG01	23.39	C	A/C	nn	np
RAD177236	AATTCTCCTTGTCTCAATTTATGGTTCGACAAAAGTAAGTAGGAAATCGATTCTCTTATCTTATTATGAAAAG	LG01	25.54	GA/GT	CT/GA	ef	eg
RAD99976	AATTCCTTTGCTTAATTGCGCCTCATAGCCCGTGTCACCTGCACAGCCTGATTAATGCGCTTTTATAGGCCCT	LG01	26.44	GA/GG	GG/TG	ef	eg
RAD37236	AATTCTTTGTGTTCGGCCTTTTGCAGATGGGAATGATGAGTGGGGATTTTTGAGAGTGGAGAAGTGGGGTCGA	LG01	26.53	G	A/G	nn	np
RAD191146	AATTCACTGTGACTCACTGTTCAAACTGAACAGGCAATTGTTGCTACATTTTGTTTCTAAAGAATGTCTTCCA	LG01	26.58	AC	AC/TG	nn	np
RAD99852	AATTCATATAAGATGTATATGTAACCTGTGCATCATCATTCTTTTCATCCCCCACAGCACCAAAGTCACTTAC	LG01	26.68	A/T	T	lm	ll
RAD164436	AATTCCATGTCAGAAATTACAAGCTTCTGCAATTAATGAATTTATTTGTAGGAGATTATCTAAGAAAAAACCA	LG01	26.73	G	C/G	nn	np
RAD36701	AATTCTTAATGAAAAATAATAATGTTTAGTTATGGGTGGGATTTATTGCTGGTGTGGTAGACCCATGGTACGT	LG01	26.95	C/T	C	lm	ll
RAD130433	AATTCAGAAAATTATGAACGAGTTTGAGTTCATTTTAGGTACAAAGAAAAGGTAAAAGGCTTTATATGCATAT	LG01	26.96	T	G/T	nn	np
RAD15450	AATTCACGCGGTATTGTGTACTTGAGATTTCCATCCTTTGTATATGTGTATCCATTGTCCATACATCCACGTC	LG01	27.3	G	A/G	nn	np
RAD165937	AATTCATTATAATTATATAATTTACATTCCCGTTTCTTTAGATTTCCATTTAACACTTTTAAATAGTTAAATA	LG01	27.76	T	G/T	nn	np
RAD44070	AATTCTATAATCAATTGTAAAAGAATTGTGGATCATTTAGTTGTTTGGTAAAAGTATAATAAAACTGATTATT	LG01	28.22	AG	AG/GA	nn	np
RAD183503	AATTCCATCTTGCAAACCCAATACCAACACCAAGTCCGTGTTGCTCAGAAGCCGGAAGTGCCTGAGGCAGCGC	LG01	28.47	CA	CA/TG	nn	np
RAD181706	AATTCAAACCTAGTCTATATTATATACTCAATAATTTCACATGTTATTTAATAATTATAGTGAATCAAGCCCA	LG01	28.57	TC	AT/TC	nn	np
RAD48368	AATTCGGCACACTCGCTACTGAATAGTTTATAGACTTTGCATATGCAAGATAGCCTTTGTTAAAGTATCTTGC	LG01	29.33	CG/TA	CG/TA	hk	hk
RAD65739	AATTCACTTGATATCACTAAAAAGTCATGGAAACTGATTAAGGCCGAAGCTAAGCTGGTCATTTAAGTGGTGT	LG01	29.68	G	A/G	nn	np
RAD59786	AATTCACATTGTATGAAGGCGAAACATTGACCCAAGCATGGCAATCAAATTTTTCTTTAACTTGTTTATTTCG	LG01	29.72	T	C/T	nn	np
RAD101704	AATTCATAGCCCCTTTGGCTTATCAAGGATGCCCAATTCATATATTACCTAAATAAGAAATTACTAAATTGGT	LG01	30.12	A/C	A/C	hk	hk
RAD188019	AATTCTGCCATTTGACTCCAAGTGTTTACTTACACATAATTGGTTATATATGCCCCATTTTTTAATGGATTTT	LG01	30.23	G/T	G/T	hk	hk
RAD132943	AATTCTGATCTGATGAAGGAAAATTATATGTGTATGTATATATATATGTTATATGTAAAAGAAAATTGACACA	LG01	30.28	A/C	A/C	hk	hk
RAD109252	AATTCTGTTTCTTTTATGGGGGAGAAAAGAAGAATAAAAGATAATTATGTACTTTATTTTAGAAAACTGTATT	LG01	30.68	CT/TG	TG	lm	ll
RAD104546	AATTCATTCTATCCATGTCTTCCCATTTCTTGTTTGAAATAGTTTCCAACTGCTTACGGATCTAAATTTCCTA	LG01	30.89	AC/CT	CT	lm	ll
RAD148691	AATTCAAGTGGTTAACGTGTGCAGTATTTTCGAAAATGAACTGGAGCAACTGAGATTCTTTTTCAATACAGAA	LG01	31.05	GC/GT	AC/GT	ef	eg
RAD175502	AATTCCTTGGATTGTTTAGACTTGCAATAGTAACTAAGAGGGGGGTAAATCTGTGCAATTAATGCAATATGCT	LG01	32.23	CG/TC	TC	lm	ll
RAD47944	AATTCATCCTTTTAGAAGTTAAATTTATTTCTTTCAGGGAAGCTTTGATTTTAACTAACTCTCAAAAGTCCGT	LG01	33.66	A/G	G	lm	ll
RAD174087	AATTCTGACGTCTTAGAATTTAAGTAGTTAAGAGTGAAAATGCTTTTTATGACAAGTTGAAAGCCATTACTCT	LG01	34.49	G	G/T	nn	np
RAD7180	AATTCATTGTCATTCTTTACTGATTTGGTTCGAAACTAGGTCTTTGTACTTCGTCTGTAATTGGGACTTTGCA	LG01	34.64	GT/TG	TG/TT	ef	eg
RAD122648	AATTCAGTGAAGCTCTGTTTTCTCTGTTCTGCTAATTTTGTATGGTAGGAAACAGAGCTTAAACTGATTATTT	LG01	35.12	G/T	G/T	hk	hk
RAD84607	AATTCTGGCCTTTGTTTCCTTTCGTTATCATTATTATTATTATTAGTATTATTATTGTTAAGTGATTTTGAAA	LG01	35.21	T	C/T	nn	np
RAD94641	AATTCTCAATTTTTCTTTCTTGGTGTTCTGGATTTTTGTGTTAGTGCTGTTGCTTAGTGATTAGTACTCATGC	LG01	35.56	G	G/T	nn	np
RAD108403	AATTCATTTGGACTTGGACTTAGTTAGACTAAGAAAGCGCCCCATCTATTGCGGCAGCAGAATGGCGGGGCAG	LG01	35.77	A/G	A	lm	ll
RAD148716	AATTCTCGATATGACTGTGCCAAATGATTTGTCATACTTTGATATTGTTGTAGTTTTTACGTGTTTTTTGTGT	LG01	36	TC/TT	CT/TT	ef	eg
RAD84077	AATTCATGGTTGGTCCATCTGCTACTTTCTCTTGGACACACAACATTGCTATGTGAATGCATCTCACTATCTC	LG01	36.2	C	C/T	nn	np
RAD187192	AATTCTCCATGTACCAGATTATTAATTTGATAATATTGTTTTATACTGGCGTTTTCTTGTTTTCAAGGCTGTG	LG01	36.25	T	A/T	nn	np
RAD64391	AATTCGCTGACAACTTAGGTTTGATTTATCTAATTGGATAGCCAATTAAAATTAATTAAGTTGAAAAAGTAGA	LG01	36.27	CA/GG	GG	lm	ll
RAD12641	AATTCTCCCAGTGGCATCGACGATTCGAGCGTCAACGACGTTATCAGCACCGAGGCCATATTTTCTCATCATC	LG01	36.28	G/T	G	lm	ll
RAD119271	AATTCAGAAACACCCACCGGAATCAAGAAATTCAACAGGCCCTGATATCCAATAGATGCTAATGTACAAGGCC	LG01	37.04	C/T	C	lm	ll
RAD152792	AATTCAACTGATTAGTTTTATCCCTGGACCTTGACACCAATTGGCCTTTTCACTCTCATTCTAAATGTTTACT	LG01	37.22	A/G	A	lm	ll
RAD157254	AATTCTCTGTGAGTATACATGTCAAATATATTGTAAATTCTCAGTGAGCAGTTTCGGTTATGTTGGCCCATAA	LG01	37.37	C/T	T	lm	ll
RAD45808	AATTCATGCATTCAATGTTGGAAACAGAAGAGAAGAAAACTAATTGATGCATTTTTGGAATCTGTTGTAACAT	LG01	37.42	A/G	A	lm	ll
RAD184831	AATTCCTAAAAGAACAAGCAATAAACAGCAATCAAGGTTAAAACAGTAAATTCAAAGGCATAAAGGGACGAAG	LG01	37.63	C/T	T	lm	ll
RAD159676	AATTCCTTTGTAAATGTTATTTTTTGTAAATTTTGTTTCATTTTTTAAATGATTATGCAAAATTTGTTTAATT	LG01	37.73	A/T	T	lm	ll
RAD179735	AATTCTCGCCTTCTTTGTTGGTCTTTAAGCTTTAATTAGTTCTATGTTAATGTTCTATATTATTTCCCATTAA	LG01	38.21	C/T	T	lm	ll
RAD131101	AATTCATTAATAAAAGAGGTCAACAACGAAGCAATGGCGTTGGCAGGAATTTGTAGGTGACCTATGTCTTGGG	LG01	38.62	A/G	A	lm	ll
RAD79738	AATTCGATGAATGATTTTTCCAAGCATATGCATTAATTTGGAAATACATTACTATATGAGCAATTAACTTTGC	LG01	38.68	AA/TG	AA	lm	ll
RAD68679	AATTCAGGATATTTGTGGAGGAAAAAAATATCTTTTTATTTATAGATCATATTGTAGCTTATGAGGTGCTTCT	LG01	39	G/T	T	lm	ll
RAD111985	AATTCTAGGTAACCGATATAACTATGGTTAACTACATGCAAGAGGGTGAGAATGGTTAAAACTTCTTGGCCCT	LG01	39.22	GT/TT	GC/TT	ef	eg
RAD129534	AATTCATCTTTCACAAACTTTGCACCTTCTTGCAAGTGGAGTTTTGACATTTCGTTGCACATGATCAGAGAAG	LG01	39.51	AA/GA	AA/AC	ef	eg
RAD132438	AATTCATAGAAATTATTCTCGTCAGGAGTGATTTCACAATGACTAAATTCACTTCCAGGAAATAAAAGTGCTT	LG01	39.79	C/T	T	lm	ll
RAD175774	AATTCACGCCGGATGCAGGAAGATATGATGTTATATGGGTTCAGTGGTGTATTGGGCATCTCACAGATGATGA	LG01	40.21	G	A/G	nn	np
RAD135172	AATTCTTTCATATTGTGTCACATGACAAAGATGGTTCCCCTATGTTTAAAGGATATACAGAAATTGCATAATA	LG01	40.31	G	G/T	nn	np
RAD153938	AATTCAGGCAAGAAAGAAAGTAGGCATTGTCGAAATCAGCAGCGTATTATTGAATAAATTTATGCTTCCAGCA	LG01	40.34	CA/GG	GG	lm	ll
RAD22949	AATTCCAGAAGGAAATGGAGAGTGAAGAAGAGATGAATCATGGACCATGGTGGTGTCTATGAGATATGCTTGG	LG01	40.57	GG	GG/TA	nn	np
RAD58182	AATTCACCGTTAAGTATAAATTCATGAAAATAGTTATATTCTTGAGTTCTTTTATTTTTGGCGAGCATGAGTA	LG01	40.62	A/G	A	lm	ll
RAD177558	AATTCCCAAATATCTGCCAGCAAGACGAAAGCAGTGCAATGATTATTCAATAGTTGAATGAAAAAACAAATAC	LG01	40.97	AG/GC	GC/GG	ef	eg
RAD38205	AATTCTCGCAGTCCAAAAGCAAAACAACTCAGCACCGTGACCACCCATAATTTATTTATTATAGTTGCAAGAA	LG01	41.08	A/C	A/C	hk	hk
RAD102328	AATTCCAGGATCTCTACAGTACTGTAGGAGCACTGCGATGGAAGTTCCAATAAGAACATCAATTTTGAGAGAC	LG01	41.18	A/G	A/G	hk	hk
RAD69582	AATTCTTGCTGCTGAATACAAGTTCCGGACTAAGCTTTGGTCTCGATTTGATCCTACTACTGGTAATTTTGGT	LG01	41.23	AA/TG	AA/TG	hk	hk
RAD67462	AATTCGTGATGATGATGAGGAGCACTCATCATCATCGAATCCCGTTGGCGTTTCCGAGGAGTAGCATAAGAAG	LG01	41.59	T	G/T	nn	np
RAD37953	AATTCTTATAAATGACACTTGAAAAGCGAGCCAATTGGATTCTTTTTGAAATTGAATGAGTAGTTTTTTTTTT	LG01	41.7	CC/TG	CC	lm	ll
RAD17636	AATTCATGTCTCGTTAAATGCCTTCTTTTAAAAAGATATTCATACTTGTTTAATTGTTATGTGTCGTTTCAAA	LG01	41.78	G	G/T	nn	np
RAD119400	AATTCACTATTTCCTTCTTGAAAGATATGAGATTGCTCACTGATTTTACCATTTATTGTCTTGCATCTTTCAA	LG01	41.85	T	C/T	nn	np
RAD197717	AATTCAGCGAGATCAACTGAGAAAAACTGGATGGTATTGGGCCATCAAAAGAGTTCCCCTGCAATTTCCTACA	LG01	41.87	G	C/G	nn	np
RAD65240	AATTCTGTCTCATAATATACATGGTTCAGATTCTGTGGTAGCAGACATAAAACAAGACATAAGAAAAACAGTG	LG01	42.19	GA	GA/TG	nn	np
RAD9827	AATTCTCATTAGCTCTAATTTTTCTTCTTAAGTAATAAAGCTATTTCCCAACTCTTTAAAAGGCTCAGGAATA	LG01	42.33	G	A/G	nn	np
RAD116526	AATTCAAGAAATACACAAGAAAATAATAGAATTGCACAATAATTATCAACCCACCATTCAATCACAATCCAAA	LG01	42.35	C	C/T	nn	np
RAD29689	AATTCAGTGGTGGAAATTTGCCGTTTTCATCTGCGGAAAAGGAAAAAACCCAAAATTCAGTGGATAAAAAATT	LG01	42.38	A	A/G	nn	np
RAD112117	AATTCATGATGTTCAAATACGGAAGTCAAGTGCTTTTCTAACGGTTTTTAAGTTTGACAGAAAGGGACTTCTT	LG01	42.44	A	A/G	nn	np
RAD113472	AATTCAACTCCATAAGATAGATTTGGGGAAACAATAACGACATAAAAAAGCAGTCTTTCTCCTTGTGACATAA	LG01	42.48	CG/TG	TA/TG	ef	eg
RAD158117	AATTCATAACTACCTCTTTAAGTCTTAACAATATCCCAATTCACTCAGAACCCAACACTATGATTTCCCAAAA	LG01	42.61	A	A/C	nn	np
RAD139077	AATTCAATAACATTTTAATTTCGTAAACAAAGTTTATTGAATAAATTTGGTGATTTTAACACTGAAATATTAA	LG01	42.68	G	G/T	nn	np
RAD98350	AATTCCAGCATAGTAGGAAAGAGGTACATCTGTATGGAGGATTTTGATGAGGGTTTCGGGATTTGGAAGGAGG	LG01	42.81	G	G/T	nn	np
RAD171126	AATTCAGGACAGAGTGGTGCCGTTCTAACTCTACATCTGTCCCCTGTTTTTTGTTCGCGAGGAAATTTTCTCA	LG01	42.94	GG	AA/GG	nn	np
RAD572	AATTCTTCCACACAAGCTGGGCAACGGCTTCATTTACTGAAACATCATGCTCATCCTTTTCCTGAACCAAATT	LG01	43.02	T	C/T	nn	np
RAD27370	AATTCACTTTTCATGAATTTATATTATAATTTTTTTGTCCATCACTAATATATTACCACATCATTTGGTAAAT	LG01	43.15	T	C/T	nn	np
RAD1091	AATTCTTACATTCACTGCAGCATGCAGATACTTTCGTCAGAGAATCTCTATGATTTGTTGTATCTTTGTATTT	LG01	43.38	AG/CG	AA/AG	ef	eg
RAD24229	AATTCTTTCAAAATGACAAGCAATAACCTTCTATTTGCTCTTCGCATGCTGTTTTCTAACACCTGATAGACGG	LG01	43.6	A	A/T	nn	np
RAD54520	AATTCCTAGGTTTACAAACTGGTTGAACACATTCGGGCCAATGGCGGTAAGGTCACCAGGGAGCCTGGAACTG	LG01	44.36	C/G	G	lm	ll
RAD185097	AATTCTGGAGCGAGATGTCAGCACCGGCGGAGGCCAAATAGCGAGCCGCCACGGCGTCGTTCAATCTGACAGC	LG01	44.55	C	C/G	nn	np
RAD20061	AATTCGGAAAGAAGGGTGTACTTGACTCCGGGAACAACAAAAACCCAAAACAAAAGGAAACCATATTGCCTGA	LG01	44.76	C	C/G	nn	np
RAD183627	AATTCTGTACAATGATGAGAAGTGGGACTCAACATCCAGGAAAGCTCTTTTAGTTACGTTCCCCAGCAGCAGA	LG01	45.14	C/G	G	lm	ll
RAD27554	AATTCTGTTGGTGGAAGCATCCACCGTAACTATGATTTGCTCCTTCGCCATAGGCTGCACATAGTTGGAGAGG	LG01	45.17	C	C/T	nn	np
RAD25623	AATTCCTACTTTCCACCTTCTTCTCCTCTCTTGTTTTTTCCTTCTGGCATTCTTGAGACACTATCTTTGTTAT	LG01	45.41	T	C/T	nn	np
RAD36971	AATTCATCGGGTTTTGCCGTATTTTCCGCTGGCTTTACTGTATTTTGCTAAGTTGGCTTTTTCTCTTTCCTCC	LG01	45.77	GG/TA	TA	lm	ll
RAD175659	AATTCATTCATTGTAATGTTATACATATACATAGCTTGCAAAAAATGATGTGAAAGCACACTATGGCTGAACC	LG01	45.83	C/T	T	lm	ll
RAD106499	AATTCCATCAAAGTCATAGGCCCCTTGAATTTGTCGATCCATCTATACCACTGTAACACCACTCCTTCCAAAT	LG01	45.93	C/T	T	lm	ll
RAD108333	AATTCATGGTGAACTTGTCAATTATGTTAATTATATATTTTGGTATTTGAATTGAGATTTTTAATTATTTCGG	LG01	46.02	A/G	G	lm	ll
RAD69541	AATTCCATGTGATTTAATATATTTTTGCGTAAATTAATTTAAAGGATTTAAGAAAAATAAAAATTTTTAGTGT	LG01	46.13	A/G	G	lm	ll
RAD161290	AATTCATAAGAGCATTGATGAATCATTTTGATCTAATTGAATAAAAGGACCTATCGGAAAGCCCTCACTAGAT	LG01	46.16	C/T	C	lm	ll
RAD190595	AATTCTATAGATTTAACTATTGTCTCAACAAAATAAAATATTCTATTACAAAATATAAAGAGATTTATCGTTA	LG01	46.23	G/T	G	lm	ll
RAD97623	AATTCAAGAACATAGAAGGAATTTTTAGGTTTGTTAATCACAAAGCACAATTTTCATGGTATTTATAGACATT	LG01	46.25	A/T	A	lm	ll
RAD90358	AATTCCATAGGTCAAAACAAGTTTCAAATTTTGTAAATTTAGTTTGTACCTCAGTCGAAATTGAAGAATTAAT	LG01	46.39	C/T	C	lm	ll
RAD39885	AATTCACTTGATATCACTAAGAAGTCATGGAACTGGTCAAGGCCGAAGCTAAGGTGGTCATTTAAGTGGTGTT	LG01	46.44	C/T	T	lm	ll
RAD58652	AATTCATTTATCAACTCCAAAGATCTTTAATCAAATTTGAAGAGCCAACCAGAAAGGATTAACATTTAACATT	LG01	46.5	A/G	G	lm	ll
RAD13243	AATTCATAGACTTAAGGGATTTATACTGTCTGAAAAGTATTTAATATGTTATGGTTTTCCCCCTGGATTATTA	LG01	46.61	A/C	C	lm	ll
RAD142591	AATTCATAATTTCATTGTAATATTATATCAATTCAGACGCTATAACCATATCTTTTCTTATGACATTTTCTTT	LG01	46.72	C/T	C	lm	ll
RAD117385	AATTCTTGTTGGTCGTCATTGAATATGGGGCCATTAGGACCAATTATGGAAGCCATGATGGTGATAAGATGTT	LG01	46.73	C/T	C	lm	ll
RAD140122	AATTCATATAATCATCATATTCATACTAAATTTCAATGAATCTCTACAAAAATTAAGAGAGAGAGTAGAAACA	LG01	46.84	C/G	G	lm	ll
RAD76400	AATTCTCATCTCGTAGCAAATCAAAAACCCTCTTTGGTTGAACAGGAAGCCAGAAGGAAGTAGCAGCACTTAG	LG01	46.85	GG/TC	TC	lm	ll
RAD98018	AATTCACATACTCTTAGGTTTAAAATTCATCATATAATTCTCTTCTAAAAAGGTGGCTTAAGTACTCACAATC	LG01	46.9	AA/TG	AA	lm	ll
RAD186814	AATTCATTCTATCTTTATCTTACATTTTATTTGTTTTGAATTTGTTCCCCTAGGTATAGACAACTAGCGGACA	LG01	47.52	GA/TA	GA/TG	ef	eg
RAD184544	AATTCACGAAATTATATTCAAAACAGGGTCTATAACAAAGCCTTCTGTTTGTTCTTGCTCTTCTCTAGAACTT	LG01	47.64	CC/TT	TT	lm	ll
RAD40866	AATTCGTGCCCCAAGAGCAAAAGTGTTTGGATATGGTTCAGGTGGTGTTTTCTACGCTATTCGAATGCTAGTT	LG01	47.64	G	G/T	nn	np
RAD65480	AATTCCATGATAGAGTTACTAAATACCTAAAAAATATTCAAGCCTTTTGATTTAACAATGGCAAAGAGCACTT	LG01	47.89	A/G	G	lm	ll
RAD171358	AATTCATGTTGAAAGGAACGAAGCTGGACAAGGAGGATGAAGAACCTCAGAAAAAATACAATAACATCATCAA	LG01	47.97	AG/CA	CA	lm	ll
RAD142345	AATTCATTTCCATTATTCCATGTAAACAGTGCACCAGATATAAATCCTGTTATATGCAATTGAGGAATGGATG	LG01	48.04	A/T	A	lm	ll
RAD148118	AATTCAAGAAAATGTTGTCTTCTTACTCCATCCTCATCACTTGATGAACCATAAATACTCTTTAACTCATCAT	LG01	48.29	A/T	A	lm	ll
RAD58357	AATTCCTTGTTGGTTTTGGATTTAGGTCTAATGCAATCTTCAAAGGCAAATATAAGGGATATAATATAGTTAT	LG01	48.32	C/T	C	lm	ll
RAD44945	AATTCAGCACTTTTATCCGATTACAATTAGGAAAAACCATGAGCATTATTATTGCTATAGAATTAAAGCAACA	LG01	48.43	A/G	G	lm	ll
RAD142198	AATTCTTGCAAACAAAAATAATAATTTTCCTCAACTTCATATATATGTTTATGTCTGTACGTATTGCTGTATA	LG01	49.04	TA	AG/TA	nn	np
RAD64	AATTCCCATTGGATAATTCCTAGAGGATATCCAATGGAACCTCACTTATAACGTGGACAACAAACACAAGTAA	LG01	49.14	CC	CC/TT	nn	np
RAD169086	AATTCATCATCATTCTTCCTAAATCTCTAGTTTCCTCTCCTTCTCTATGTGCTATACAATATGTTTAGGATTT	LG01	49.99	G	G/T	nn	np
RAD9297	AATTCTTGGAGTCTACTTAGAAATTGGAGTACAGTGAGGTTTTCTTACGAATGATATTTTTGGTATACTCACA	LG01	50.25	AC/GA	AA/GA	ef	eg
RAD117113	AATTCTCAGTGATTATTTTTGCAAAAGTTTTAATTTTGTATTTTTAAAATCTTTATCTAATACTTTAATATCC	LG01	50.41	A/T	A/T	hk	hk
RAD135728	AATTCTATAGCAATCCATCAAATCCTTTAAAGTCTATAGCTTATTTTAAATCCATCAAACTCTAAATTGAATA	LG01	50.61	TC	CT/TC	nn	np
RAD65173	AATTCAAAGGCGATAAGAAATAGCTGCCTTATCATCTGTAAAAATTCTAAGTTCTTCATCACTTTTAAAATAT	LG01	50.71	C/T	C/T	hk	hk
RAD155534	AATTCCATGATACGCTATGAAATAGGCGTAGGTTTTTGCAAGATAGTTTGTTAAATGAAGAGTAGAGTTATCG	LG01	51.1	CC/TT	TT	lm	ll
RAD184413	AATTCACTAGTTAAGCATTGAAACCCCATGTTGCCCAGTTTGCTTCACTGCCCACTCGTGGCATGGTGTGAAT	LG01	51.17	A/G	A	lm	ll
RAD54711	AATTCAAAGATTTCTACAACAATTATGGTATTTCTTATCAACTCACAATTCCGTACATAACATAACAAAATGG	LG01	51.67	AC/GA	AC	lm	ll
RAD64952	AATTCTTAGTTGGGGAGTTGGAATTTTATGTTTGGTATTAAGAATTGTACCGGTAGTAGTGGTTTCATTAATA	LG01	51.92	A/G	A	lm	ll
RAD94387	AATTCTTAAGAAACTAGTTATTGAGTTTTTCAAAAATACAAATTCATGTTTAATTTACAATGCAAAACTTAAT	LG01	51.97	C/T	C	lm	ll
RAD90611	AATTCTTATGGTATGAGATCTGATATTGAAGGAATGGAAAATGTTCTGGAGGAGATGGAGTGTCAACCTCACA	LG01	52.41	A/G	A	lm	ll
RAD113936	AATTCCTTTCCATTCCCAGGAGTTGGACTTTTTTCGAACATAATGCATAAAAGTGTCGGATGGAAGGTACTTG	LG01	52.47	AA/GG	AA/AG	ef	eg
RAD163263	AATTCATAGGAAGTGGTTTTCCTTGTTGAAATAGAACTACAACACTCACTTTGTTGCAATCACGGTGATTCAT	LG01	52.49	C	C/G	nn	np
RAD38648	AATTCACGATCTCTCAATTGTAAGTATGAATGTTTTACCAACTAAATCAGCCTCACTTAATTAATAATTTTAT	LG01	52.65	CC	CC/TT	nn	np
RAD48331	AATTCTTGGGTTAGAGATGCCTTTTCCTCTTTGATTCATGGGCTGCAACTCCATTCACTCTCCACGCTAAAAC	LG01	52.7	C/T	T	lm	ll
RAD63819	AATTCTCAAATCTATCCATTCTTTGATCTAGGTGCTGAAAGTGACCATTTATCCTTTGGAGTTGTTCCAAGAT	LG01	52.86	A/G	A	lm	ll
RAD100692	AATTCATTGCTGGTCATGATTTATAAAGATATTTATCTAATGATCAAGCTAACCTTGAAGAGTCTAAATTGCC	LG01	53.12	A	A/T	nn	np
RAD120933	AATTCACGTGAAGGGACGCCACATAGAGAAACTTTGTTTGTCGTTTCCAGGACACTTAATCCAGAAAACGTCA	LG01	53.3	GT	GT/TC	nn	np
RAD68723	AATTCTCTAATTTGGAATTATCAATTTTGCTTTGTTGTGTAAGTTTTTTTATTCTTCAATAGCTGTACCATCT	LG01	53.54	T	C/T	nn	np
RAD108660	AATTCTGGATTTTCTCCCAGGAAGCCGGAGATCCTATCCCCAAGCATTCTTGATTTTCCGGCCCTCGTTCTCA	LG01	53.66	C/T	C	lm	ll
RAD168671	AATTCTTGAAAGGTGGCTACTACCTTTGATTTCTATTTGAGGAAGTAGATCCAATATTCTCTTGAATAATCAT	LG01	54.51	A/G	A	lm	ll
RAD84935	AATTCAATACGAGGCTATTCCACTGTAATTTCAATGCAAATCAAGTTCATATCCGTCAAACTCATCAGTTTTT	LG01	54.6	AT/CG	AT	lm	ll
RAD171345	AATTCAAAGATGGGATTGTTTTTGGCAGAATGATGGTTCCAGAATTTGTCTTGCTTTCTTTACTATACTCTGA	LG01	54.77	CT/TG	TG	lm	ll
RAD69313	AATTCTCAAATCTGTCCATTTTTTGTTCAAGTTGATCAAAGTGAGCATTCATCCTTTGAAGTTGTTCCAAAAC	LG01	54.96	C/T	C	lm	ll
RAD102569	AATTCAAGACAAGATAGAATCAAAACCAACCAAAATGGTGATTTGCGCATGGAGGGACGTTTGGGCCGAAAAT	LG01	55.13	G/T	T	lm	ll
RAD64853	AATTCATACATGAAATGGCTATGACAAGGCTATTTATTAGAAGATTCCATGGGTTTTTAGTCAATAGGCTTAT	LG01	55.4	A/T	A	lm	ll
RAD147134	AATTCTCATACACTACGACACTTACGTATTTCCCTTATAAGTAAACAATGGCATGTACTTGTTCAAGAAAAAA	LG01	55.67	CT/TA	CT	lm	ll
RAD180022	AATTCAATAAATTCAAATGGTGGTGTTTCTTAATTTAGCAAATTGATAAATTTTCTACTAATCACAAAGAGCT	LG01	55.81	G/T	G	lm	ll
RAD174863	AATTCTTTTTGTTCTCTTTGAACACCTAAAACACTTAATAGAATTAAGTGTTTTAGTTTGACTTATCAATAGG	LG01	55.99	C/T	T	lm	ll
RAD83325	AATTCTGAGGTGTTTCAAGTCTTCGGTTTGAAAACTTGAGCAGAGGGCTAATATGCTCTGGCATAGTCTAGCC	LG01	56	A/G	A	lm	ll
RAD125101	AATTCATGCTATTAAAACCCACTGTTCTAATTTAAGTGCTTCAATGAAAAATTTAGAACATCAAGTGGGGTAA	LG01	56.04	C/T	T	lm	ll
RAD52820	AATTCCCATTTTCTATGTACATAACTAATTAATGTAATTAGTATATATTTCGCAAAACATGTTATTTAATATA	LG01	56.15	C/T	C	lm	ll
RAD187783	AATTCATCTAAAAAAGGTAAATATGCTTTCAAATCAAAAATCTCTTGTTTCTTATGTGACAGACCACATTGGG	LG01	56.24	A/C	C	lm	ll
RAD194616	AATTCATTCAAAAGAAGTTCCTTAAGAAGGATGGTCCTAGAGTAGGTATTGCAAAGTCCTTCAAGAAGAATGA	LG01	56.6	CTG/TCG	CTG/TTA	ef	eg
RAD174424	AATTCTTTAGGGCTAAAATGAACACAACAGTTAGAACTAGATATATAAGGAAAGATATTGTGTGAGTATTACT	LG01	56.65	CTC/TTT	CCT/TTT	ef	eg
RAD155885	AATTCAGTAACAAATTAAAGAGAACATAATCCAAAAGAGTGTCCCCTCTTAATTCATGGATAGTGTATCAAAA	LG01	56.71	C	C/T	nn	np
RAD138671	AATTCTTGCAAGTTCATTCCAAGTTTGAGAATGCAGGCTCTTTGTAATTCAGGTGCAACTTCAAAGAATTTTA	LG01	56.73	CA/CT	CA/TT	ef	eg
RAD48979	AATTCACGGACTATGCTATTGGATGGTGGGACAAAGAGATACTTTCTAGGAGGCAAGCGAGCCAAAGACCTAT	LG01	56.76	GC/GT	CC/GC	ef	eg
RAD92771	AATTCATTTTGTGAGTTAGGTGATCCCTTAGAATCAGGTTTTTATTTCCTTTTCTATCTATTTGCTTTTTTGA	LG01	57	G/T	G/T	hk	hk
RAD62720	AATTCATTATTCAAGCCTCCAAACCACGGCCAAGAAGAAATTTAAGCAGCCATAGCAATTTAACAATTTAAAG	LG01	57.02	A/C	A/C	hk	hk
RAD11024	AATTCTAATAACGAGAAAAGCATTGTTAGCGATAATGTTTTATTAAGAGATCCTATGTTGAAAAGGGTTCTAT	LG01	57.04	A	A/G	nn	np
RAD162384	AATTCTCTTTGTTTTCTTTGAATACCTAAAACACTTAATCCATCACCTATTGTAGTGTCTTCATTATATACCA	LG01	57.09	A/T	A/T	hk	hk
RAD176132	AATTCATTGAGTAAGAGTTTTTTAATTTAATTGGTTGTTGTAAAATTAATTGGAATGTTTCATAACTAATTAG	LG01	57.15	TA/TG	AA/TA	ef	eg
RAD97398	AATTCATTAAAAAATTATGTTAAAAAAGAACATTCTACTCCAGGGAAAAAAAAGCAATGAAAAATTCTAATTT	LG01	57.42	A	A/T	nn	np
RAD60268	AATTCATAAAATATAAAATCTTTCAAATGTATGCTTTAGTTTTATGGACAATTAATGATTTTCTAATGTATGG	LG01	57.61	G	A/G	nn	np
RAD115789	AATTCAAAATCGTCAATGTATCTATAATACACGATGGTTTATGGGAAAACCGCTATCTTTATTGGCATCCCTA	LG01	57.65	AC	AC/GT	nn	np
RAD162932	AATTCTTGAACACCTAAAACACTTAATAGAAATCAAGTGTTTTAGTTTGACTTATCAATAGGACATCCATCAC	LG01	57.68	A	A/T	nn	np
RAD189064	AATTCATGAAGAGGTATATATGAAATCTTTTTGATTTATTAAGTATCTATTCATTTTTAAAAGTACATTTTAT	LG01	57.8	G	A/G	nn	np
RAD11936	AATTCATGGATTTCCTTCGAGGTTTATAGACTCCATATGAATTTTATCAGAATGTTGTATAGAGTTCAATAGA	LG01	57.93	G	A/G	nn	np
RAD181762	AATTCAAGCTTCTTATATTGATAAAGTAGTAACTAGATTTGGGCTGCAAAACTCTAAGAGATGTATTTACCTT	LG01	58.07	C	C/T	nn	np
RAD56106	AATTCCGTTAATCTCGCTACTTCTGGTTCTTCGTTTCCGATCAAAAACCCTAGCAGAGCTTTCTCACGGAATG	LG01	58.14	T	C/T	nn	np
RAD14562	AATTCAAAACATTTTGTGCTTTAAATGTCAGGTTAGAGGACACATTACAAGTTAATGACCAAATAGAAGAATC	LG01	58.3	TA	CG/TA	nn	np
RAD139429	AATTCGTAGATTATGCACATTATGAAACAGAACTTGTTAGATATGCACAGACTGCTAAATTCTTGGTATACCT	LG01	58.3	CA	AC/CA	nn	np
RAD6689	AATTCTTAATTTCTTACCATCTGGTCCATTATTTATTCCGAAATTTGCTTTGCTAAATTGCCTTATTTTTGCT	LG01	58.47	G	A/G	nn	np
RAD103551	AATTCATTATTTTGGAAATTTTAAAGCTTTTTATTATTATTTGAATTACCAAATAAGTGATTATTTCCAAGCC	LG01	58.77	A	A/G	nn	np
RAD196416	AATTCCTCGTATTCTCTCTGTCAGACACAGGAAAAACCGATGAAAACTCTCGGCTTATATAAACTGGAATTTC	LG01	59.13	GC	AT/GC	nn	np
RAD139069	AATTCATGAGTAAGAAACCTTATACTTCGATAGTAGGTAGTCTCATGTATGCCATACTATGTAATAGGCCAGA	LG01	59.27	A/C	C	lm	ll
RAD42071	AATTCTTTTCATAAGTAGTATATGAGCAAAAAAATTTTGGATAATGATTTCTACAAGTTCAATTTTTATCATA	LG01	60.18	AA	AA/CG	nn	np
RAD111843	AATTCATCGACAGAAAATCTTTGAGCTGGCCGCTATAATACATTTTGATTTTTGGAGTAGTGGCCTCGACTCA	LG01	60.68	C/T	C/T	hk	hk
RAD30266	AATTCTCCAACTTCTGAGTTGCAAACCACCAAAAAGGAAGGTATGACTATTAGTGAATACCTTCTCAAAATGA	LG01	61.06	C	C/T	nn	np
RAD107731	AATTCTAACGTAATTAATTAAGCTTAATTGGATCAATCATGTTGTGAATAAAATTGACCGTTTGGTGTGTTAT	LG01	61.76	A/G	A	lm	ll
RAD132005	AATTCTTGTGGACAACATGCTTTAATTTTTTATAATGATTAAATTACTCTTAACGTAAAATATTAAAAATAAA	LG01	62.12	AATA/ATTA	AATA	lm	ll
RAD105116	AATTCAGATAAGGTTTCCTTGCTAAGATTGTCCTTTTCATTTTTGTGTAAAAAGAAAAGGGAAACCAATTTTT	LG01	62.65	A/C	A	lm	ll
RAD66459	AATTCATTATGTCATCCAAGGATCCATAACTGTTTTGAACGAGACCATCCTGCAATTTTGTTGGGTCAAAGGA	LG01	63.11	C/T	C/T	hk	hk
RAD128613	AATTCTTTGCTAGTGCTTTTATGTATCAACGAGGTTAATTCTATTGCAAAATATGTGCAGGTATATACAGTAT	LG01	64.14	C/G	C/G	hk	hk
RAD170790	AATTCAGTTACAAAAGGCTAAGCTTTTAGTATCTTTTGCAGTTAACATAGTTATCTCCGTTAGTATGTGATGA	LG01	64.14	A/T	T	lm	ll
RAD196736	AATTCACCAGAATACACCCACAACATAAACAATATCCGATGGTGTGCAATCTTAAATGAACAAAAAACTGTTA	LG01	64.3	A/G	A/G	hk	hk
RAD84621	AATTCTCTGACTTCCATAGACACTGAAATGCCCTTTAGCTATTATAGTTTACCCTTTTGCAAGCCCCAAGAGG	LG01	65.86	G	G/T	nn	np
RAD46330	AATTCAAAACTTTGTATGTTCATTGTTGTTTGTTATATGATTCGGTGTTCTTTGAATTTGGAGTGCTACTATT	LG01	66.3	AG	AG/GA	nn	np
RAD44482	AATTCTTAAGACCAAACTGAAGAAGAAATCCCTTTAGTGTTGTGTGCCATGCTTGAGGTGCCTGTTTGAGTTG	LG01	66.63	GT/TT	GC/GT	ef	eg
RAD179045	AATTCATTACATTATGAAGTCTTATGTAATTTTATATGCTGAGTTCTTGCATTCGGTATCCTAATACTTTGTT	LG01	66.72	A	A/G	nn	np
RAD116517	AATTCATACTGGTACAAGAAGAGGAGTTTCAAAAACATTAGTTAATCAGGGATAAAGAAAGGAGACAGATCAA	LG01	66.73	CG/TA	CG/TA	hk	hk
RAD129664	AATTCATCTATCCAATTCCACAACATGGAGAAATTATCATTAGAAACAACAGCCCAATCAGCAACTTCTTCAA	LG01	66.9	AG	AG/CA	nn	np
RAD177615	AATTCTGGTCACCTGTTTTCCCATTTGTGGAGATATCAATGCATGTACCTTGGAGTCTTCTACAGTCCTATAC	LG01	66.91	G/T	G/T	hk	hk
RAD64760	AATTCTTCAAACCAATCCTTATTGGGAGTCATATGAAAAGTGAAAACGGAATCAAGTGTCCACTGCTCTTCTG	LG01	67.02	AC/CT	AC/CT	hk	hk
RAD43985	AATTCATTAGAATTTAAAACCATTTAAAATCTTGTCAAAATTTACATGAAATGATAACACATGTAAATAAAGT	LG01	67.05	A/G	A/G	hk	hk
RAD104232	AATTCTGAAACTAAGATTCTTGGGAAGAAAAAGAAAAATAATACCAAAACTCAGATACTTAGTTGCATGGTTA	LG01	67.17	A/T	A/T	hk	hk
RAD138468	AATTCATAATAACAGTGTATTCTAATTTTATTTTATACATTTTAAAAGTAAAAACCTTGCAAACGTTACCGTA	LG01	67.22	A	A/T	nn	np
RAD163138	AATTCCATGTTAGTCATAGGTTACGGATAAAATTACAAACAGCAAAACCGATTTGGAAAATTAACATAACCAG	LG01	68.5	CA/TA	CG/TA	ef	eg
RAD10347	AATTCACATATCAACAATATTATAGAATTTTTAGTAATATTTATATATTTCTATCATTTATTGACAATTCTTA	LG01	68.67	A	A/T	nn	np
RAD47038	AATTCATGGGACAGAAAGTTCAATCATATGTTCCTCCACCGATCGGAAATCAAATTCATATTAAGGGCCAACG	LG01	68.67	AA/AG	AG/GG	ef	eg
RAD59980	AATTCTACATTTATCAATGGATATTTTGAAGAAGAAATGTCTATTGAGTAGCTACATGGGTTCGAGGTGTAAT	LG01	68.77	A/C	A/C	hk	hk
RAD184928	AATTCCACCACCATATATTCACATTAAATTCTTACATATATAAATGTGGTCTTAGGATCTTAGGGTAAAAGTG	LG01	69.46	AT	AT/TC	nn	np
RAD168091	AATTCCTCATACTCGAAGAGGAATACATTTTAAAACTCAACTAGAAATACACTGCTCTACACTACTTTCTCGT	LG01	69.58	CG/GA	GA	lm	ll
RAD94885	AATTCTTGTTTCATCTATAAAAACAAGAGTAATTCTTCTCGTAAATATAAAACAAAATTAACTTTATAGTATA	LG01	71.09	C/T	C/T	hk	hk
RAD53824	AATTCTTAAATAAGTTGTATTCTCTCTTGGTGCAGTTGATTTTCCTCAGTTTCAAGTAGACCTATATAAAATT	LG01	71.23	GT	GT/TA	nn	np
RAD149413	AATTCATTTTTGTAAAGATTTGCATAGAACAATGCTCTGATACCATGTTAAATTATCTATGATCTCAAAAGTT	LG01	71.29	G	A/G	nn	np
RAD132150	AATTCATTGATGCTGCATTGGATCGCATAACAAAAACATCTAAACTTGTTGGAGACCAAATCAATGGTGGGAA	LG01	71.64	A/G	A	lm	ll
RAD184979	AATTCCAAAAGTTGATGGTTGGCTCTGAAATGGCTGGATTAGGATGATCAAGAGTTTTCTCAAGGAGGGGTGC	LG01	71.82	C	C/T	nn	np
RAD176241	AATTCCTATTCTCCACAATGAATAATGTGAAGTTGGTTTTGGCGTTTTGGCACATGGTATTGTTGCTTCTTTT	LG01	72.02	CC/CT	CT/TT	ef	eg
RAD178488	AATTCAGAAGCTCATATGTAAGGGAGATGATCTTTTTGATATGCTACCTGAAGAGTATACCTTCAAGGAGTTG	LG01	72.88	A/G	G	lm	ll
RAD191382	AATTCTGTTTGTTTATCTGGTTAGTACATTGATGGTCACCCCATTTCGGTTAATTTGTTATTCTGCACACATA	LG01	72.95	AT/GG	AT	lm	ll
RAD110248	AATTCCCATGTGAGAAAAATGGCATATAGATCTACTTGGCAAGTTAAAAACATATAGTACCACAAACACAGTA	LG01	73.16	A/C	C	lm	ll
RAD15876	AATTCATGCATTTTTTAAGCACATTTTGGCATGTGTCATTCCACATGTCAGCTGATGGATGCCTCTAGAATAT	LG01	73.42	A	A/C	nn	np
RAD57765	AATTCATGAATTGGATTTTGCAAATTGTGGTGTTCTACAATTTGATTGGATTGCAATAATATGGTGGACTGCT	LG01	75.07	T	A/T	nn	np
RAD110897	AATTCTGTTTTGGGAGGCCTAGCTTGTAATCCAAATTGTTAAGAAACTCTAGCTAATAGTACACCCTTCACCA	LG01	79.73	C/T	T	lm	ll
RAD110904	AATTCATACGTGCATGGCTTCGTATCATTATACGTTTTTTCGTGGAAGATGGTTCAGGATTTGTTTATCAATT	LG01	79.74	C	C/T	nn	np
RAD857	AATTCGTTCTCCATGTTTTCATTTATAAACCGAGCTGTAAAAATATCACCAACACATGTTAACCACTCTTCTG	LG01	80.13	A	A/T	nn	np
RAD161067	AATTCCACAAGGCCATGAGATAGCCAAGCAAAAAGATTAATAACATTTACCATTAAGCCCATGCCACAGCCAT	LG01	82.54	A/G	A/G	hk	hk
RAD179928	AATTCATGCAGCAGTACTCATAAAACAAATAGACTTCACATAGAAGCATTTAGAACATCAGTTTAATTTAACA	LG01	82.75	A	A/T	nn	np
RAD122517	AATTCCATAAATTCTGTGGACCACACAATGCTTCCATCACAGAGTTTGCAGATAGCAGAGTCTGTAACTACAT	LG01	83.07	A	A/G	nn	np
RAD110622	AATTCTATATCAAAATGAATCTTATTTGATAAACTGTTTGAAATTGTTTTTAATTTGGTATTTTTAATTCTTA	LG01	83.21	T	A/T	nn	np
RAD87778	AATTCATGCCAAACAAAAGCTTAGACTTCTTCATTTTTGGTTTGTCTCCCATAAGAAGCTATATATTCTTAGT	LG01	83.37	AA	AA/CG	nn	np
RAD63209	AATTCTACAAATATTGGAAATATTGGAAGTTTGGATGGATTGAAATTGATGATTTTATTGTTTTAGATATATG	LG01	83.69	G	A/G	nn	np
RAD106620	AATTCTTCCTACAGTACTCAAGTTTCACAGTCAATTTAAAGCGCTTGTCCAAACGTCAAAAATATTCTGACTT	LG01	83.84	A	A/C	nn	np
RAD9819	AATTCAATATACGGATCAGTCCAAGCAGATGTGATTCAAATTGTCTACCAGCTAAGTATGACGAGAAAAGGGT	LG01	85.05	A	A/T	nn	np
RAD103697	AATTCCAGATGAAAGCTATCTGCAAAATAAAGAAATTAGACTTATTCTTTTTGAAACATGATCATCGAGGAAA	LG01	85.34	T	C/T	nn	np
RAD179346	AATTCCTTGGATAGTACACATGAACCATTGTGCACCGGCAAACAATGTGTACACGGAAGACACTGCGTCCAAA	LG01	85.78	A	A/C	nn	np
RAD179328	AATTCCTCAAATTTATTGTAAACTCCCCAAATTTATTTTCATATACCTTGACACCAACTCCAAACCATGTAAT	LG01	85.84	A	A/G	nn	np
RAD69984	AATTCTCTTGATGACTTCAGTTACTAATTTCTCAAAAGGCATGCCAGGTAGTTTCATTGATCTGGCTTCTGTA	LG01	86.06	T	C/T	nn	np
RAD48965	AATTCATAGAGAAATACAAATCCTACTTGGCCAATTTTGGATACGACCCCAGCAAAATCAAAGACACTCCACA	LG01	86.08	C	C/T	nn	np
RAD98015	AATTCATTTAATTTATATCAGCAAACCCATATTGGAAACTAGCCATTGAAAAACTAGTCAAAACCTTTATCCT	LG01	86.21	G	C/G	nn	np
RAD124926	AATTCTTTTGACCAAAAAAAGAAGAAGAATCAAAAGACTGCCACTTGTCACCCATGTTCATCACAAATGTGAA	LG01	86.35	G	A/G	nn	np
RAD117402	AATTCTTTTCTTTTTCTGCTCAAACTCTCCCTCTCCACGGTCAATTTCCCTTCCTTAGTTGTCAGCCTAAAGA	LG01	87.55	C	A/C	nn	np
RAD68707	AATTCTGCTTGTCTAAAGAGAAAAGAATACAATGCTAATTTTCTCTGATGAATTTTCCATTGTCTCTGGATTT	LG01	87.76	A/T	A/T	hk	hk
RAD82382	AATTCTCAATTAATATTATTGTCACCGCTTCTAGTAATAGCATTGTTGATGTTGTTGTTGTTGGTGTTGTTTG	LG01	88.28	G	A/G	nn	np
RAD145987	AATTCACCTTTAACAGGTATTGCTTGTGGCAACTTATGCAAAGCTAACTTAGCAGCATTAAGCTTAGCAATCT	LG01	89.37	A	A/G	nn	np
RAD152020	AATTCATTTTGATTTTCCGGGCTTTTATTTTTTACTGGGAAATATTAGTGTTTTATATATACACTTGTTTTAT	LG01	90.05	CT/TG	TG	lm	ll
RAD66491	AATTCTTTTTACAATCTCCCTCTCCTCTACATGTACATGGTTTTACTGTGCTTTGGCAAAAGCAACAATCATT	LG01	91.38	T	C/T	nn	np
RAD152219	AATTCTTATACTGTGCTTTCTTTCTCTTGAATATTTACTATTCCCATATAATTACACAATTTTATATGCTCAG	LG01	91.68	A	A/G	nn	np
RAD132335	AATTCATAATGCACTTGGTGTGTCTGAAAAGCAGTCTTCACAATGTCTTCAAGATGCATTCTTACTTGATGAT	LG01	92.37	A/T	A/T	hk	hk
RAD176565	AATTCTGAAGCACATCTATATACTTGGGTGGTTTCCTTATTTACATTGAAAACAATTGTAAGTGTAGAATGAG	LG01	92.74	AG	AG/GA	nn	np
RAD109988	AATTCCTTTAACCCAAGCTTATACTTCCTGAGCTTAACAGCTATTACAGTGGCAAATAAGCCACTTGGAGTGG	LG01	92.85	AT/CC	AT/CC	hk	hk
RAD48780	AATTCACATATAAGTGAGTAGCAAGTATCTGTAGTTGAATAAATGGTGGAAGATGTAATTGAATAAACGGTAG	LG01	92.85	C/T	C/T	hk	hk
RAD143354	AATTCTCAAACTTTTTTCCAATTTATTCCAGCTACAACTAGATAAAAACATGATTTTTACACCCTCTGCAAAA	LG01	93.4	A/T	A/T	hk	hk
RAD188615	AATTCACTTACAGAGAGCTTAAGTTAGCCACAAAAGGGTTTCATTCTAGCAGGATCATAGGTCATGGAGCATT	LG01	93.42	A	A/C	nn	np
RAD125810	AATTCTGTTAGATATTGGAATGAGTGGGCCCAGTGGCTCCCTCCTTTTCCCCTTTGTTTTTGTGTGTTTAAAA	LG01	93.79	CG/GC	CG/GC	hk	hk
RAD184489	AATTCCACATTTCCATGGATCTCCCTTATGAAATTTGATATGTTTGTAATTTAACCAATTAATTCCCTAAAGT	LG01	93.94	A/G	A/G	hk	hk
RAD196889	AATTCAATAAAATGATTTTTGGTAGTGATAATGGACAATATGATGATGATCTGTGGGAAATGTTTTTACAGGG	LG01	95.25	AT/GC	AT/GC	hk	hk
RAD51983	AATTCTGCCATCGAATACGAATATAAATAATTTTTGGATGTATATATAGAACAAAATCCAAAATTGTGGTACA	LG01	96.84	C/T	T	lm	ll
RAD89414	AATTCTCACCTCCAAACGCCCTGAAGAGATCAACTCTGGAAAGGGGTATATAGGCTGATCTTCTAGTACATCC	LG01	98.76	G	G/T	nn	np
RAD59441	AATTCATTGAGAAACATCATGTAAAAAAAATTAATGGCTTTGCCACAATGATTACTATTGAGTACTGGGAAAA	LG01	98.87	A/T	A	lm	ll
RAD161978	AATTCGAGAATCATGAAAAGGCAATTGATTTTTTTGTTTACTCTATATGTCCCTTAACATAATCAAAATACAG	LG01	99.38	A/G	G	lm	ll
RAD179299	AATTCACTTGTGAGAATACTAGAGCTAGTAATGAAGGTGATGAGCCTTTCTTATTGAATAATCTTATGCGTTT	LG01	100.44	AT/GC	AT	lm	ll
RAD116358	AATTCTTCAGTCCACACAAAAAAATCCCATTGGCTGTCAATTGAAAGAGACCAAACAATTTATGGGCATCCAT	LG01	102.14	AC	AC/GT	nn	np
RAD124717	AATTCCGATGGAAGAGCAAAAAGCAACCGTGACAATAACGCCATCCTATATGAAATTAATTGAATTATATATA	LG01	102.32	A	A/T	nn	np
RAD159217	AATTCACTTATGCATATTTAAGTTATATAAATATGTTAATCGATAATATTTTAACATGTATTATTTGATAAAT	LG01	102.57	AG/GG	GA/GG	ef	eg
RAD89873	AATTCTTTACCAAATGGGTACATGCCATAAACAACTCCTTTTTTAAGCCGAAGCAAAAGAAAATCTCTCAAGG	LG01	102.77	T	C/T	nn	np
RAD21922	AATTCTTACAGCTGATATCCATTGCTTCAACCATTGATGGCCCAGTCAATGTACCATCAGCATTCTTACAGCT	LG01	102.96	C	A/C	nn	np
RAD109300	AATTCTTTTCCATTTTCTCAAACTCTGTAGGAATGGAGGGAGGCTTCTGATTAGTTCTGAGCTCACGCCATTT	LG01	103.17	G	C/G	nn	np
RAD14302	AATTCTAATTCTTCGTGGGGTTCATTCACTTTAATGGGTTACTTTCGCGTTCTGCCCAAAACCAACTCTCAAA	LG01	103.24	A	A/G	nn	np
RAD95547	AATTCTGGATTACATGCATGATTGCTGGAATATAAAGAAGAGGTAAGTCTGAGAAACTCAACCAAGCAAGCAA	LG01	103.35	G	C/G	nn	np
RAD172641	AATTCTCTGAAATCCTGCATGCGCATACCATACAGCATCATTTAACCACCTCTTAATTCTTGACTTGCTTAAA	LG01	103.63	T	G/T	nn	np
RAD10958	AATTCATGCTTTAGGTATTAACGAATGGGTACAATCACTTCACTAGAGAATTGCTGTTTATCCTCAAGATGTT	LG01	103.83	C	C/G	nn	np
RAD4153	AATTCATTTTTGTACAAATAGTTTATCTGTTTTGATTTGAATAAACCACCCACTAGTACCAAATGAATGAAAT	LG01	103.92	TA	CG/TA	nn	np
RAD70249	AATTCAAGGCATTCAGTTTCTAAAGCTGATGATAATACAAAAGTGAAAAGGTTTTCTGTACTTGAAAATGAGG	LG01	105.51	AC/AT	AC/GC	ef	eg
RAD88493	AATTCATAGTGATATGGGAAATCAAATTTGTATTAACAACTTAGGATGTTATTACATTCTTCTGCTTCTCTTC	LG01	105.71	A	A/G	nn	np
RAD195163	AATTCATTTCACAATGGCGAGGTAGAGCTGGTGAGATAAGAAAACCTGATTTTTTTCCAGCAAACCAATAAAT	LG01	105.73	G	G/T	nn	np
RAD180475	AATTCAGGTGGCAACCAGGGTCTCTTACACAGGTTTTTTTCTTTATCCAATCATTAGGTGTTCATATACTCTG	LG01	105.88	AC/AT	AC/TC	ef	eg
RAD150611	AATTCTCTGGAAACCAAGAGACATGGTTAAAAATCCCTCTGATGGTTCACAATTCACAAAGAAAACATAGTAC	LG01	106.1	C	C/G	nn	np
RAD104470	AATTCTGTCACTTAAATGGTGTCATGCCAGAGTGCTTCTCTTACACAAGAAGGAAATTACAAAGATCAGTTCA	LG01	106.55	A/G	G	lm	ll
RAD150099	AATTCACCCGCTCCTGCACCTGCATTATCAGCGACATCTCCCACAAGCCACTATAATAGTATGGGAAGCCTCA	LG01	108.17	A/C	C	lm	ll
RAD95585	AATTCAGAAATATTCTCTTTCTATCAATTATACAACAGAAAATACAGAGACACACAAATTTAAATTTGAGATT	LG01	109.02	A	A/G	nn	np
RAD95708	AATTCCAGCCCCAAAGCAATAGAAATTGAATGAATTTTTGGGCCGTTGAATAAAAATATTGAATAAAATTGGA	LG01	109.04	CC/TA	TA	lm	ll
RAD5060	AATTCTGGTTATGGATGGCTATTGTTTGTTGGTGATTCGTGATAGATATAGAGGGAAAAGACGGAGCATTCAA	LG01	109.21	AT/GG	GG	lm	ll
RAD67684	AATTCAGAAATCACTTTTAATAGTGTTTCATATAATTCCAAAAAACAACACAAAATTACAACTATGGCTTGTT	LG01	109.22	A/G	G	lm	ll
RAD138734	AATTCCCATTGGGGACCCAGCTCTATAAGAGAGAAAGATTTGGAGAAAGAAATTTGCTTGGAAAAAGTATAAA	LG01	109.29	T	C/T	nn	np
RAD123415	AATTCGTATTATATTCTGACTCTGTTATTATTATAACATTTCCTAGTTGAATACGATGTTAGCTTCTGTCTCC	LG01	109.36	A/G	G	lm	ll
RAD190661	AATTCTAAAGTTGCATATTTAAACAAAATTCTATGATCTAAAGTGTTTCTGATCTGGTGCTATCAACAATAAA	LG01	109.83	A/G	G	lm	ll
RAD111584	AATTCATGAGGTAAAGTATTCTGTTTGCTGTTTTGTACTCGTATTATTGATGGTAGAAATATAAGCTTGGTTG	LG01	110.09	AT/GT	AC/AT	ef	eg
RAD120241	AATTCACCACTTTTAGGACGACACTCGAGCTATAAGGTTTTCTATATAAAGATACATATATTCTTACTAAAGA	LG01	110.18	TA/TG	CA/TA	ef	eg
RAD1283	AATTCCCCAAGTTCAAGCTTACATGTATACAAATCAAATCACCCAGAAATTATATTTATCAGATTTCCAAATT	LG01	110.35	AG/AT	AG/GT	ef	eg
RAD70876	AATTCCTTGTGGAATTGTAGAGCTTAATGCGATTCCCATCAATCACGGCTTATGGAAAAAGAGTGGTGTGTGT	LG01	110.94	A/G	A	lm	ll
RAD197165	AATTCACTATCTTAATCGGAATTGGCCTTTCTTCTCCTGCCAACTCTCTTAGCAGTAACAGTGACTTTGCCTG	LG01	110.97	G/T	G	lm	ll
RAD168458	AATTCAGAATATCGGAGTGAACAGCATTTTTGCCACTTCATGTAATACCTTTTTAGACCAGTACAAAAAAAAA	LG01	110.99	A/G	G	lm	ll
RAD48193	AATTCGTAGCTGGTGGGTTTGGAGGCATAGCTGGTATCATCTCTGGTTATCCACTCGATACCCTTCGTATCCG	LG01	111	A/G	G	lm	ll
RAD84700	AATTCAACACATGAATTGAGAGACTTCCATACGCAGGGTAAAATGAGGGTGAATTTGTGTTCCCTTGAAAGAT	LG01	111	C/G	C	lm	ll
RAD168239	AATTCCTTGTCCCCCAATTAAATTTTGTACAAAAAGTTAATTTCTACAAAAACAAAATCACTCTGTGAGAGAG	LG01	111.01	CA/TT	CA	lm	ll
RAD183519	AATTCCAAGGTTATACTTGACAGCTTCTGGCTCTCTAAAATCCAATGAGGAACACTCTGCCAATTACAACTTA	LG01	111.02	G/T	G	lm	ll
RAD35712	AATTCTTTGACGGCTTACAGATCCAAAAGCATCCCCACCTAGAAAATCTCAAAAGCGAGATGGATCATATTCA	LG01	111.03	AA/GG	GG	lm	ll
RAD196751	AATTCCTAAAAGATGGATGTTATAAAGTGGGGTGCAAGATTAAAGCCCTTATAATCTTTACAAAAGATCATGT	LG01	111.03	A/T	A	lm	ll
RAD134347	AATTCTATCATTGTTATTTTGTATAGAACATCAATCACATGGCTCAACTGAAGCGGACAAAGTTTGGAAAAGT	LG01	111.06	C/T	T	lm	ll
RAD46443	AATTCTCCATAACCTCTGTCTATGTAATAGCTGATCTCTTACTATGTGCAGTTTATGGTCTCCGATTCAGAGC	LG01	111.1	AC/CT	AT/CT	ef	eg
RAD60670	AATTCCCTTTCCATCCTTTTTGATCTTAGGAATATGGCCTCCCAACTTGGCTTCTGTATGATATAAGTAAGAA	LG01	111.24	CT/TC	TC	lm	ll
RAD57933	AATTCTGCACCTGCATGTGTGCCTGACATTTCTTTTCCCTTGACGATAGCTCTAAATGCCTATTTAATCAACT	LG01	111.29	A/G	A	lm	ll
RAD157887	AATTCATGGGAAAATGGAGAAGAAGTTGGGGTGTGGAAAGAGGGTTTCGATAAAGCTGGTATATTTTTGGGGG	LG01	111.29	C/T	T	lm	ll
RAD51165	AATTCATTAAGATATTACATCAACAACAGATAAATAATAGCTTACGTAAATTAATTTATGTCGTCTTGAATGT	LG01	111.55	A/G	G	lm	ll
RAD93216	AATTCATGGCTTGCTATCAGTCTTCACAGCTTCACTTTCATTCTCTTTGGAGATGTTTCAGAACCTTCGGGAC	LG01	112.26	C/T	C	lm	ll
RAD50803	AATTCGGAAAGCAAATTAATTGGCAACTTGGGACATCTTTAGATGGATGCCTGCCTCTCTCTATGTATACCAT	LG01	112.36	G/T	G	lm	ll
RAD127382	AATTCTGAAACTCACGATGTTAACAGGTTTTGAGGGTTCAAAAGCTACTATTACTTTAACTGCCTGTCTATAT	LG02	0	AA	AA/GG	nn	np
RAD71444	AATTCATCAACTTTTCATACTTTGTATTATCTCTTTAGATATTTTTTGCTACAATGATTACGAAGTTAGAACT	LG02	0.02	G	A/G	nn	np
RAD16481	AATTCATTGGGAACCTAAAGGCCCTTCACTCATTGAACCTTTCAAATAAGATACTAAGTGGTTGCATCCCGAC	LG02	0.05	AA	AA/GC	nn	np
RAD180797	AATTCACCTAAGCCTTAGCCTACTAATTGTTCACTCCATAAGATCTGCTTCATACACAAGGAGTTTAGATCCA	LG02	0.09	G	A/G	nn	np
RAD5198	AATTCTTCTCTATGTCTTCCACGACCTCCTCGACCTCGACATCGGCCTCCATGAAATTCTTGCCTTGGATTCA	LG02	0.12	T	G/T	nn	np
RAD120530	AATTCACTTTCCCTTATGAGATTTTTAATATTAAAAAGTAAAAATAAAATGTATTTTAAACTAATATTGTCAT	LG02	0.23	AT	AT/GC	nn	np
RAD69689	AATTCGTTCGGTAGATCTAGGAACATCATATGTTGATTTGGAGTGAGCTAGCAAACGCACAATGGCATACATA	LG02	0.42	GC/TA	GC/TC	ef	eg
RAD972	AATTCTTAGGCCACAAAATGCTTTTTATGTTTTTCACTAAGTCTGAGAAGCAAAATGACCAACAAATATGGCC	LG02	0.48	AC	AC/GG	nn	np
RAD25255	AATTCTCCAATTAGGGAAATTTCCAACTAAAATCATGTTTTACATTTCATTTAATCTAATATATACATAGAGA	LG02	0.49	A	A/T	nn	np
RAD90640	AATTCACGATCAAATCTTCGTAAAGCATATTTTGTATAACAAGTTAATTGAAAAAGAAAAGAGTCTAAAATCT	LG02	0.71	A/C	C	lm	ll
RAD4156	AATTCCTTCAAAAAGCAAGGAATAGAAACTCCATCTCGTTCCTGAGGAAGAAAAACCCTACCATGAGTATCAA	LG02	1.18	A	A/C	nn	np
RAD169019	AATTCACAAAATTTCTCTGTTTTGTAAAAGCAACAATTAGTAAAGAATATGCATAACCAACGAGAAGATCAGT	LG02	1.23	T	C/T	nn	np
RAD21230	AATTCTATTTAGTATGGACCACTGCCCTGTAGCAGAACATGAGTATCCTTCTACTATGTTTTATTATTATTTT	LG02	1.24	TG	AA/TG	nn	np
RAD163854	AATTCTGGATAATTATAAAACAAAAAGTGATAAAAATTTTCAAAATGCAATTAGATGTATAAATGAATATCTC	LG02	1.36	A	A/T	nn	np
RAD28180	AATTCCGTAGCTGCACTATTGAGTTGCTTCCAGGATAATTGTAAGAGGCTGAAGGAATTAGAAGCCGCCACTA	LG02	1.53	G	A/G	nn	np
RAD1559	AATTCAGAATTGCATATAAAAAAACACCTCTTTAAAGAGAGTGGCAGCAGCAATTACTGAGCCAATTTGGTTT	LG02	1.72	T	C/T	nn	np
RAD81528	AATTCTTGCTAAGAAGTACAACAATATGTACGTCAACTGTGTACATCCTGGTTTTGTCAATACAGATATTAAT	LG02	1.84	A	A/G	nn	np
RAD19088	AATTCTCTTCATTTGTAAGTGTGACATTTTAGTTAAACTAATATCGGGCTAATTTTTGCATTGTCATTTGAAA	LG02	2.05	C	C/T	nn	np
RAD53913	AATTCAAGGAAACAATCATATGATGTACAACCAATTTCAGACACTTCACAAGTCCCACTTTTGAACTCATACA	LG02	2.7	C/T	T	lm	ll
RAD55013	AATTCTGCAATAACAATGACCTTCAATTGATTGTACGTGCACATGAATGTGTAATGGACGGCTTTGAGCGTTT	LG02	2.7	C/T	C	lm	ll
RAD182610	AATTCGATATTTTTGGTCTTCAATCTGGTTTTCCTTTGATTCTTGGAGAGCCAGGTCTTTTAAATATTAATAT	LG02	2.81	AG/GA	GA	lm	ll
RAD7986	AATTCATTGCTACAAAATTGATTTTTCTTGTGTAACTGGTTGGTTTGAAGTTCAACAATAATGCATAAAAGTT	LG02	2.82	A/C	A	lm	ll
RAD121698	AATTCTTCGTATGTAGGATTGATAATCTGCAAGAAATGCCAAGGTTCTGGATATTCTCGACGACTATGAACTT	LG02	2.82	A/G	A	lm	ll
RAD169	AATTCTTCTGCTATTTTCAGCTTTTGATGCACACTATACATGGCTTGCCATTTCCTTCCAACTACTTTCTACA	LG02	2.91	C/T	T	lm	ll
RAD137406	AATTCACAGTGAAGCTGGTCCATCTTAAGTTGATAAGAGAGAACCATCCCATCTATAATTACCTTGGAAGCCT	LG02	2.95	C/T	C	lm	ll
RAD156504	AATTCTCTCTCTGTTCTGCGAATGCTTTTGTCTGTTCAACTACGTTTTGCATGGAATAAAACTTATTACGAAC	LG02	3.77	AC/TA	AC	lm	ll
RAD121759	AATTCCTTGGAGGAACTTGCTGAAACTTGAACTTTCATACAACTTGCTTGAGGGAGAACTTCCTATTCCACCT	LG02	3.9	A/G	G	lm	ll
RAD78858	AATTCTGCTGTACAAGATAGTCTTGAGATCCTAAAACCATGGACGACCCACCAGCAAAGTTCAAACTAACTTG	LG02	4.47	A	A/G	nn	np
RAD10926	AATTCTATATAAATGTTCGAACCCCCTTAAATAATATACATATACTATTCAATTTGCAAATATGAAGCACAAA	LG02	4.57	T	A/T	nn	np
RAD8218	AATTCCAGACCATCACCAAGCTCCCCTTTGGTTCCCAAATCAGGATGGAAAAAGGATCTTGCAACGGCAGTGT	LG02	4.69	C	C/G	nn	np
RAD28633	AATTCAGAATCCAAAATTTTATTTTCATTTTTTGATAATCTTAAAATTTTATTCAAAAATATATTTTTGTGGC	LG02	4.97	G	A/G	nn	np
RAD196382	AATTCCTCAGTGATTGAATAGAAGATTAAGAAAACACATTCATGACAAATTGTTCTGTGCTTTTTAGAGGATT	LG02	5.03	G/T	G	lm	ll
RAD158505	AATTCTTAGATGTCTTGAGTCATAAAATGATAAAGGAGAAAATTCCAGATACCCAAACTTCCAATGGGCGGAA	LG02	5.96	G	A/G	nn	np
RAD186226	AATTCATATAAAAAGAAGACATATTGCAGGCACCCTTTGAATTTCTGTTTGTTTCTCTATAAAATATCATTCG	LG02	6	C/T	C	lm	ll
RAD134195	AATTCCAAGAAGTTCTTCAGCTGTTTTGATGAATTAAAAGACCTAATAAATGGAAACATTCGAGGGGGGAAAA	LG02	6.02	A/G	A	lm	ll
RAD10694	AATTCAGAAAAATAAGCTTAGGCTTGACTCAGCCAAACTTTCCAAGGAGTCCAATAATCATGGCAAACCTCAA	LG02	6.04	A/C	C	lm	ll
RAD70878	AATTCTGCCTATTTTAGATAAAATTTATGAAAAATACGAACCTTTGAATACAACATTTGAAGAAAGAAGAAAA	LG02	6.12	G/T	T	lm	ll
RAD40723	AATTCAACAATTTTCAGGATATAAAACTGATACTCCAGAGGTTCGGTAGCAATATCATTTTCTCCAATGGCCT	LG02	6.21	CT/TC	TC	lm	ll
RAD15164	AATTCGCATTCGCTTTGAAGGTCCAGTCGGAGATGTGCGGGTCTCTGGGTCGGACCCGAGCGAGGAAGGCGAA	LG02	6.48	C	C/T	nn	np
RAD46285	AATTCACCGCAATGACATTGGTTTTTCCTAACGGGAGCAAGCGATATCGAGTGTTAAGTTCCTTCATGTAAAA	LG02	6.56	AA/GA	GA/GG	ef	eg
RAD194326	AATTCTTGTTCTGAGAAACTTCCTGTGGCCCATCATCATGAATGTCTCTTCTTTTGGTCATTTTACTTTTGAT	LG02	7.04	A/G	G	lm	ll
RAD53420	AATTCAAATAGTACCATGTTTATATAATGGGATTCTCTAACATGCTATATCAACTTCTTGCAGGGCTTCAAAG	LG02	7.07	A/T	A	lm	ll
RAD103229	AATTCATCAGAAATGTCAGCTCATGAATGATGTTTATCATGTATACATCTGATTCAACCTGGAGAGAAATCAG	LG02	7.16	A/G	A/G	hk	hk
RAD50622	AATTCTAAGATTCACTTGTGTTGTTGGGTTGGTTTTAGGTTGGAAGGAAAGAGTCTTAAGAGACTCATTTAAA	LG02	7.18	AA	AA/GG	nn	np
RAD105845	AATTCTTGAAGAAAAACGATGCACTTTTCGCCTCGAGACCCATAACCATTAACAGTGGCATTTTCAGTTATAG	LG02	7.31	C/T	C	lm	ll
RAD66399	AATTCATATTCTGTTATTATTTTGTGAGCGTTATTGTATTTTTTTTCTTTGTTTCTCTTATATTTGTCATTTA	LG02	7.36	C/T	C/T	hk	hk
RAD8861	AATTCTGAAATTGATGGACGTTGTCAGCCCTACATTAGATATTCTGAACCTATAAGTCTTTCCTGCACAAAAA	LG02	7.41	C/T	T	lm	ll
RAD72058	AATTCATGACAACAAGGTGCGACGAATTGCAAGAGAGAGAAGAAGCTCATGCAGCCTGGATTTGAAGGTCGCA	LG02	7.43	A/G	A	lm	ll
RAD7891	AATTCAAGAGAGGGTATTAAAGAGTTCAAGAATGAAGTATTAACTGATTGCAAAGCTTCAGCGTAGGAATCTG	LG02	7.46	C/G	G	lm	ll
RAD121270	AATTCAGCTGATATAGAGAAATAAAGAAATAGAGTGCATATGGAAGAAAAAGAAGAAGAAGAGAGATGGCAAC	LG02	7.85	AA/GG	GG	lm	ll
RAD145493	AATTCTTTAAAGTAAAACAAAATAGCCGCCACTCAGTAAAAATTTAGCAGCCAGAGGAACCGCAAAAAGATTA	LG02	7.94	C	C/T	nn	np
RAD131074	AATTCAGTCAGCAATGCATCTTCCTTCGCCTCGGTCTTCCTGATCTTCGCTGGCGTTGGTAGTTGCTCTGCTC	LG02	9.75	A/C	A	lm	ll
RAD151495	AATTCTGCATGACAAATTTCTTAACTTTTTCTTTTATGCTTGTAAAATTTCTTAAAGTTTGTATAAACTACTA	LG02	9.8	A	A/G	nn	np
RAD197095	AATTCCAATGGTTCAATTTGATATGGGAATGGGCATATACAAAAATTATATATTTGACTTATGTATAATTGCT	LG02	10.76	A/C	A/C	hk	hk
RAD158285	AATTCGGGTCTTGATTCGGGTTTCAAATCAAGGAAGTTACCGAACTTGCTGGCTTGGATACTGCAACGAGTGG	LG02	10.97	C/G	C	lm	ll
RAD96838	AATTCATTTTCTTCAAATAAAATTTTAATATGTCATTAAATCCATATTAGATTATTAATTTATTTTTAAATTT	LG02	11.46	CT	CT/GG	nn	np
RAD70761	AATTCCTTGCTATATATGCATATAGGTTCTCTATTATTGTTTTTGGTATCAACAAAAAGAGAAAGCTAGATAA	LG02	13.02	C/T	T	lm	ll
RAD135287	AATTCTTTATGGTATTGAAATAATATTTATAAAATATAATGTGATTATAATAATTGTTGTATATATTTTAATT	LG02	13.15	A/T	T	lm	ll
RAD77977	AATTCAAAAATATATTTATAAAATTTCTTAGAGTTATCTGTGGCTTTATAACTATTTTTCGCTAGATTAGGAG	LG02	13.17	G/T	G	lm	ll
RAD123183	AATTCTAAGCAACCCAAGCGCTCCAGCAAGATGACAATCAGTCCACTGGACAAGAAAAAGGAAAAATTGTGCC	LG02	13.34	C/T	T	lm	ll
RAD152657	AATTCGCTCCAAGAATCGTGCAGCTCCTGAGCTTGCTACCGAATTGGGCATTCCATTTGAGCAATGACAGATC	LG02	13.56	GA/GC	AC/GA	ef	eg
RAD103046	AATTCCATACAAAGAATGAAAAACATAAAACTCCAATATTCAACAGAAGCTGTCATCCTCTTCCCCAAAAGCC	LG02	13.75	A/G	G	lm	ll
RAD177144	AATTCAGTAATATACTTATTCATATATTTTAAGTATTATTAGTTTGTTAACTATTAACAAATTATTGATCGGT	LG02	13.82	A/T	A	lm	ll
RAD153342	AATTCAATCCAAATTATCCCAAATCTTCCTTCTTAGACCCTCTTCAATCACCAAAGAAAACCTAGCCCTTTCT	LG02	13.95	A/G	G	lm	ll
RAD178676	AATTCAGAGAATATTTCTCAATTGCAGTTTACAACAAGATATGTATGAGATAGCAAGTTGCATGTTCATTTAA	LG02	14.14	G/T	G	lm	ll
RAD126345	AATTCAGAGATTCGATAACTTCTTCTTTGACAGCTCGAAGTGGCTGTGGTACTGGTAATCCTTCTCTAGAGCT	LG02	14.23	A	A/T	nn	np
RAD70288	AATTCCGGCCATTAATAAAACAGCAAAGCTCAAGCAACGAACACCGACGACCACCATTGAAGTAGTTCACAAT	LG02	14.41	C	C/G	nn	np
RAD137374	AATTCTTGGGCCTCTTCATTCTCTACCTCTGTCACATAAACATCCACTTTGTTCCCGATCTTTGAAACCACAA	LG02	14.5	AC/AG	AC/GC	ef	eg
RAD94240	AATTCAACATTTTGAGCCTATTTGAAGAACTTTTGTGCTTAATTGTTGAGATTTGAATTTCTCAATCAACTTG	LG02	14.66	A/T	A	lm	ll
RAD11999	AATTCTAGGTTGACCGAGGCACCATTGCGAAGTATGCATCGATCCGAGTTCGTGACTAGTAGCACGTCAAAAA	LG02	14.8	A/G	G	lm	ll
RAD6617	AATTCAAGTTGTATTTTACTATGAAAACTTTTTTGTTTTTTTGTTGGTAAAATTCAACATTCATTTTGACTAA	LG02	14.8	CT/TC	TC	lm	ll
RAD148132	AATTCTTCAGGGCGGGTAATAATTTTTTCACAAAGTATATAATATATAATCAATTGCAGCTCAACTTAATATA	LG02	15	A/T	T	lm	ll
RAD118339	AATTCCATTTTTGATCTTGAGATTAGTTCACAATAAAAAAGTATAAGTGCAGTCTTTTTTGAGGAGTAGCAAC	LG02	15.23	G/T	G	lm	ll
RAD132819	AATTCTTAACAATACAAGCAAATTTCGACAATAACATGGGAATTAATAACATACCGATTGGTTGGTCGCCCAT	LG02	15.44	C/T	C/T	hk	hk
RAD113706	AATTCATCACCAAAGTCGGTCAACTTTTGCACGGATCCCATTTAGCAATTTACAATTTGCTTAGGGATATAAT	LG02	15.59	A/T	A	lm	ll
RAD45332	AATTCTAACTTACAATAACATAGAGGATTGAGAAACTGGCAATAGTCCAATATCTTCCAAGATAGGAATCAGC	LG02	15.82	C	C/T	nn	np
RAD103094	AATTCTAAACCAGAACAATTTCCATTCTTGGAAAGCAGATATTGTTAAATATAGTATTCTGTATAAAACTTGT	LG02	16.05	A/C	A	lm	ll
RAD153700	AATTCCATACACTGATATTAGTCCTATTCAATCCTTAGTACTGTTCCTATGGTATAAAACATGGGGAAAAAAC	LG02	16.18	GG	CT/GG	nn	np
RAD183346	AATTCTATAGCTATTCAAACATTGTAGCCGCTAAGGAAAGAGATTATGAAAGCCGTGATATCCACTAAGCTGT	LG02	16.4	A	A/T	nn	np
RAD163061	AATTCTAGGAAATACTTCTTTTTGCATGAATAAAATACCTTCCGGTTCCAAGTTTCTCAACTGCTTGAACAAG	LG02	16.89	G/T	G	lm	ll
RAD188839	AATTCTTGGACGAGCAATCTTTTTCAACTTAGAAATTAATTACAAGGCGTTAATTTCTCTGAGGGCTAGCCGA	LG02	16.9	T	C/T	nn	np
RAD196840	AATTCCGAGAGTGCCAAATTCCTCATGCAATAAAACTAAAGCGTTTTCTTCCAAATTCTAAAACTTAGAGAGA	LG02	17.31	A/C	A	lm	ll
RAD102423	AATTCTATTGAAAGAACTAATTGTTCTTGATTGCTAAAATTCGTACCTTAGCGTTGCAGTCTTTATCCATGAT	LG02	18.04	A/C	A	lm	ll
RAD173090	AATTCATTTGAATCATGCGTTTTCTATTGACTGTAATTTTCCGGTATTTATTATTTTTATTATTTTTGATTAT	LG02	18.47	AC/GT	AC	lm	ll
RAD87642	AATTCAAGCTGTGTGGTTTGACGAAGTTTGTGTCGAGTAAATATTTGTTGCTAGATTGGATTTGTTCATGCCA	LG02	19.66	C/T	C/T	hk	hk
RAD77987	AATTCCGGCAATGGTGGTGTTGTCGAATGTTCCTTGTCCTGTGAAATATGGTCTGGCTAACATGTAGAATGAA	LG02	19.73	AA/GG	AA/GG	hk	hk
RAD174085	AATTCGTTTGGCTTGGTTAGTAAGAAAGAGAAAGCTTACTTAGGAAGCTAATTGTAAGAGTGAATGAGAGAGA	LG02	19.96	CC/TG	CC/TG	hk	hk
RAD165172	AATTCTTGATATAGGTTTTGGAAGCAACACTACTAGCCAACAATTGAGAATGAAACATTCACCAAAAAAAAAG	LG02	20.52	AT/GA	AT/GA	hk	hk
RAD47885	AATTCAGGGACTATAGATACATAAGATCAAGTCACACCTTACCAAGATTGAGCCATAGAATCCACATGCAATA	LG02	21.42	A/T	A	lm	ll
RAD56065	AATTCACAAAAGCAGATTACCCCCCTTGGCGGTTTAAGTGGAGCTATAATCATGATTCATGAGTTACCGAGCC	LG02	21.86	CC/TG	CC/TG	hk	hk
RAD75019	AATTCAACCCCATGGTTGGAGACTACTTTGTCGATAATTGAGATGTTTGCAGAGAAGGGTGATGTGGGGAATG	LG02	22.37	AA/GG	AA/GG	hk	hk
RAD112096	AATTCAGAAACCAATGCAATGCAAATTAGAAATCAATGAGAAGATTTGAATTTCATTTTTCAAGAACCTCAAA	LG02	24.41	A	A/G	nn	np
RAD171742	AATTCAAGCCTATAAAAATTCTTATAGAAGCGGCCTCTTCACACTCACATAGGTGACTTCCTATTAAGAGTTT	LG02	24.66	CT	AC/CT	nn	np
RAD146889	AATTCTCTCTAAATGTGTCAATTTTTATTCATGTGAGGGATTGTTAGAAATTTATAATGAATAAAATTGTTTC	LG02	24.97	AG	AG/GA	nn	np
RAD110364	AATTCATCTCTCCTATCTCTCCATTCCTTCTGCAATAACAAGATGCAAACAAGGAAGAACTTAAGAATAGTCT	LG02	25.29	A	A/G	nn	np
RAD173262	AATTCTCTTTTTAAAAAAATTTCATCAGCACCATGGATTAAGCAGTAATTTATGTTTTTCTTTTTTTCTGGTT	LG02	25.63	A/G	G	lm	ll
RAD112818	AATTCTGTCCAAGTATGACCACACGCAGTTTTATTACATCGGTAGCTCCTCGGAGAGTCATGTTCAGAACATA	LG02	26.29	C/G	C	lm	ll
RAD84732	AATTCTTTCTTTAGCCATTCTGAACCTAATTCAAAGAAAATGTGCAGCTTGAAGAAGACAAAAATTGGCGCAC	LG02	26.54	C/T	C	lm	ll
RAD115015	AATTCAAGATGAAATGAAGTTTCAAAAGAATAAGAATTTAAAGGCTGTAAGATTCGATAGGGTGATAAATATT	LG02	28.25	AG/GA	AG	lm	ll
RAD63552	AATTCATCAAACAGTTTAGGTTAACCTTTTGAAGTCGAGAATTTCAGATTAAATTGGTCTAAAGAATTGTTAA	LG02	28.6	AA/CT	AA/AT	ef	eg
RAD64244	AATTCTTCTATGAATTTCATTTACGGTGATAAGCTTGTATGGAATGCTCATGGGTCTCCACATATTCTGTTGC	LG02	28.66	AC/GT	AC/GT	hk	hk
RAD77477	AATTCAAAAGAATCTCATGACCACATGTGGCAAGTTTAATTTTTGACTATTCAGTTTTTATATAGATACTCCT	LG02	28.8	A/G	G	lm	ll
RAD9367	AATTCTATGGTGGATTAAAAATTCATCAATTAGCTCTCTTATGGTTTTGAAATTTATAGTACAATTGGTTCTA	LG02	29.14	AA/TA	TA/TT	ef	eg
RAD130070	AATTCTTTTACATAGTCATCTTAATTTATTAATTTTTGAATATGTAAACCCTGCATTCTAGATAATAAAAAAC	LG02	30.26	C/T	C/T	hk	hk
RAD95163	AATTCCGGCGAGAGGAGCCTAGGTATGTGGCATCAAAAGCTATTTTGGATCTTTGAGTCGTATATTTGGTAGG	LG02	30.39	TA	GC/TA	nn	np
RAD92884	AATTCATTCAACTAAAACCAGAAAGAACCCAATGCCCGAATACATGGGACAGAAAAGGCAACAAGTAAAAGAG	LG02	30.59	A/G	G	lm	ll
RAD60157	AATTCTTTTTTTAGGTTGGATTGCAAATGAGTTTTAACTTTGATGACTTTGTGATTGGGGACATTGCAGGGTG	LG02	31.32	AG/GA	AG/GA	hk	hk
RAD153286	AATTCTTAACCATTGGGCTGAAAGTTTCGTTAAAGTCTATGCTTGGGTTTCAATGGAACCCTTGGCAACAACC	LG02	31.61	G	A/G	nn	np
RAD136697	AATTCAATTAATATCACCAAGAGGTCATGGAATCATGTCAAGGTAGAAGCAAAGGTGTCTAAATTCAGCTTGT	LG02	31.95	A	A/C	nn	np
RAD11432	AATTCATAGTGCATGGCATTTCTCCATTCTGGTATTTGCAAGGCTTGTTTCATTATCTTTGGTTCAAATATTG	LG02	32	AG	AG/CT	nn	np
RAD192073	AATTCAATGGATTTGATGGTTTATAGCCTACATCCTTTATGTTTCCAATTGAAAGTATTAATATCTGAAATGG	LG02	32.04	A	A/T	nn	np
RAD18505	AATTCAGTGGTCTTAATCCAATGCCAGGAGGTCCACTTGTCTGAACCAAATATGAAATGATTCAAAATGCCAT	LG02	32.11	C	A/C	nn	np
RAD77044	AATTCTTGGAGTCAGTTTTCTCACTCAACTTGCTTGTCTTGCTGGGATTACACAATTTAGAGTTGCCTGATAT	LG02	32.17	G	A/G	nn	np
RAD106804	AATTCTTCGTTGAAGGAGATTTCATTTCTCAATCAGTTGTGCCACACCTATGGCATCTGAAAGAGATTTTGCT	LG02	33.28	CT/TT	CC/CT	ef	eg
RAD194701	AATTCTTTCTCACAAGTATATTTTTAAATGAATAATGATCTGCTATTTATTAATAAATAAGCCTTTAAATAGG	LG02	33.62	C/T	C/T	hk	hk
RAD49161	AATTCAAGAACTTTCCGTTCCTAATCACATGTTAATTGACAGAACTTTCAAGTTAATACGTGTTATTAATATT	LG02	33.85	A/G	A/G	hk	hk
RAD128635	AATTCTTGTTGTTCTCTTTGAACACCTAAAACACCCTTAGAAAGTGAGTGTTTTAGTTTGACTTACCAATAGG	LG02	34.37	G	A/G	nn	np
RAD67757	AATTCCATTGTATTTAAATTTAAGGGAAAGAAGATTAAGCTGAAGCCATTAACTCCAAAGCAAATATATAGAG	LG02	34.99	G/T	G/T	hk	hk
RAD165371	AATTCTTGAATATTTATAAAGACAATGTTTAAATCTTTGGGATTCTATTTGGTTTTTATTTTTGTTGGTTTTC	LG02	35.51	T	C/T	nn	np
RAD138076	AATTCACAAGCAATTGGTAAAATACTAAAATGTATAAGAAAAAAAGAAACAAACTTTGTTCTTTTTCTTTTTA	LG02	35.63	G	A/G	nn	np
RAD51524	AATTCTTATAGAATTTTTCTAATGCATGTTCTAATTGAGCTAAAATCTTAATTCCCATCATTTTTAAATGCAA	LG02	35.63	A	A/G	nn	np
RAD124937	AATTCTTAACTCGAGTTACACCTTTCATATGAGCAAAAAGCAACTTTGATACATTCAAGGAGCTTGATGGAAG	LG02	35.66	A/G	G	lm	ll
RAD59964	AATTCTATTTTCCAAACAGGAGAACTTTATAACAAGTGAATGTAAGGTCTTGTGAGAAATATTTTTAGTTAAA	LG02	35.66	C	C/G	nn	np
RAD41025	AATTCAGATTCAACTGCAGCAAGTAATTCGGGGCCTGTACTCTCACTCAAGTGCCCATTTCCGAAGCAGGTCA	LG02	35.74	G	G/T	nn	np
RAD195787	AATTCAAAAGATTTCTGAGGACTATGAAAATGTCTTTGTTCTCTAGGTCTGGATGTCATATATGTTCAGTGGC	LG02	35.75	G	A/G	nn	np
RAD24058	AATTCAATAAATTATTAGAACTAATGTAATCGTAAATCTTGTGCATTTTTGTTTAACATGCATATGATCAGGC	LG02	35.77	A	A/C	nn	np
RAD117290	AATTCTGCACCTTCATATTCTGCATAGAGACGCGTACAAAATTAAATTTCAATACAAATATATGGTTACGCAG	LG02	36.02	AA	AA/TG	nn	np
RAD188031	AATTCCCTATATCTAATAAAAAAATAAAAAGATAAGATAAAATGAAACTATGCATTTTATAGTGAACATATTT	LG02	36.03	A	A/T	nn	np
RAD153172	AATTCTATAGAGATGTGGTCAAGATAGGCTCAAAATTTAGGTAATATTGAAATTTTTGGATGTACGTGTTTGC	LG02	36.03	G	A/G	nn	np
RAD129387	AATTCACGGACTATGCTATTGGATGGTGGGACAAAGAGACAGTTTCTAGGTGGCGAGCAAGACAAGGACCTAT	LG02	36.15	TG	AA/TG	nn	np
RAD89208	AATTCTTTTAACACAAGCCAACAAAATAAAATACAGAGAAGATGGTACTTTTAAACAGTGATACTACAGAAAT	LG02	36.35	A/T	T	lm	ll
RAD185842	AATTCATGATTATGTAAGCGGTCTTAGATTCCGTATATCCCCGACGGCTTTTTTCCAGGTAAGAAACTCAGAT	LG02	36.35	G/T	T	lm	ll
RAD198311	AATTCTTTCACGGTTTCATGCTCTAATATTTTCAAATTCTCAAACTCTCTTCTAAAGTTGAGCAGCTGCATTT	LG02	36.47	CG/TG	TA/TG	ef	eg
RAD118087	AATTCTCCAGCCATGTCATCATTCACCATGAGAATTGAATTGAGGTTCAAAGCATATCCTACATTTTACTTTA	LG02	37.12	C/G	C	lm	ll
RAD117725	AATTCTATCTCACAAATAAATTTCTGAATAATATTGAAGGTTGATTTGTCATTGAAAATAAACCCTTAAATAG	LG02	37.69	C/T	C/T	hk	hk
RAD103980	AATTCTCGAAGTACTGAAGATTTCCTTCTATCCTCACCCCCTCAATCCACACCGATATTTTCAATTTCTTTTT	LG02	38.03	A/G	A/G	hk	hk
RAD122816	AATTCAACAATACCAACTACTACAATTTGGTATACAAAAATAGGGACTTCTCATTATTTTGCGTGCCTGGAAG	LG02	38.66	C	C/G	nn	np
RAD181219	AATTCTATTAGAAGTGTATATAATATTTTATTCGTGTAGTTGGGTATATCAAAATTATAAGTAGTATTGGCGT	LG02	39.48	A/C	C	lm	ll
RAD96950	AATTCTAGAGATAATTATTCCTAAAAACTCTCGTTACTTGATGCTCACTAAACATATGTACATGTTTCATTTT	LG02	39.59	AT/CG	AG/AT	ef	eg
RAD52434	AATTCTTTTTCATAAAAATATCATTACATCAGCTGGTGAACAAAGTCGGAACATGTAATATTAATTTTTATTG	LG02	39.79	CT/GC	CT/GC	hk	hk
RAD115478	AATTCTTAATCTCATACCATCTGGTCCAGTTCTTATTAATTCCAAAATTTTCCTTGTCAATTTGCTTTATTTT	LG02	40.75	T	C/T	nn	np
RAD141415	AATTCTCACTGCTTTGGCTTTTTCGTTTTTGTTACTTATTGCAAGCTCAAAACTTTGCATCACTTTGGTTTGA	LG02	40.89	T	C/T	nn	np
RAD118988	AATTCAAGTAGATGTCCTCGATGGATTAGGTTTTCTATCTTGTCTTTAAAGGTAATGCATGCACATGTCTATC	LG02	41	T	C/T	nn	np
RAD50827	AATTCAAAATTTTTCTGGTTAATTTTCATTGTTTTTGGTTAGTAAAGTTGAGATTATGTTTTATCAATTCACT	LG02	41.2	T	C/T	nn	np
RAD163230	AATTCATAACTGCATAGCACCAACCTTCAAGTTAGCCAAAGTTGACCACTTATGCAGAATAATATTTGACAGC	LG02	41.34	GA	AG/GA	nn	np
RAD43076	AATTCTTTTGTTTTGTGTGGACTAAAGCATTGTATTGGAGCTTCCCGACTAGGATGTTCAACGCATCTACTTA	LG02	41.72	A/T	T	lm	ll
RAD168451	AATTCTCTTTGTCAGTATAAATACTTTGATTGCCACTGGCTAAAAAGCCTTGATAGACAAACCTGGTTCAAGT	LG02	41.81	A/G	A/G	hk	hk
RAD191304	AATTCCTCATATTGGGAAGGGGAAAAACAAATTTACACACTTGAAATAATTCTTGGAGTAGGAAATAAGCTGG	LG02	41.98	T	G/T	nn	np
RAD118011	AATTCTCTCATCCAAAATGTATGGCATCCTTATCAAATTGCCATGGCCTCCCCAATAAAATATGACCAGTATG	LG02	42.05	CG/TT	CG/TT	hk	hk
RAD83206	AATTCTTCGACAAGAGAAGCTCTACATAAACTTGAAGAAATGTTGTTTTATGATGTCATCAGTGGAATTTTTG	LG02	42.27	G/T	T	lm	ll
RAD184300	AATTCCAAAAAGAACAAGAAAATAAATCAAAATAAATAAGAGACACCACCAAATAAAGAAGAGCTAGTTTATG	LG02	42.34	AA/GG	AA	lm	ll
RAD173953	AATTCCTGAATAGCTCCCAAAAAACCGGATTTTTAATGCTCCCAGCTGCAAAGATATAGACTTTAAATTACCA	LG02	42.38	A	A/G	nn	np
RAD68171	AATTCCTTCATTTTTATCTTTACTTTCTACTCCAAATTTCTTAAATATTTGTATTAGAATTTTTGAATTTCAC	LG02	42.55	A/C	C	lm	ll
RAD188091	AATTCTCGATTTTTTCATTTTCATAAGCCAAAAATGAAAGCAGATATATAGAAAGTGTGCAGTGGGATTTTTT	LG02	42.98	A/C	A	lm	ll
RAD30341	AATTCTATGAGCTTAAGAAACATTCTGAATTTCAAGTAGACAAGGCCAAGCAGAGAGATGTTACTTTGACTTC	LG02	43.06	T	C/T	nn	np
RAD187849	AATTCCTTAAAGGCAACCAAAGAATCCAACTTCTCATGGATAAGCTCAACATGTCCATAATGACAGATGTCAT	LG02	43.06	CC/CG	CC/TG	ef	eg
RAD35579	AATTCAAAGGAAATATATGTAAATTTTATTCTTCACTCGAATAAGCTCAGAAGGAGTATATTTTATATCTTTA	LG02	43.25	G	A/G	nn	np
RAD184879	AATTCTGTCCAAGCTGGGGCTGGAGGTGTGTTTGAGAAGTATGCATGTCTGCTGGATTTCTGGGATTGTTGTT	LG02	43.38	A	A/T	nn	np
RAD77156	AATTCATAAAAGAAACAAATCCTAAATATCTAAATTGCTCATTCAGTGGCAAAATATTCCACAAATCATGCAA	LG02	43.47	T	A/T	nn	np
RAD81891	AATTCACTAAATAGAAAGTGTTGAATACATATTAATGGTTTTGTTGTTAGATAATGTTGGTTTTCAATAGGCA	LG02	43.55	A	A/G	nn	np
RAD195219	AATTCTTTAAGCACTTGTATGTCTTCAGCTGATATCAGACCTGAAGAGTTTGGAGGCACATTTAGTAGCAATT	LG02	43.65	A/G	A	lm	ll
RAD10905	AATTCAGACAGAGCGAAGCCATTGATTTGGACTGTTGGACATGCATGTATCATTGCCTCTTCATCTTCCTCTT	LG02	43.72	G	A/G	nn	np
RAD178533	AATTCGTAATTGTTAACGAGGGCTTCGCCACTAGGCTTTTCTAGGATGTGATAGGCAGCCAGAGTACTTAAGA	LG02	43.81	A/T	A	lm	ll
RAD173065	AATTCTATGGCTCTACGTGGCAATTTGTATTCTACTCAGTTCTTATGTGCATCGATTTCTAAAATAATTCGTA	LG02	43.9	A/T	T	lm	ll
RAD48714	AATTCTGGGTATAATAAATAAACAAGAGCTAAATCCTGCTAGGTCGTCATAAAACCTAATGAAAAAAATTATA	LG02	43.93	C/T	C/T	hk	hk
RAD142206	AATTCCAAGGTCCATTTAATAATACTAGGCCCACCATTTATACCAAATCAAATTAACCCAAACCCCCATGGAT	LG02	44.09	CT/TC	CT	lm	ll
RAD183947	AATTCTTTGAATTTTCAAATGTAGAGGAGTTTGTACCATATATTTCATTATTAGCTTGTATAAATTGAATCTG	LG02	44.09	AT/GG	AT/GG	hk	hk
RAD46820	AATTCAATGCCATATTTGCTCATTGGGTGTATTCTGTTCAATACATTCTCGTTGAAAGATCAAATTTTGAGGC	LG02	45.35	C/T	T	lm	ll
RAD170329	AATTCTTTAATGTACAGAATACATAATATGATAGGCAGTTAATTGAGGCGATCTATATGTAAAGCTCATTCAA	LG02	45.6	CG/TA	CG	lm	ll
RAD72961	AATTCTTGATGAATTGATATTTGTATTATTTATTAAACATTAGTATTTATAACTTTGTGTGTTGTAAGCCTAT	LG02	45.84	A/C	A	lm	ll
RAD105624	AATTCCACGTTGTGGCCGTGGAGACCTGGGCTCGAATCCCAGCAGCCACAGAGGTTTTTCTTAATTAGTTTTT	LG02	46.16	A/T	T	lm	ll
RAD43352	AATTCATTTATGTGTATTTTGATGTGCACCATGCATCGGCAAGTTATAACATGTATTTTTCGGTCGTAACATG	LG02	46.23	C/G	C/G	hk	hk
RAD137200	AATTCTGAGGTCAAAAAGACAATTAAATGAATAAATACCTAAACTGCTTAGTTTATACACATATAATGTAAAT	LG02	46.67	AT/GT	GA/GT	ef	eg
RAD21374	AATTCTAAGATGGTAAGATCCAAATGTAGTATATGCAAGGTCATTAGGAAATGACCTTTTTTTGTCAATGAGG	LG02	46.92	C/T	C/T	hk	hk
RAD166993	AATTCATGCATGATTAAAATATTAACATGCCATATTGATGTTTTTCAACTTTTACATTGTAATATACAAATTG	LG02	47.15	A/G	G	lm	ll
RAD195360	AATTCAATAACCAATTTGTTTTAGTGAAGGATAAGGACACCAAGAAGATTCTTCTCAAATGCTTGCTTAAAAA	LG02	47.39	A/G	G	lm	ll
RAD128113	AATTCATTGATGGGAGAGCATGTGTGTAACACATGAACATAAAAAGACTGAAATAACACTGTTTGAGCTGATG	LG02	48.59	A/C	A	lm	ll
RAD183590	AATTCCTCGAACTTAGCCAGACTACGCTAATCCATATGTATTGAAAATGTAAAACTGGTTGAAAATCAGAATA	LG02	49.72	TA/TG	CA/TA	ef	eg
RAD198216	AATTCCAGCAGTGAAGAATAAAGCAATCAGTGGAAAAAACTATAGAGTCTTAAAATTCATGACCCGCTCAAGC	LG02	50.29	GA/GG	AG/GG	ef	eg
RAD118005	AATTCTGATTTAGTTAACTTTAATAAATTTAATATATTTATTTAACAACTGTTTATGGATGGGTTGCATTATA	LG02	50.43	AA/CT	CT	lm	ll
RAD129713	AATTCAAGGAATGTGTAACATAGATAGAACAGGAGACTACCGCAAAGTAAAATAAGAGGAATTGATAGATCCT	LG02	50.7	A/C	C	lm	ll
RAD190772	AATTCTTCCCTCAGAGAGCTTAGCTTATGTAAGTGCACAGGAGTTACAGATGAGTGTCTCTCTTTTCTTGTGC	LG02	50.77	G/T	T	lm	ll
RAD49464	AATTCATTTAAGTTTTCTGATATTTCTTCTTGAAATCAAACATATGTTTTTGGCTATATGTCAAGAGTAGTAC	LG02	51.04	GT	GT/TG	nn	np
RAD116300	AATTCCTTGGAACTGTATTCTTTTCCACAATTGCTCCGAATAGTTCTTATTTAATAGCCACTTTGTTTTTTGA	LG02	51.09	C/T	C/T	hk	hk
RAD8482	AATTCTATGAAAATACCAAAACCTTTTTATATTTAATATGCCTGAAAAAGAGTCAAATAGGCCAACTTTCAGC	LG02	51.22	CA	CA/TG	nn	np
RAD106120	AATTCCAAGAACCAACGTCTCTCTTCGACATGTTATTAAACAAGTCAACTGCCTCTGATGTTAAGTGAGACAA	LG02	51.51	AC/TT	AC	lm	ll
RAD182861	AATTCTGTACTTCTCTGGGCATCATCAGAACATGATTATCATGTTGATATTTAACATTTAGTAAGGCATTCAA	LG02	51.88	G/T	G	lm	ll
RAD45501	AATTCTGTATTTCTCAATCCTTGTTTGCTTGATTTTTATTTTTATTTTCGTTTTATGTGGAAAGATTGTGACT	LG02	51.98	A/C	C	lm	ll
RAD80331	AATTCTCTGTTGAGCAATTGACCAATATATTATCGATAATGAAGGGTCCTACGAGAGCAGCTTATTGATTAGT	LG02	52.02	A/T	T	lm	ll
RAD117950	AATTCATTAACAGGTAGATCAATATCTCCATATGACAAGGGTGAAACCCAAAAGCCCACTTCAACCATAAAAG	LG02	52.1	AT/GC	GC	lm	ll
RAD156054	AATTCAGATTTTGGGCTCTAAGCTCCTAAAAATGCTTTGCAAATATTGCTTAAGCATCATCAGACACATGGGT	LG02	52.11	C/T	C	lm	ll
RAD165329	AATTCTCGCTTGGGTTAGCTCTTTAATTACAAATATGGTTAGAAATATGAAGTATCAATGGTATTATTCGAGT	LG02	52.15	CG/TA	CG	lm	ll
RAD165743	AATTCATATGAAGTACCAATCAGTGTCACTTACCCGAAAAAGGTTGCAACACACTTGACGATATCGACTAGAA	LG02	52.32	A/C	A/C	hk	hk
RAD118301	AATTCATCTGCTTTGTTTATGAAAATCGAGTATCACATTTTATTTTTAACTAATTGTACTTTTAACTTATGAT	LG02	52.97	CT/GT	CA/GT	ef	eg
RAD167336	AATTCAGTAGACCCACCTCCAATATCCACACCCAATGCCTGTTTATCATATATCGGTAAAAACCGAAGCATAC	LG02	53.14	A/G	A/G	hk	hk
RAD59381	AATTCATTTATTACCAATACTCAGTGACCATGACAAATAAGGGACAAGAAATGTTTTTTGTCAAAATTTTAAC	LG02	53.26	CGT/GAT	CAC/GAT	ef	eg
RAD101833	AATTCAAAGTATGGATTTAAGGTTGTGGGCATCTGGTTTATATGTAGGTGGGATGTGTAACTGATTAGCGTCT	LG02	54.14	AT/GC	AT	lm	ll
RAD89468	AATTCTGAGTAAGAATCCTATATTTGATTGACAGGTTCATGATCATTTGCGCTTTCCTGTGGTGATTTGGAAT	LG02	54.81	G	C/G	nn	np
RAD20920	AATTCAAGATCCCAATATCCATTCCGATTGTTATTCCCTTGGAATTAGTTGTTCCTAAAATTATAATACATGT	LG02	54.98	T	C/T	nn	np
RAD53970	AATTCCTCCACCACTTTCTCTTGCCTCCCTCACCAAGCCTCTGTACTGCTGTAACTAAAACAAGAGTTTAAAG	LG02	55.24	A/T	T	lm	ll
RAD11334	AATTCATAAGTCAAAAATATCAATTAGATCCTCCCATTCATGTAATAAGTGAATGTTATGGTAGCCTGCCAAG	LG02	55.35	AA/AC	AA/CA	ef	eg
RAD131579	AATTCATGGTAATATTTTTTTAGTCTAAGGAGATTAGAACTTGATTATGGTCCACTGCTATGATTACATCACA	LG02	55.8	G/T	G	lm	ll
RAD156399	AATTCTGAAGTCATTAAATTGATTTCCTTTTCAATAAAGTTGGTAGGAAACTGAAATATGCTCGAACTGGTAT	LG02	56.05	CC/GT	CC/GT	hk	hk
RAD102713	AATTCATCCTTTATTTTGTGAGTTGAGTAATCTTAAAATCCTTGATATGTCGAATAACCAGTTGGATGGGACC	LG02	56.32	T	C/T	nn	np
RAD164259	AATTCCCATAATTGCAAGCAGTCTCGGCTGGCCTCCCCTGTTGAAGCCAGCTTCCTGATGGCTAGGAGTGCTG	LG02	56.65	A/G	A	lm	ll
RAD66029	AATTCTAACATAAGCAAACGAGATATGGTCTTTTGGTGTTGTCGCAAATCAAGGTTGAGAAAGTTGGGAGTTA	LG02	56.81	CG/TC	CG/TG	ef	eg
RAD17223	AATTCATGAAGTGCTTTGTAGATAAAAATAACTTACATAAAAGTAGCTAGTAACACTGAAAAATTCACCTGAT	LG02	57.05	A	A/G	nn	np
RAD120714	AATTCTGCAGGTTAGTATAACATAATAATTAGATTTATTTGTTTAATAGTATATACATATCTCCAAGTCTTCT	LG02	57.13	AA/GA	AA/GC	ef	eg
RAD103047	AATTCTGTTGAGCAGAACAGGTGTTCAGCAGCACCTTGTTGTGACTTTTATTTTTATATATACAGTGACAAAA	LG02	57.59	C/T	C	lm	ll
RAD186802	AATTCTTTCCACCAGATTGACTGAAGTTTAGAGTAATTTGTCGTACAGTTTCATTTATTATATGTAGTAGAAA	LG02	57.68	A	A/G	nn	np
RAD109802	AATTCTCAAAAATCATATTAGAAATGTTTTGCAGAGCTACATGCCTCCAATAAGGTGATTAGGAGCCGAAAGG	LG02	58.64	AT/GC	GC	lm	ll
RAD115066	AATTCTCAATTATTTCTTTCATAATATGGTACAGAAAAATATGAAATTCTTATCAAAAACATCAACGAGGTGG	LG02	58.8	A/T	T	lm	ll
RAD163678	AATTCAGTGGGCAGTTGGGTTAAGGCCCAAACCAGGGCAATTCAGAAAAAGCAATGTTGTGGATATAACACAG	LG02	58.82	A/G	G	lm	ll
RAD65689	AATTCTGAACTAGTCAGATTAACTAGTTTCTGAAATTTGATGTGTTATTGTAGCCAATAGGTTGCAAGGGAAA	LG02	58.91	C/T	T	lm	ll
RAD38227	AATTCTTCCAGTCAAATTATTGTTTGAGATGAAAAGGTAGGATATAGACGATGGTGGAACAGCAAGTGATCCA	LG02	59.18	AG/GA	GA	lm	ll
RAD56669	AATTCTAGTGTGGCCAAATGTGGATACGTTTCTTAACACAGCAATTCTTAGTGTCAGTGGCCAGCAAACTTGC	LG02	59.2	A/G	G	lm	ll
RAD86977	AATTCAAGAATGGCTTACTCACAGTTTTTCTTTTCATTGTGTAATTCTTACGAACACCAAGCAGTAGCAAACA	LG02	59.29	A/G	A	lm	ll
RAD123756	AATTCTGGATATAATTTCTCTCTATTTAAACTTAAAGCACCCATGATACTTTGGTCCCTGCTCTTTTAAATAT	LG02	59.34	A/G	A	lm	ll
RAD149670	AATTCTCATAATGGCTGTGCTTTGAGATTTAATAGAAGTCATTTGGATACTAAATCTAGAATGATGTCATCAA	LG02	59.62	A/G	G	lm	ll
RAD45668	AATTCTTAGTTTGACTTGTAGTGCCACTGGATGCGAAAGAAATTGGAGTACATTTGATCAGATATAATATTTT	LG02	59.83	G	A/G	nn	np
RAD17045	AATTCCTCAACTTCAATAAATTAAGCACCATAGATACTGGTTCATGATATTACAAACCATAAATTAAAGTTTG	LG02	60.21	T	C/T	nn	np
RAD35733	AATTCTTGACACAGAGATATAAGCCTGCTTAGACGACATTCTTCTTTCACTCACTCTGCTTATAGAAATAACT	LG02	60.71	A/T	A	lm	ll
RAD165415	AATTCTCGACTCCACCTTTTTGCTTATTTCTTCAAAGGCAATTTTCTTGTTTCTCCGTATTAATAGGGATAGT	LG02	60.94	C/T	T	lm	ll
RAD76351	AATTCATGCATGTCTTTCTGGTTTTGTTTTGGTAAACTATATAATATTAACAATAATTAGAAAAAAGAAGCAA	LG02	61.29	C/T	C	lm	ll
RAD118578	AATTCTTCGAGGTTGAGCCTGAGCATAATAATCCCCAGAGTTTAGAACATCTAATCGTAGCACCATAATTTGC	LG02	61.34	AA/CC	CC	lm	ll
RAD121948	AATTCTAGATGCTGCAGAACTACTTTTGCAATTGCAAAAGACACGATGACACAAGCTGCTTAGACATTCTTCT	LG02	61.6	G/T	G/T	hk	hk
RAD22543	AATTCTTTTTCATGGGCAAGGATGGTATTCCAATAGGTCCATCAGAACCCTTATCTTGTGGCCCAAATAAATC	LG02	62.09	AA	AA/GG	nn	np
RAD158840	AATTCTAAATGATCAAGAGTAAAATGCATATGAGATGTAGATAATCAGTAAAGTAATTAAATAAAATAAATGA	LG02	62.37	AA	AA/GG	nn	np
RAD20547	AATTCAGGCTGTGTTTCCTTTGCAGGGTTCATGGCCAACCAAAGCTCCTCATCCCCTTTCCCATCTACAACAT	LG02	62.38	A/G	A	lm	ll
RAD188105	AATTCTTTCTTGATCTTATTGACGAAAGTGACATAGATTTGGTTTTTCCTTTTCTTCTGTTTCTTTTTTTTTT	LG02	63.06	T	C/T	nn	np
RAD75970	AATTCAATTACTTTTGTTTCATGGTCTTGCAGGCTCTCTAAAGTACGACGGGTGCCAACCAGCCCCACCTCCA	LG02	63.16	A/G	A	lm	ll
RAD62401	AATTCGGAATAATAATGATGTCTGTGCTGAGATTGTATTGTCACATTCCTTTATTTATTGGGTGGCTGGCTCA	LG02	63.23	AA/GG	AA/GG	hk	hk
RAD23963	AATTCTATATCAAAATCTAGAACTAGAGGCAGGAGGTGTTACGACTGCAAAAGAGAGGGCCATTTTTTTAGAA	LG02	63.45	G	G/T	nn	np
RAD130565	AATTCAATTGCTGAAGATGCAATATTAAAAAAACTAAGAAAAAAAGGCTTCAAGCAATTAAGCATTACAAAGC	LG02	63.48	A	A/C	nn	np
RAD79159	AATTCTATAATTACTTTTCAAGTCACTGGATACCTGACCCAAGTAAAGTTGATAAATGATGTAAAAAAAGAGA	LG02	63.53	C	C/T	nn	np
RAD8227	AATTCTTCAAAACTATGCTTCAACCACTCGTGCAGCTCAATTACAGAGACCCACTTATACTACCTGATCCTGA	LG02	63.6	C	C/T	nn	np
RAD76686	AATTCGTTTATAAGAATAATATTTCCTATCTCATGAGAATCACGTAAAAACAGAATAAAAAATATTGAACAGG	LG02	63.66	GA	CG/GA	nn	np
RAD17781	AATTCATTTGTGGTTTTGACCTTCCTTGGGAACTTTATTTTTGCAAGGCTCTGATCCTTTGTTCGATAGATAT	LG02	63.75	A	A/G	nn	np
RAD169290	AATTCTTTTAATTTTATATACATACTCTCTTAATGTTTACGTTTTAATTACAAAGAAAAAATTGGAAAGCTAC	LG02	63.86	T	C/T	nn	np
RAD84926	AATTCGCATATAGATCTACATGGCTGTTCGGACAGTAAAATTTTCTTAATTATATATGAGATGTTTGCGATTT	LG02	63.91	T	G/T	nn	np
RAD174525	AATTCAGAAGGAAAAATTTTTGTGTAATAATTTTCTTGTTAGCCTATGCACATCCTCCATACCTCCAGCTTAT	LG02	64.04	A	A/T	nn	np
RAD45452	AATTCCTCTTATCCAAGAAAAATCATATACATATATATTTTCTCTAATAAGTGTACAAAATTAAAAGGTTTAC	LG02	64.07	A	A/G	nn	np
RAD107884	AATTCCTTTGTGACGTCCGTTCGATCTGAGCCATGTCTTCTGCTGCCACCGTTGATCCGCCGGCTACTGCGGC	LG02	64.48	GCA/GTG	GCA/TCG	ef	eg
RAD6218	AATTCTATAGGAATTATATGTAATCAATGCGTGTATGCCGAGACATTAAGATTCTATTACACAAGCTGATGTG	LG02	64.93	C	C/G	nn	np
RAD41472	AATTCTTTTGAATCAACAAGACAGATTTATTGAAACCTCCGCTATTCTATTTGTGTACTTGTTCTTTCTCATA	LG02	66.26	A	A/T	nn	np
RAD129395	AATTCACGATACATAGATGCTGTGCTGACTGTCCCAGCTAGAGCCTTGATGCCTTTGAGTGGAATCAACATTG	LG02	66.76	A	A/G	nn	np
RAD12885	AATTCACGTAATGCTTCAATAATTATTGCTAATAAAATGTTGTTTAGGCTAAGTTTTTCATGGCTTTTTAATT	LG02	66.81	T	C/T	nn	np
RAD193082	AATTCATAGGTTCTAATTCTAGAACCCCATCAGAGCTGCAAGGAAAAAATATATATTCTTATTTTTCAAAACA	LG02	67.05	A	A/G	nn	np
RAD8585	AATTCAGATCATATGTTCCTGTGGTCTGATCGTGGAATCTTAGAGAAGATAAATAAAAAACAAGTACATTACT	LG02	67.07	CA	AG/CA	nn	np
RAD128140	AATTCAAATCTAGGTATAAGATTTCCAAATTAAGACTTAGAAATGCATTAAATATCATGTGATGGAGTAAGAA	LG02	67.08	G	A/G	nn	np
RAD27661	AATTCTTGCAAGTTGTAACGTTGTTTGACTGAGAAATTGTCAAAAGCACCGAAAAGAAGAAAACAGACCCACA	LG02	67.15	G	A/G	nn	np
RAD67126	AATTCTGCATTTATGTGTATGTTACTCTCTTATTCTCTCCCATTAAAAATTTGAGTAGATGAATTTCTCTGCC	LG02	67.21	G	A/G	nn	np
RAD86304	AATTCTCAAATTCTAGTCAAATACGAGGATGCTATCAGTAAATATCATGGTATCTCTTTACTTTCTGATGAAA	LG02	67.69	GG	CT/GG	nn	np
RAD114273	AATTCATGGGCGTGTTGGGTTGGAGAAAGAAGGTCGGTGACGGCAAAGGAGGGAAAGGCATTTTCTAAGCAAA	LG02	68.46	G	C/G	nn	np
RAD118153	AATTCATGGTTTTCATTACAAAGGAACGAAATTTATGCGAGTTCACACTCAATAGTTGAAAGCGAGAAAGGAT	LG02	69.5	G	A/G	nn	np
RAD62399	AATTCTCAAAAGCGAAATGGAAATGCATGCAGCCCTTAATGATAACTCAGATAACATGAATGCTAATTTTTGT	LG02	69.7	C/T	C/T	hk	hk
RAD179705	AATTCACAGTCAAAACGAACTAAAATAGTACAATAGCACATAAAAGGGAAGAAAAAGACGGAACATTTGGAAG	LG02	69.92	A/G	A/G	hk	hk
RAD155225	AATTCTAGTATTAAGCGGTAAAACATATATAGGCCTTTATGCATTAATATTTTGAGATATATGAGATATTCTT	LG02	69.95	A/C	A/C	hk	hk
RAD181350	AATTCACCTTGGGAGTTTTGCCTCTTCCAAGTTTATCTCCTCCACTAAGTTCTAAAGCTTTGTTGAAATTGGC	LG02	69.96	C	C/G	nn	np
RAD40449	AATTCAAGTTGAAGCTTTCCTTTGTATATTTTGCAGCAAGTTTGGACCTGTGCAAGATGTAAGGATTCCATAC	LG02	70.12	A/G	A/G	hk	hk
RAD67624	AATTCAAGCACCTGTCAATTATTTAAAAGAACTACAACATCCCTTACTTTTTAAGCTAAATTATAAAGGAAAA	LG02	70.46	A	A/G	nn	np
RAD76872	AATTCTTAATCTCATCTACTTGGCTAGCTAACTCAAAAATTAAAAAAAGAAATGTCCAAATGATAATGAAAAG	LG02	70.65	AA/GA	AA/AG	ef	eg
RAD111535	AATTCTTTGTCACATCCAGTCCAAGTATTATTAGCTTTGGAACGATTCCCATAACATGATTAATTTTGCAATG	LG02	70.74	AC/TC	AA/AC	ef	eg
RAD145686	AATTCTGCTTTGTAAGGAAAGAGATGCAAATTTATCCCCCATCCCCAGTCAACAAGTTAAAAACACATAGCAA	LG02	70.99	C	C/T	nn	np
RAD68188	AATTCATCATCACAATGCATGACACAGATGGGGATAATAGGGGGTTGTGATGGTTTTTTTGGAGATCATAATA	LG02	71.15	A	A/T	nn	np
RAD111639	AATTCAAGGGAGATTGCCAGACTTCTTGCTTACGTTGTACTGAAACGCAACAGAATAAGCCATGGAAATTTGA	LG02	71.27	TA	CG/TA	nn	np
RAD78720	AATTCTTTGCCTTATCCTATCAAGGAAATGAAGAATTAATCAACAAGGAGAGAGATCAAGAAGTAAACTATGC	LG02	71.95	CT/TG	CT	lm	ll
RAD151891	AATTCATCAAGTGATCTTTCAAATTGGTCAATACTCTCCAGTTTATGGCCGCTTATCTAGGTACCAGTTGTTG	LG03	0	C	C/T	nn	np
RAD122248	AATTCTTGGAGGGTGGAGATGGCTACCCAACAAGATAATTGTGGCCATAACAATGTTCCTGGTATGATATAAT	LG03	0.5	G	A/G	nn	np
RAD196539	AATTCTAGGTTGATCGAGGCATCGTTGCAAAGCACGCATTGATCCGAGTTTGGAGACTAGTAGTACGATGAAA	LG03	0.84	T	C/T	nn	np
RAD33914	AATTCAATATCAGATGAGCAATTTCATAAAACAACACAAGGAACATTCAAAATCTAAGGCATTAGCAAACAGG	LG03	1.29	AC/GC	AT/GC	ef	eg
RAD101099	AATTCAACCAAGCTGTCTTAACAAGGGGTCCTGCGACTTCTTTACATAGAAGGGCTAGTTGGCAACCCCCACA	LG03	1.87	AG	AG/TT	nn	np
RAD29447	AATTCGAAATGTTCTTTTCTGATGAAGAATGCTCTCCTTCAACCTCAACATCATCATGTGACAACAGAATCCT	LG03	1.96	C/T	C	lm	ll
RAD81593	AATTCAGTTGTAGTGAATGGGATTGGTTTCTGTTTTTGGCCTTATTTTTTATTCTTTGGATTGCAGATTGAGT	LG03	2.24	GT/TT	GC/GT	ef	eg
RAD46937	AATTCTGATTATAAATTTTGAGTAACCTGAGATTATGCATGTTTGAGAAGGTCGGAGAACTAAGTTCTACCTC	LG03	2.42	A/G	A/G	hk	hk
RAD23290	AATTCAGTTCATTTTTTCATTCCAGATCTTATTTAACTGTCAAATTTAATTCTTGGGTCTTTATTTCTCTTTC	LG03	2.51	TT	AA/TT	nn	np
RAD133413	AATTCTCGTAGGTTTTATACAATTTTACGTTCCTTTCGTTGTTTATCATATTTTTGTTTACATAACGAGATGT	LG03	2.62	G/T	G	lm	ll
RAD76522	AATTCCATCCACAATGACTGACAAACCCACCAATGCTTGAATGCTTTAGAATCTTTATTTGAGGTGCCCAATC	LG03	2.63	GT	AG/GT	nn	np
RAD180304	AATTCTTAAAATATGGAAATCTCCTACAGTAGCGGCTACATGCAAAGCTGTATTTCCTTTGTTATCTTGGAGA	LG03	2.74	C/T	C	lm	ll
RAD142304	AATTCTTAGGACGTTAAACATTCCTGTGAACAAAACTATAGAAACATGTATATGGTCGTTAATTTCCTTTTTT	LG03	3.12	A	A/G	nn	np
RAD44145	AATTCTAGGTTGATCAAGGAACCATTGCAGAGTACGTGTCATCTCGAGTTCATAGACTAGTAGCACGTCGAAA	LG03	3.31	GA	AG/GA	nn	np
RAD4739	AATTCTTGGGATTACATGTAATTCATGACTAATTAGTTATCGGAATTAAATGCAATCTGACAATGGACCTTCA	LG03	3.42	G	G/T	nn	np
RAD111302	AATTCTTTACTTTCATAGAGAACTGGTAGCCTTTGGTCGTTGTAACCACCAGGCATTGCAAAAGCGGCCGCAA	LG03	3.59	CA/CG	CG/TG	ef	eg
RAD146318	AATTCAAAAACTTCAGATTACATGTAATTAAATTAAACACTTTGAACAACCTGATCATATTTAATTCAAGGTC	LG03	3.79	C	C/T	nn	np
RAD5706	AATTCATAATTAAATCAGGGCAAATGTCACGCTTAGAAAAGGGGAAATCTTACTATTGGAAATGGTTCCACAA	LG03	4.23	AC	AC/CT	nn	np
RAD87514	AATTCTAGAGAACTTTAAAGAGTGAATTTTCATGGAGAGAAAGTGTTTTTCCAATATACTGAACCAAGTACAA	LG03	4.42	TC	AG/TC	nn	np
RAD129246	AATTCAAAATATGTTTTTGTTAATTAATTATATCTAGAAATTTTAAGAACGTCATTTTGATATAAATATAACT	LG03	4.47	T	A/T	nn	np
RAD95251	AATTCTTCAGATGCTCAAGAAGTTGAGAGGTCGAAAGGACTTTCAAACAATTGCAATGAACCTGGAAAGGTTA	LG03	4.63	C/G	C/G	hk	hk
RAD40983	AATTCTACTAAATAATTCATTTTTTTATTATTATTATTATATAGGATGTTTAGAGAATATATTAATGAACTAC	LG03	4.69	A	A/G	nn	np
RAD92678	AATTCGTCGGGAGATATTTGTAACAATTCAGTTGCAGCTGGACCAGTAGACCAAGCAAAAACTTTCCCACGCT	LG03	4.88	C	C/T	nn	np
RAD8253	AATTCTTCTTTTATGTTATATTTCTTCATGCAAGTATTCTAAATTTATTTTATTATATTTCATTACATTTTAT	LG03	4.93	C	C/T	nn	np
RAD65155	AATTCATGTTAAGATTTATTGAATGACCTTTACTTCTAAAAAATTTATGAGATTAGAATTTGGATAAACCAAT	LG03	5.24	CT/TT	CC/TT	ef	eg
RAD152156	AATTCCACACTTTGATTTCCTAATAAGACAGTAACCTTGCTCAATACATTAAATAAAAGTCAAAAGGATCCAT	LG03	5.49	T	C/T	nn	np
RAD107616	AATTCTAGCTGCATCTTCAACAAGTTCCTTTCCAACACTTGACATGTTGAAACCATACACATCTTCCCAAAAT	LG03	5.57	C/T	T	lm	ll
RAD62829	AATTCTTCTTAGAATATCTCCCACTAATGTAAATGAGAAAGGTGATGAAAGGTCACTTTGCCTAAGACCTAAG	LG03	6.41	G/T	G	lm	ll
RAD160768	AATTCACTTATACTTTTGAGGCATTAAACTAGATTATAGACTTCTGATGCGCATTAAAGTACACGATCATAGC	LG03	6.85	C	C/T	nn	np
RAD134136	AATTCAGAAAGTAGTTGGCCTTAGATGTTTGAATTGTTAGCTAGCCAGATTTGAGGGAGCAAGATCTGAGGTA	LG03	7.19	A/C	A/C	hk	hk
RAD96145	AATTCAGAATATACAACTTCATTGGCATAGAATACAGAAAAAGAAGCGAAAAATAAAAATAAGTCTGAAAAGA	LG03	8.09	A/G	A	lm	ll
RAD149653	AATTCGCCACTTTGAGAGCCTGTTATAAGGCGTCTCCCTGTAGGAGTCCACTTTGAAAAAGCAAGGAGTCAGC	LG03	8.66	A/G	A	lm	ll
RAD102227	AATTCGTAGATTGTTTGTTTGAACAGTCTCATTTTTATTTTGGCTCAACTAGAATTATGGCCTAAGCGCCATG	LG03	10.44	AC/AT	AT/TC	ef	eg
RAD112083	AATTCTCTGCCACACTCTGTTTCCCACCTAAAGATGACTTTATTTTCTTCAAACTTTTGGCACCCATTTTTGC	LG03	13.81	C/T	T	lm	ll
RAD155493	AATTCATGTTTAGAAGAATAGTACAGTCAAAGAACTACATGTGATCGGTTAAAATCATTCTCAAAGTCTGAGG	LG03	14.08	A/T	A	lm	ll
RAD136953	AATTCCCAAGATAAATACAATAAATGCCTGTAAACTTATGCTCATCGACGAAGATGGCCGTAAGAGAAGACCA	LG03	14.26	A/T	T	lm	ll
RAD196316	AATTCAGGCAAACGACCAGTGAGATTCTCATTGAGCTGCAAATTCAAACTCAGCAGGTTTGGAAGTTGAAAGA	LG03	14.51	A/C	C	lm	ll
RAD99513	AATTCTGCAAAATGGGCTCTACTATCCTTCTCCAAAATGATTTGGAACCCATGAAGACATGAGCTAACAATTA	LG03	14.88	A/C	C	lm	ll
RAD162986	AATTCTGTCACTGCTACCTTAAGGCTGTGTTTGCAATTAAGGCTCTACTAGGGAAGCGAACCCCTTATATATT	LG03	14.88	A/T	A	lm	ll
RAD111110	AATTCTTGCATACTTATAACATTTTGCACAGAACACTACGTTTTCAGAGAAAGCATGTTTTATGACCTGTCTG	LG03	15.62	G/T	T	lm	ll
RAD136546	AATTCATCCGTATACTAATAAAAGAAAATGCATCCAAAACTGGATCTAGCCGCAATATTTCATTCATGCAAAA	LG03	15.73	A/G	G	lm	ll
RAD180288	AATTCGACATTCCCTTGATCAATAACTCGACAGAGTGAATAGCATATAGAACAAGCTTTCATTTGGTATGCAT	LG03	15.97	A	A/G	nn	np
RAD61683	AATTCATGGCTAAAGAATGTATAACATAATGTTTGAAATATATTTTATATACGTTAAATGAGGCTGCTCAATT	LG03	17.31	A	A/C	nn	np
RAD72319	AATTCACTTCAAAACCCAAACCCTCCATTTCATTGATAAACTCAGCAGCTCTACCAACACAGCCTTCCTTACA	LG03	17.57	A	A/G	nn	np
RAD72114	AATTCAACCAGAACTTCTTCAAATGGATCACCAAGTCTGTTATGATACAATGCCTGCTCAGACTCAGAAATAC	LG03	17.98	A	A/T	nn	np
RAD175326	AATTCGTTCCATCTTATACATTGTGCATATCTTTTAAATGTTTGTTTTGTTTTAAATTATTTTCTTTAATATT	LG03	18.33	G/T	G/T	hk	hk
RAD134266	AATTCATGATCCAATCTCCCAGTTGTTATTGTGTTTAGAGTGAAAATGCAAGTAATGAATTTAACTAAAACGA	LG03	18.42	G	A/G	nn	np
RAD168187	AATTCCTTGTTTATCTATTGAGATATTTAAACACTTTTGGGGAGTGGATGTCATTGTGTCAATCTCACAAATT	LG03	18.54	T	C/T	nn	np
RAD111489	AATTCAGAAGGAGGTTTCCATGGGTGGAGCTGAGACCCGGTTATGGATTGACGGAGAGCTGCGGCGCTGCGAC	LG03	18.75	C	C/T	nn	np
RAD184562	AATTCTGCTCAAATTGCCCATTAGTTTTTCATTTACTACAAACTGAATCAGTATAAACCATAAATTCCTAACT	LG03	18.93	T	C/T	nn	np
RAD104093	AATTCTTTGATATGTTAATATATATATATAGGGACCCATTCCCTGTTCAAATGGATTTGACAAACATTTTTGA	LG03	19.17	A/T	A	lm	ll
RAD8651	AATTCCAAGGAGGAACTTTCAGGTGAACTTCTCGTGCTTTGTTCTCAATTGGTCTTATTGTCACCATTTACTC	LG03	19.25	CA/TC	TC	lm	ll
RAD42022	AATTCGTAAGGGTTGTAACAGTGCTGTTGATATTTATTTTCCTTTGTTGATATGGTACGTAGGAAAAGTTGAT	LG03	19.41	G/T	T	lm	ll
RAD135780	AATTCTCTGATTTCTGGGTTTGTAAGTTCAGGTCAATATGGAGAAGCCATTGATCTTCTGAAGGATATGTTAT	LG03	19.41	A/G	G	lm	ll
RAD151876	AATTCCCAGGAAAATGTGTTTGGTTACAGCAGAAACCTGATTGGAAGCCATATTGTGCTAATATATATCTTTT	LG03	19.42	A/T	T	lm	ll
RAD148054	AATTCACTAGTACGTATCAGATATCTATTCCTCTCATATTTGTTCAATCTCGTATTGAAACATATGGTACATG	LG03	19.53	A/C	A	lm	ll
RAD126102	AATTCTCTCAGAAATCTTCATCAACAAATTCAAATTCCCTCGTCCTCTGATGTTCACTCTGACCCTCCTGTTT	LG03	19.67	G/T	G/T	hk	hk
RAD106095	AATTCACACTTCTTCATGTTGAAATCAATTTGTATATTTTCCACTCATAAGATGCTGTTCCGTTACATTTATA	LG03	19.94	C/G	C	lm	ll
RAD2214	AATTCAATAGAGCTTTACTTGCTAAACAATGTTGGTAATTGATTCAATCTCCTTCTAGTTTCGCTTATAGGGT	LG03	19.96	C	C/G	nn	np
RAD14374	AATTCACATTTCGTGCTCATTGATCTTCACAACTCATGGCATTCCATACACCAAATTCCGACATCCGCACTGG	LG03	20.15	C	C/G	nn	np
RAD78004	AATTCAAAAGTTTATCACTTTGTGGGTGTTAGTAACTAAGCAACTGATGAACTTCTGATGCTTAGCTGTTCAT	LG03	20.32	A	A/T	nn	np
RAD52956	AATTCTTCTAAAGAGCGAAAACACGACCCTCCAGATTCTTTAGGTTGACAAATAAACTTCCATTTCTTCTAGT	LG03	20.73	AA/GA	AA/AC	ef	eg
RAD191144	AATTCACACTTTAAATGGTCGCTGAATGGGATTTGGGGAACAAAAGCAGAAAATAGCTTTGATAGTATTTTTT	LG03	21.2	A/G	A	lm	ll
RAD156677	AATTCCGAATTATTTGGTTGGACTAGCAAATGCATTAAGGATTTTTGTTAATCAAACAGATATATTTTCTAAT	LG03	21.56	G/T	G	lm	ll
RAD164588	AATTCTGAAAATAATCATTTCAACTAGTGTAAATAGATCGGAACCATTTCCATCAAAATTCAAAAGTGACTGT	LG03	21.72	G	A/G	nn	np
RAD78498	AATTCTGGGGCTACTGGAATGTTATAGCAAGTAGCGCTTATAAGTGGTACGGGTGCTGTTGACATTTTTGCTC	LG03	21.72	C/G	C	lm	ll
RAD185443	AATTCATAGGGTATTTATCGATTAATTTTAATGTAAAAGATCAAAACTTTTTTTCACAAATTTATTCAATCTT	LG03	22.17	TC/TT	CC/TC	ef	eg
RAD111441	AATTCTATACGTAATATTGTCAAGATTTTTTCTAAGCTAACTTTTGTGGTCTGAGGATAAAATTATCTGGACT	LG03	22.72	A/G	G	lm	ll
RAD119792	AATTCAAAGTAATTCTAAAAGTCTTTATACATTCATGTATAATTTTGTTCTCCTCAAAACTATATCCTAAATA	LG03	23.61	A/C	C	lm	ll
RAD191811	AATTCATTTTCATTGATCAGATAAGAATAATCGAATTTTTATTTTAGATAAGAATGAAACTTCAACTTAGCAT	LG03	24.66	A/G	A/G	hk	hk
RAD147941	AATTCATCAATTACCAACGACAGTTTGTTCAATCTTCAGTGGGTTTTCTCAACAACACGTGCAGATTGATAGA	LG03	25.46	C/G	C/G	hk	hk
RAD181926	AATTCTTTTATAGGGAAGCCTCTAATGAGGTAAAGTTCATTCTTATGGTTTTGCTAATTACTTAGGTTCTTTT	LG03	26.15	TA/TC	CA/TA	ef	eg
RAD84427	AATTCTCAAATCAGGCTTCGACTTTCTTTCTATCTCACTCTCTTCTGTAGCCACCAATTTACCCAAAAATGGA	LG03	26.36	C	C/G	nn	np
RAD167826	AATTCTTTCTATCGCCACCATTCAGAAGTGAGCAATGGCCGGGCAGCTCACTTGTAGTAGAAGATGGACGTTG	LG03	26.59	A	A/G	nn	np
RAD14153	AATTCTTTTTCAGCTCAATTTGCCTCATTTAGAAATGTTGTTACACTCGTCATATTAACAGCTTGAGTTGAAG	LG03	27.51	A	A/G	nn	np
RAD25006	AATTCACAAAAACACACTCTGATCTTTTGTAAGAATCTAACATTTTTATGTGCTTTGATTAACAGTACCATTG	LG03	27.86	CA	CA/GG	nn	np
RAD101546	AATTCAATAGTTTAGAGTCACAACTAGGTATCTTATTAGTAAATGGCATCCCTGTGCAACATTTTCCCTTATT	LG03	28.12	G	A/G	nn	np
RAD146686	AATTCTTGTCATTGTCTGACCAGGTTCCAGACATATGATATCTTCTATAGGAACTACAGTGGGCACATCATCT	LG03	28.41	T	C/T	nn	np
RAD118504	AATTCTCTCTTTATTAATCCCATTGTTCAATCTAAGTGGATAAGCATCACAATTTTTTTATTAAAATTATTAT	LG03	28.55	C	C/T	nn	np
RAD142161	AATTCACAGAGAGATATGAAAACCCATCAATCATAAAAGCCTTTAGATTTGAAGGCCAATGAAAATATAAAGG	LG03	29.14	C/T	T	lm	ll
RAD78643	AATTCTACAACCGGCCACCAATGGCATAGACTTTGTCAACTGGAGCTGCCTAGCAATAGGCACCATCAAGCTA	LG03	29.78	C	C/T	nn	np
RAD113264	AATTCAAGAAAACTACCACACAAAAAGGATAGACTTCTAGTCAATGTTTGGTAATTTTTTTAGTGGTTTTTGC	LG03	29.92	A/G	G	lm	ll
RAD19952	AATTCTCTTGTTGTGGGACACAATCACTAGCACCAAATTTTTTACTATCATCGATGAAACTAGAAGCTCTATT	LG03	30.17	T	C/T	nn	np
RAD132978	AATTCTATAAATGTGAGAGTATAGTATATATGCCTTAAGCTTTTTGCAAAAGCAATTTTTTTTTATTGGATTT	LG03	30.26	A/G	A	lm	ll
RAD157610	AATTCCCTAATATGTGCAAATTGCAATCTGCTTGTCAGAATACCACCATTAGGTTTCCCTCTATTTATTATTC	LG03	30.49	CC/CT	CT/TT	ef	eg
RAD110100	AATTCTCTCTTTATATCGAATCCAATATCAACTATTTTCCTCATCCAAAGATTTTGAATAGATGAATTTGTTG	LG03	30.95	C/T	C	lm	ll
RAD38481	AATTCCTGGCCCTCCAAGACTGCACAATTGGGGAAAAAAAGGCTAAAGATTGAACAAATATATATACATATCT	LG03	31.33	A/T	A	lm	ll
RAD187825	AATTCATTATTTTCGTCAGCAAAGTGAGGCTAGTATTTAACTACAAACAACCTCGAAGTGAACTATCTTTGTT	LG03	31.41	CC/CT	CT/TC	ef	eg
RAD69377	AATTCTATCTGTTTTCCTATTTAGCGATGGACATTATCCAAAGAAAAGCAAGTGGAAGGAAGGATCCCTGATG	LG03	31.44	C/T	C/T	hk	hk
RAD171991	AATTCAAAGCAAGCTGGTTAAAAAGGACTCGTCCTCGGCATTTATAGTTTCGTACCCGGTATACTGACAATAT	LG03	32.34	AC/GG	AC	lm	ll
RAD138858	AATTCCTCAACCTTAATTGCTGGTGGTTCATCTTCTGTGACGAGTGGCACAACTGCTCCTACTGGTCTTACAA	LG03	32.81	CA/CG	CG/TG	ef	eg
RAD71878	AATTCAATAGAAAATCTTCTCCTACTGCTACTTTAACACCACCAAGAATTACTATCCCCACCCCATTTTCATA	LG03	33.04	A/C	C	lm	ll
RAD50778	AATTCTCATTCCTTTCTGCCTGAAGCGATCTGCACAATGATTCGAGTTTTTCTTTCTGATTCCTCGTCCTCTC	LG03	34.63	CT/GA	GA	lm	ll
RAD132929	AATTCTATCTCATAAATAATTTTCTGAATAATATTGAAGGTTCTATTCTCATTGAAAAATAATCCTTAAATAG	LG03	35.5	CA/TG	CA/TG	hk	hk
RAD182714	AATTCCTCAAGTTGCTCAATGTAGATATTTTCATCTAGATCTCATTCAGAAAGGATGTTTCATATCCATTTGA	LG03	35.51	AA/CC	AA/CC	hk	hk
RAD161931	AATTCATTGGCAATAAGATTGTGCTCCTAATGTTTGAATGCTCTCACAAGAACATATAGCTCTTGGACATAAG	LG03	35.68	CA/TG	CA/TG	hk	hk
RAD119552	AATTCATAGACTAGATTACTGCTATTGAAACGTTTTTTAGTCAACTTATGTACTCAAAGAAATGAAGGTCAAG	LG03	36.02	AA/GC	AA/GC	hk	hk
RAD104713	AATTCCTAGATTGCTCAATACAAACTTACAATGGAAAAGCTCCCATTCATTGTAAGATCACTAAGAAAAAGGT	LG03	36.05	A/T	A/T	hk	hk
RAD78122	AATTCAGGTTTTATATTGAGTATGTCGTCTTCGTGCCCGAGTGGGCGATCTCTGGAGGCCGAATGCAGGTGAG	LG03	36.31	C	C/T	nn	np
RAD87896	AATTCACCAAGTACTTATGGAAACCCAAATATGGATGAGAAGCAACTTGAGTAACCTCCAAAGACAAAGGATC	LG03	36.44	AT/GA	AT/GA	hk	hk
RAD39087	AATTCCATCTGCAAGTACATACATTCAAACATTACAACAAAATCAATGAAAACCCTTTAAACAATTAAAAATT	LG03	36.7	AC/CC	AC/CT	ef	eg
RAD133438	AATTCGTGTATAAGTTGACAAGGTAGTAACTTAAATATAATTTAATTTAGGATATACAAAATTTGGTCCATAT	LG03	37.28	C/T	T	lm	ll
RAD139957	AATTCTTGTATTAGAGAAAAGGAAGAAGCCATTTTTAGTAGCAAAGGCTGTCATATAGATTTAATTATGGATT	LG03	38.81	T	C/T	nn	np
RAD161386	AATTCTCCAAGTTCCAGGTCAAAATCAATGGCTGATTTCCCACTCACTATCTCCAAAAGTAAAACTCCAAAAC	LG03	39.47	C/G	C	lm	ll
RAD178818	AATTCTCATAGTAAAAAAGTTAACCGTGGGACTCAATTGGTCAACCTCAACCAACCTTGGTCAAACTTGGTCA	LG03	39.78	C	A/C	nn	np
RAD101380	AATTCAGCAGCAAAAATGGATATGACCTTAATAGAAATGGTGATAGTGGTCCTTTGCTATTGGATGTCCTTGA	LG03	40.31	TT	CC/TT	nn	np
RAD61485	AATTCTTCGTGTAAAGACATAATGTAAACATCATCATTGTAGTGATCAATAACTAAGAGATTATCAGCAAAGA	LG03	40.6	A/G	A/G	hk	hk
RAD179516	AATTCTTATGAATTTGAGGTGGTGTGAGTGATAATAAAGCTTAAGATGAAGTTATCCAAATAATTTCATAAGC	LG03	41.1	A	A/T	nn	np
RAD57347	AATTCTTTTCCATATACAACACTACAACTTGTACTTCCCTATTATCATTCCAACAATGTTTCTACTTGGTTTT	LG03	41.65	C	A/C	nn	np
RAD61937	AATTCTTCAACTCACAAAATTCACCCTCTTTGTTCTCATCCGCACTTGCCCAATTGCCAATGACATGATCTTG	LG03	42.93	A/T	A	lm	ll
RAD110571	AATTCTTACACATTTCAAAAATTAAGATTTAAAAATATATTTATAGCATTTTGAGTCCTTATACATATAGTTT	LG03	43.15	G/T	G	lm	ll
RAD101862	AATTCTATCTCATAATTAATTTTCTGAATATTATTGAAGATGTGTTCTTCCTCAAAAATAAGCCCTTAAATAG	LG03	43.3	A/C	A	lm	ll
RAD194189	AATTCTTGCCTATTTCTTGTGTTCGGCATTCCTTATGAGGCTTCTAGCTTCCCATTCTTTGATTCATATGCTC	LG03	45.17	A	A/G	nn	np
RAD46905	AATTCAACAAATGTGTGTCCTGTTTTAGTACAAGTGAAATTCACCTACATGTTGGCATGATTGGGAAGCCAGA	LG03	46.16	AT/CG	AT/CG	hk	hk
RAD176193	AATTCATCACTATCAAATTTACAAATTTAAAGTTGTTTTAGTAAAATTTGTAATAATACTTTTACCCATTTTG	LG03	46.48	AG/GA	AG/GA	hk	hk
RAD6440	AATTCACCACATCATTTTTCCTGTGTTAAGTAAACATATATAATTTAATTATTTTATAAGCTAAAACAAATGA	LG03	47.3	CT	AG/CT	nn	np
RAD89060	AATTCAAGAGTCGGACATCCATAAGACTGTCTTTAGGACAAGTTACAGGTACTCTGAGTTCCTAGTGATGTCG	LG03	47.36	C	C/T	nn	np
RAD116163	AATTCTTGCTTATTAATTTAGAAACCATAGTCAAGTATGGGTGGTTGTAACATTTAAGGGCACAATATAGGCC	LG03	47.52	C	C/G	nn	np
RAD149816	AATTCAGTGGAGTATACCATCAAAGTGATAGAAATGTGAGCTCTCTCATTTCCAACATTCAAACCCCTGATCT	LG03	47.55	A	A/C	nn	np
RAD20262	AATTCATAATAAACTTATGAGTATTGGTATTAGAATAGTTGGATAATTAAATCAATATTTTAATTGTTTTGAA	LG03	47.62	G	G/T	nn	np
RAD170970	AATTCTAAAAAAATTATCAATAAAAAGATAATAGTAATATATAAATTATACATATCAGGCTAATCTATTAGAA	LG03	47.67	A	A/C	nn	np
RAD183355	AATTCACAGTATGCCAGTCATAATCACTAGTAGTACGAAGGAACATAAAATTAAGGCAGGATCTTATTGTCAA	LG03	47.68	C	C/G	nn	np
RAD136764	AATTCACTATTCTTTGGGGTACGATACTTAGCTACTCATACTAGCCACTTTATTACTTGATTACTTATGAGTT	LG03	47.68	CT	CT/TA	nn	np
RAD19847	AATTCTTTCAGCTGGAAGTGGTTAGGTTATGTAGCCGCTCCGACATCGTCGGGACGTCCACCGGAACCTTAGT	LG03	47.68	T	G/T	nn	np
RAD144288	AATTCTTCGGTACTGCCTACTTGTAGCTATTGTTTTGTTGATAAGGTTAGTTAAAACATACTTGTGATCTAAT	LG03	47.69	C	C/T	nn	np
RAD177263	AATTCATTTGAAAAAAATGTAAGTCTATATTGAACAAAAATTACAAACTAAAGTACTCAATTGTAATATTTGA	LG03	47.7	A/C	C	lm	ll
RAD60604	AATTCTTACCATTTTTCTTGCACTTATGGAAGTTGGAACACTTTTTTCTTTGTCTTGTAAGGAGGAATAATTA	LG03	47.71	A/T	A	lm	ll
RAD144153	AATTCTTGATGTAATTAAATTAGAGGTGCTTATGAGGTAAAAGTTTAACCATTGATTAATATTTAGATTGGAA	LG03	47.71	G	A/G	nn	np
RAD179456	AATTCTATTGCAAAAACTAAAAAACTAAGAGAAAAAATTAATAACAAGAGAATTTTTGGTAGATTATGGCTCA	LG03	47.83	A	A/C	nn	np
RAD117629	AATTCTATGATGTAGTACCTTCATACCGTTTTCTTTATAAATGAAATCCTCTTGAATCTTAAGAGGTTTATAA	LG03	47.92	GA/GG	CG/GA	ef	eg
RAD150711	AATTCCTAATTCCTTACCAAATGGTCCAGTTCTTATTTATTCCAAAATTTTCTTTGCTAAATTATCCTATTTT	LG03	48.03	AC	AC/GT	nn	np
RAD13166	AATTCATGGAGATTTTCGATGATGTGCTTGCATTGTCATCTTCATTGTCAAAATTTTGAAGTAATTCTTCTGT	LG03	48.23	GT	GT/TG	nn	np
RAD152737	AATTCTTTCAAGTTTTACAATTCTTCTTTCCCTTTGGTTGTGGATGGTTTACATTAAACAGCAGAGTGTGCAA	LG03	48.39	TC/TT	CC/TC	ef	eg
RAD187834	AATTCATATGTTGTCCGTTATTCAAATTCTCATGATTCGGAAGATACAAGCTTTGTAACGTTTTAGTATTTCT	LG03	48.47	CG/CT	CT/TT	ef	eg
RAD188868	AATTCTTCACTAAAGAACCAGAAAATCAAATCACAAGAGATAATGACCATTAGGGATTGGATCTTATATTTTC	LG03	48.6	A	A/G	nn	np
RAD46380	AATTCAAAAAGTTGGTTGCAACATTTTGAGAAATAAATTAATTTAATATCATGTTTGTCTTTCTACATTCTAT	LG03	48.61	AT	AT/GC	nn	np
RAD39413	AATTCACGAACTATGCTATTGGATGGTGGGACAAAGAGACATTTTGTAGGAGGTGAGCGGGTCAAAGACCTAT	LG03	48.64	C/T	C/T	hk	hk
RAD115847	AATTCTATGTTAGGCAACAGGTGTTATTGTTTAATTCAATGATGAAGTTGCATCCGGTTAAATTCAAATCAAG	LG03	48.69	AG/CA	AG/CA	hk	hk
RAD10066	AATTCACAAGATGGTTCCCAGAGCCTCTGTTGTGGTTCTAACTTAAGCGAACTATATCTGTCTGCGTTCACCA	LG03	48.7	A/G	A/G	hk	hk
RAD64734	AATTCTCTTAGTTCTTTTTGGCCATCTAAAACACCATTAGAGAGTGAGTGTTTTAGTTTTGACTTATCAATTT	LG03	48.73	C/T	C/T	hk	hk
RAD157585	AATTCCCTATAAACATCTTCGTAATAGACTCCAAGATAACTCCTTCAATGTAGCATCTGGATCACCATAAAAT	LG03	48.81	C	C/T	nn	np
RAD38808	AATTCAAACAAAAGGCCTTATAGGTAACAAAGCTCTAATACCATATTAAGTTGTGTCCAAAAGTCTAAGCTGA	LG03	48.94	A/G	A	lm	ll
RAD182445	AATTCTACTCAACTCTAAAACTTGGGTTGGAATTGATTAAATTGGGTATTTGAGCATATTAAGGGCAATTGGT	LG03	49.05	C/T	T	lm	ll
RAD184121	AATTCCTTGATTTTTCATGGATATAAAAAAGAATTGGCTCAAGCCAGAGAAGGTCTGCAATTTTGATATCTCC	LG03	49.21	AG/GA	AG/GG	ef	eg
RAD76902	AATTCTCCTTATCAAGAGGTTTCAAAAAAGACTCACCTCCACTTGGCTTTAAAGCTTCAAACTATTAACACTT	LG03	49.35	A/C	A/C	hk	hk
RAD53121	AATTCTTAGCTACACACAAGATTCTTGAAGGATTGTTGTATTTTGGGAGAGAACGTTAGACAACCCAAAGAAG	LG03	49.43	A/G	A	lm	ll
RAD100708	AATTCAACTCCTTTGTGATTGAAAGAATAACATGTTAGTGCTATTTCAAACTTCTTATATTGATAAAGTAGTA	LG03	49.46	G/T	G	lm	ll
RAD178496	AATTCAAGAATAAAATTATAGAAAAGGAAATTTAAACATGAACAAGAATCAAATTGACAAAAATATAGAATAG	LG03	49.52	C/T	C/T	hk	hk
RAD140417	AATTCTTTATGAAAGCTTAAAACACACCCAAGTAAGATCCTTCATGAGGTGTATAACCTCTAATATTCTACCT	LG03	49.57	C/T	T	lm	ll
RAD158879	AATTCTATGAGAGTTAACACAAATCGTGCAAATCCATATATTAATAAATATGATTTGTTTGTGTTCTACTAAG	LG03	49.58	AT/TC	AT	lm	ll
RAD58669	AATTCAACTCTGTCTTTTGTGCGGAAGTTTCTGAATGGGATCCCCTAGCATACCGTGGGAACAATATTGGATC	LG03	49.66	C/G	C	lm	ll
RAD85049	AATTCAATAAATATGTCTAAGAGGTCATGGAATCAAGTCAAGGCAGCTTCAAAGGCAACCAAAAAAGGGCCTG	LG03	49.7	CC/TG	CC	lm	ll
RAD61105	AATTCTTTCTCACAAATATTTTTTTCGTATGAATAATGTACTAAATTTTATTGAGAAAATAAGCCTTTAAATA	LG03	49.75	A/C	A	lm	ll
RAD175852	AATTCAATAAATACAAATAGTGATATTTCTTAGTTTATCAAATTGATAAAATTGCTACTAATATCAAACAACT	LG03	49.83	A/G	A	lm	ll
RAD111936	AATTCAATTATGAGGGGCCAAGTGTTGTTGCCATAAAAACATAAGAGTGGGCAAGAATTGAAAATTAAGCCAG	LG03	49.88	A/C	A	lm	ll
RAD193276	AATTCATGAACTCTTGTTAAAGGAAAAACGTCTTCCTTTTTACGTGTAAAAGCTGCTTCAAAATTTTTATTTT	LG03	50.09	AT/CA	AA/AT	ef	eg
RAD119959	AATTCTGCTTAAAGAAATTCTTGAACAGTTTATGTTTTCAATTCTATAGAATAGGTTATGCTTTAAATATGGA	LG03	50.36	A/G	G	lm	ll
RAD123729	AATTCCTTCACACATTCAGGAACATGGACAGAACCCAGAATGTCGCGGATGTATATATGGCCGGCATTGGCGT	LG03	51.02	AA/GG	AA/GG	hk	hk
RAD45480	AATTCACACTTTTTAATGTTTAGGTACAATTTGTAGTCCCGAAAAGCTTGGAAAACCTATTTTAAATGCCCTA	LG03	51.31	TA/TG	AA/TA	ef	eg
RAD127576	AATTCTCTTGTTATGGACATGTAGAGCTTATCCATGAAAATTCAGATACTTTAGTTGCCTTTAAAGAGTTTAA	LG03	51.92	A/G	G	lm	ll
RAD37712	AATTCAAAACACTTATAGAAAACCAAGCACAAACAACCATCAAGGTGGTTCAAATCAACAATGGTGGGAGTAT	LG03	52.19	A/G	G	lm	ll
RAD66870	AATTCAGCCACATATATCTTGCTTTACTAATGGTAAATTAGAATGTCGAACATAAACGGAATTAAAGAAGATA	LG03	53.16	A/C	C	lm	ll
RAD134112	AATTCACAGCCCACAGCCCATTTAAGCATCCTTTCGACAACCATGATGCCTCTATTTTTACTTAATTTGCTGT	LG03	53.75	AT/CA	AT/CA	hk	hk
RAD39585	AATTCTTAGATCAAAAATGTCTTAATAGAAAACTATTATACATCCTTTTGTTCGAATCATACTGCAGAAGTTA	LG03	54.01	C	A/C	nn	np
RAD169126	AATTCCCATCACCTGAATCTTTGAAAAATAGAATTATAATCTCCACAAAACCACCAAAAGAATACCTTGAATC	LG03	54.23	A/G	G	lm	ll
RAD62683	AATTCTTTCTGGACAATTAATCAATTGGGATAAATTTATCATTAAATTCAGAAAGTCTATCAATTCATCTCGG	LG03	54.43	C/T	T	lm	ll
RAD51419	AATTCTAGAACCCAGCTGGAAGATACCCGGATTGAGGATCCAGAAGAAACCCAAACCCAAGAACAGGTTGTGA	LG03	54.6	AC/CC	CC/CG	ef	eg
RAD168416	AATTCATTTGCAATTTTGGTCGTGCATGGACTTCATTTGTTGATGGGCAGGCTGTATAGATAAATCACGATAT	LG03	54.72	G	C/G	nn	np
RAD105864	AATTCCCAAAGCGGGCGATCTTGAAGGCTAAAACTAAAACCGTATGGCTTACAATTGCAATTGGCAAGGTGTG	LG03	55.01	AG/CG	AG/AT	ef	eg
RAD74518	AATTCCTCGTTCTAATGCAAACTGTATCTGAGCTTCATGTTCATCCTTTGGGGCAAATGACATGGTAATAACA	LG03	55.2	C/T	T	lm	ll
RAD56674	AATTCTGCAACCTGTTCATGCACCATGCAATTATTGACAACTTTATAGACTTTTGTCAAGAAACAGAAATAGG	LG03	56.07	C/T	T	lm	ll
RAD111375	AATTCGCTACTCGACTGTGTAATGTGTTCACGCACCATCGGCAAGGGCATAAAGCCACGGGAATCCCTTCCAA	LG03	56.36	GA/TA	TA/TC	ef	eg
RAD88235	AATTCCTTTACTTGTGCAGGATATGGGGTATCTGAACCATCAGTAGTCCAGCCATTCGGATTAATATTGAGCT	LG03	57.06	C	C/T	nn	np
RAD52894	AATTCCTTGGCTACTTGATTGGAGTTCTACAATCCAATTGGTAATAGCGAGATTTATGGACCTCATCCATTGT	LG03	57.67	A/G	A	lm	ll
RAD107100	AATTCATGCTGCGGGCTGTAAATTGCTCATTTTCTTATGAAATTTTGGCATATAAAATTTCTTCTGAAGCTGT	LG03	57.82	C/T	T	lm	ll
RAD98870	AATTCATTATATAAAATTTGTTGCAGGTCATATCAACCACTCCATTTTCTGGAAGAACCTTGCTCCTGTTCAT	LG03	58.17	C/T	C/T	hk	hk
RAD135986	AATTCTATTAAAGTTCCATAAAATTTATGGAGATTGAAGTTTTTTATTTTTCATTTTCCAGCTGTTGTTTTTT	LG03	58.65	T	G/T	nn	np
RAD3301	AATTCGCAAATGACTTTAAAGAGGTATATGTATAATAAATTTTACCATGTTGGGCAACGCTTGTCAAATTACG	LG03	58.66	A	A/G	nn	np
RAD173887	AATTCCTTGAGATATTTTAGAATATTGATAACATTTTTCATATATAAAGAATAGCTCTTTACTTTTTAGAATA	LG03	58.85	A	A/G	nn	np
RAD126889	AATTCTTGACGAGATCCAAGTTAAGCTCCTCTGCAACTGCAAAGCCATCGCTTTCGTGGGCCTGGAGGGACAA	LG03	58.97	C/T	C	lm	ll
RAD104562	AATTCGTCACTCTCCACCTACACTCATCACCAGGGCCGCTGGGAACCATCCTCGACAGGTTCTTGCAGATAAC	LG03	59.19	C/G	C	lm	ll
RAD77975	AATTCATATTCTGTGATTGTTTCCTCTACCCTGAAAGAAAATAACTTACAACACAAACCAATGTACACTAACT	LG03	61.27	CC/CG	CC/TG	ef	eg
RAD64758	AATTCATCAACTTCTGTAGATGCTCTTATTTCTCCAAATACTGGTGCCAATCCTAGTTCATCATTGTCTTTTA	LG03	61.74	T	A/T	nn	np
RAD150133	AATTCACACCAGCCTTTTATTTTATTAACAGGGTCTTCTTTTGCATTAGAATTGATGAACAAATTATCGACAA	LG03	62.08	A/T	T	lm	ll
RAD61808	AATTCACCACATCCTAATGCATGGAAGACCAACTAAATTTCGTGTTCTGTTTGGTTAAAGTAGCCGGTATCTG	LG03	64.08	A/G	G	lm	ll
RAD178639	AATTCTTGCTAAATAAAAGATTTTTGGCAACAATACCCCTAAATTTTCACCAGATTTACAAATTGTACCATGA	LG03	64.15	C/T	C	lm	ll
RAD132510	AATTCCTCTCCAATGTCCATCTTAAGATCCTTCAGCTTATTATAATAGGAAGAAAGTAGCATAATATGGTCCC	LG03	64.28	G	A/G	nn	np
RAD195899	AATTCAAAATCCAGATACAATAAAATAGTGACTTTGTTATCCGACTATTCTCTCGGAAACAATTAGTCTATTA	LG03	64.34	C/T	C	lm	ll
RAD72292	AATTCAGAGATAGAATTGTCTGGTGCGAAATTCACGGACGAGCGGTGGAAGAAGGGTACATGGGATCTCAATA	LG03	64.71	A/C	A	lm	ll
RAD127324	AATTCATTAAAAGAGCTTTGTTAGAAACAGTGCAAACACCTTGAAGCTTCTTATAGTTTACACTTATTTTCCA	LG03	64.93	A/C	A	lm	ll
RAD99992	AATTCAATCAGTGTTATTTTCAAAATATGTTCCCCACCCATACTTGATTTATATTATTGCTGCAGATGTGGCC	LG03	65.1	G	G/T	nn	np
RAD49024	AATTCTCTATCTATTTCTCTCTCCATCCAGGAAAACAATTGAAGAGATCGAAATGACTTTTCCACGGACAGAG	LG03	65.31	A/C	C	lm	ll
RAD125651	AATTCTTTAGGCGGTCTTGGAGATCATATAAACCTCATTTTTGGTACAAGTAATCAATATAGTGAAAATATAT	LG03	65.61	AA/AG	AA/GA	ef	eg
RAD8587	AATTCAAACAGTTGGAAACCAAAATAAGCCACTGCGAAAAGGAATTGAAAGAGAATACAAATAAGCTATTGTC	LG03	65.85	T	A/T	nn	np
RAD40811	AATTCAATGGAAAACAACCATTCCAGATATCATTCTCTGGATTTTGAGGAATCAAGGGATGCTATAAGTTCTT	LG03	65.93	A/G	G	lm	ll
RAD158959	AATTCCTGAAGAGATAGGAAACTTGAAATTCCTGGTTCTACTAGCTCTAGATGGGAATTATTTCAATGGTCCT	LG03	66.11	AA/TA	TA/TC	ef	eg
RAD83092	AATTCAGAAATCAATGAAGAATATTAGTCTAGCAATTTAGCCATAAACCGGGCATTTTTATAAAATAAGATAT	LG03	66.29	A	A/G	nn	np
RAD52622	AATTCCTGACCACTTTCAGATTCAGGCGGAGCCTCCTGCTGCTCGAACATGTCGAACAAGTTGGAACCGGTAG	LG03	66.39	A	A/G	nn	np
RAD85048	AATTCTGTATTGGACTTCGAATGGGGTGCTACCTTTATGGATTCCAATCTGACTTTTGTAGTGCCTAAGAAAA	LG03	66.78	A/G	G	lm	ll
RAD50272	AATTCATGGCTTTCCAGCCATTTATTATTGATTTGCTCGACAACGGTATATACAATTCAGACAATAATTATTC	LG03	66.79	A/T	T	lm	ll
RAD112516	AATTCGATGGTGCGGTGAAGAAAAAATATATGCATTTTGAAGTATATCTAACGTTTTAAAGGCATGTCATATG	LG03	66.81	A/G	G	lm	ll
RAD169802	AATTCTTGTTCAAAACTGGAGTCAGTTGTAACATGTAACTTTTGTTTCATAGTTGTCGCCTGTAAATGGTGTT	LG03	66.99	A/G	G	lm	ll
RAD128926	AATTCACAATTTCATGCCCTAAGACCTGATACCCATCAAGAAAGACATATTTTTTATTAATGAAAAACTTCAG	LG03	67.24	C/T	C	lm	ll
RAD158641	AATTCTTTAACTGAACTTGAATATCTTCTTTTTAAATGACATTGATGTGAGACTTTATGTTTAAAGTTATGAT	LG03	67.4	T	C/T	nn	np
RAD144066	AATTCTCATTCGAATTGGAAGATTCAAGTCACTAGAGCTACATTATACAAAAGTTCACCTAAAGCCCATAAAG	LG03	67.41	A/C	C	lm	ll
RAD48187	AATTCATTGAAAGAGGAAGTCTAGCAGATATGTTGAGAAGCGAAAAGGGCACAGAGGAGTTGGATTGGGTAAA	LG03	67.46	AA/GG	GG	lm	ll
RAD36255	AATTCTTGTTGGTAAAGGTTGATACGTTTGTGGTCCAGGCTGATTGACATGCTTGTGGTCCAGGGTGATCAAC	LG03	67.75	A/G	A	lm	ll
RAD172664	AATTCATGTTTTTCCACGTACGTTAATCCTCTTCGTTAGCATTTGAAGCTCTCCAATAAGATGTTTACTGTAA	LG03	68.09	T	A/T	nn	np
RAD169368	AATTCAGCCAAAACCAAAAACAAAAAACTCTTCCTGTGAAAGAAACTTAGGAGGCAGCCAATACTGAAATTTT	LG03	69.14	AA/AG	AG/GG	ef	eg
RAD196894	AATTCATTTAAGATTCTGCAATCAATTGGTATGGTGGACACTGTCTTAGTGTCCATTAGATTCAAAATTGATT	LG03	69.52	G	C/G	nn	np
RAD169174	AATTCTTCAGATTAACATCAGGACATTCCTAGATTATTTATTGATATAAATTGTTGTGCAGTCTAATAGTATC	LG03	69.73	A	A/G	nn	np
RAD59238	AATTCTCTTTTTCCCTAAAACTAGAAAAAAAAAGAGAAATTTTTTTAGATTTTTGCAAAAATTGATATGGCGA	LG03	69.77	A/C	A	lm	ll
RAD27174	AATTCTTTTTTAACTTTTCGTTTGAATGGCAAGTTGTGCAAACTAATTTTCTATCTGTCTCCATTATTCTCTT	LG03	70.17	A	A/T	nn	np
RAD89181	AATTCAGTAAAAAATATTGATATTGCAACTTTTAAATTTTGTTGTTACATTGATGTTATAGCCGAAGGGCCGA	LG03	70.37	CT	CT/GA	nn	np
RAD112717	AATTCACAACATGAATGCAGATGGCTTCAGGCTCCAAAGATGCAACTCAAGAACACTACCCTCTTCAAGTACA	LG03	70.39	TG	AT/TG	nn	np
RAD194066	AATTCTGTTTCATGCCTGTGACGAGCCTTCCCTTCTTGTTTTTAAGAAGGGTCACTCTGATCTGCAATGGCAC	LG03	70.81	C	C/T	nn	np
RAD166285	AATTCTCTGTGTCTTCCTTATTAAGCGTATGAAGGTTAATTTAGTAGCTAAATATATTCTTATAGGGGGGGTT	LG03	71.92	G	C/G	nn	np
RAD142983	AATTCCATGCCTTCTATTAATTATTTCAGCCACAACTTGGTTATCACACATCCTGACGCTGCAATTTCCACAC	LG03	72.85	A	A/G	nn	np
RAD30660	AATTCTTCCATGCTAAGTTTTACTGTAATTGTATGAACTTATTTTCTTTTCCTTTGTTTCTTATCAATAGGGA	LG03	72.89	C	C/T	nn	np
RAD82663	AATTCTTCCACGCTAAGTTTTATTGTAATTGTATGAACTTATTTTCTTTTCCTTTGTTTCTTATCTATAGGGA	LG03	73.02	C	C/T	nn	np
RAD73856	AATTCCTAACATATGCTATGTATCAATTAGTAGACTAATTATAATTTATTCCAAATGGGCATTTTTAGCCTAG	LG03	73.15	AT	AT/CC	nn	np
RAD175522	AATTCATGTTTATTCAAATGGTTGTCATAAAATATAACACATGGAATTAATTTGCCAAATGTACATAAATTGC	LG03	74.67	A/T	A/T	hk	hk
RAD134474	AATTCCTGGTGACAGCAATGTCACCTATAACCTTGTGTCCCGGAAGTTCACCTCCTTCACCAGGCTTGGCCCC	LG03	75.42	A/G	G	lm	ll
RAD160999	AATTCTCTTCCTTTTTATCCCTATTATCTCTTTACAATAGGTTTTTATCATTTTATTTGGTCATGAACTACAA	LG03	76.08	T	A/T	nn	np
RAD77596	AATTCTCTTTTTCTTTTCTTTTCTTTTCTTCAATTCCTTATCTCCTACTCCAATAATTAAAGTTCTAGACATG	LG03	76.58	A	A/T	nn	np
RAD117197	AATTCTCGTCCCTTATCTTTTTCCCTTTTCTGTGCTTTCAAACACCAATTTTCTCACATACCTAGTCCCTTCA	LG03	77.06	A/G	A	lm	ll
RAD132658	AATTCTTATCTGGGTGGTACTTACGCAACCGCTAAACGTCCTTTCGGGGATGCAGGGATGAGAGAAGTTTGTT	LG03	77.14	C	C/T	nn	np
RAD25289	AATTCAGTTTGAATGGTTTTCTGAAGAATCATATCAGTTGCATTGTCAATGGAAGCAGTTGCTTCATCAAGAA	LG03	77.26	A	A/T	nn	np
RAD105281	AATTCACCATGTACATATTGCAATCGCTGGCTACTTCAGAAGTAATTCTCTGTCCTTTCTTTAAACTCACCAC	LG03	77.45	CT/TC	CT/TC	hk	hk
RAD88848	AATTCTTTATTGTTTATGACACAGAAAAGTAGTCGTCCTTTTTCTTTCAGAATTTCATTAGTGGTCCTTCATT	LG03	77.54	T	G/T	nn	np
RAD38715	AATTCCACAAGCTTACAATCAAATATCTTAAGAACCCACTTCCTTTTCAAAAGCACATAATAGAAGGGAAATA	LG03	77.54	C/T	T	lm	ll
RAD167147	AATTCATTTTATGTAAACTCTCTTTCACGGTCAGATCTCATGGATTTAATCAAAAAGCCACTTTCCTTCTCAA	LG03	77.76	G/T	T	lm	ll
RAD82160	AATTCCCATTCTGGTTCCATCGAACTTGGACGACTAGTCTTCAGCTCTGTATCTCGTTAGCAATTCTTTATCG	LG03	77.77	A	A/T	nn	np
RAD157374	AATTCGGGAAAAAAATTTATCAATAATTTTTGGATAAATGACTCATAATATATATTATGTATGTAAGATATTT	LG03	77.99	A/T	T	lm	ll
RAD35160	AATTCATGAGAAAATCCTACTACTAATATTAATAATCATCGATCAATATTATTTACCAAAACAAAAAAAATTA	LG03	78	T	C/T	nn	np
RAD39746	AATTCTCTACCACATTATCCATAAGATGTCCTCTTTAACTGAAGGTTCTAAAAGGTACGGGTCGTGGCAAGGT	LG03	78.05	A	A/C	nn	np
RAD27876	AATTCACGGCTAATGGATCTCTCGAAAAGCTTTGCATGCGAAGAAGGAAAATGCTTGAGTTATGAGAAAATGC	LG03	78.08	A	A/G	nn	np
RAD119503	AATTCAAGATAATTTTCGGCGACAAATTTCCTCCGAAATTGAAAATAGTTTTAATGGGAAGTATTCAAAATGC	LG03	78.36	T	C/T	nn	np
RAD68172	AATTCATTAGCACATAAAAGCATTTCACCTGAAGAAATAAAAGGATTTGATTGACCAATAATTGAACTTGAAT	LG03	78.38	C/T	C	lm	ll
RAD188086	AATTCAATGGAAGCATTGTTGGTTTGGAAAAATTTGGAAACAGATAGTAAATTTCGAGTCATAGCAGGAACAC	LG03	78.54	G	A/G	nn	np
RAD84415	AATTCTTTACATCATCAGTCTCCGGTTCAATAACAGACATCCCTGTCAGAGTGTAGTCCAACAAAAATGTGCT	LG03	78.68	C/T	T	lm	ll
RAD191592	AATTCAAGCTCCAAGAACCATTGGGAAATGGACCTTCAAATTTATTTGAGCCTAGATGAAATTCAACAAGATT	LG03	78.85	A/G	G	lm	ll
RAD102285	AATTCCCAAAACCCTCGTAAAACAAAATGGAAATGTTTTCCGTATGGCGGACAGACACGCGGCCAGAAGTTAT	LG03	78.9	C/T	C	lm	ll
RAD68209	AATTCCTTGATAAGATGTAAATAAATGTAGCTAGACATATCCAATTTTGATCAAGGAGACAGGAATAGAATTT	LG03	78.96	A	A/T	nn	np
RAD52299	AATTCTTACTATAGCCCATGGTTGACTCCTTTTTTTCTTTACTTGCAGAGGGCAATGGATCTTTACAAGAAGC	LG03	78.99	A	A/C	nn	np
RAD57989	AATTCATCTGATTACGAGCAACATTAAGGCCTTTCAGGGAAGTTAAATTCCAACAACAACTTTTTGGAAATGG	LG03	79.18	C/T	T	lm	ll
RAD101040	AATTCTGAAATAACACAATAACCTTTTGGTTATAGACCTTATGGTACTGTCCTAATGGTAAATGTAATTAACA	LG03	79.58	C	A/C	nn	np
RAD129429	AATTCAGGCAAATGAAGGTGCTAAAGGCAGCATTCGGTCGCTGCTATCAGTTCGAGGTACATCCAATTTCGTT	LG03	79.79	C	C/T	nn	np
RAD152430	AATTCGTATTACAACAAAGTACCATGATCCATATCGACAACAATGGCCAGTACATACAAAATTAATTTAGAAT	LG03	81.01	GC	AA/GC	nn	np
RAD173425	AATTCATATAAAGTTCAGAACTCTATATAAAGTAAACCATAAAGTGCTGAAAGACTGACTAGTAATTGAGATG	LG03	81.71	CG/GG	GC/GG	ef	eg
RAD75763	AATTCACTGTCAGAATATGTAAATGTTCCTTAAAATGGAATGGATAATTTTTTATAATAATATATATACATAT	LG03	81.83	AC/GT	AT/GT	ef	eg
RAD5548	AATTCAACTGGTAAAGCATCCCTTTGTCTCTAATGATTAGGGTGAAATAACTAACTGATGCCACAGTACTCGA	LG03	82.29	GG/GT	CG/GG	ef	eg
RAD18249	AATTCTCAACTTTCCATAAAATCATTGAGAATGAAGTACTGAAAATCATAGCTTGGAAGTTATTGAAAAAAAA	LG03	83.96	GG	AA/GG	nn	np
RAD184277	AATTCACTTTTAATTCACGAGGGTGTAAACCAAATTACTTGTTCTGAGTAAATCATGCATATAAGCCGTTAGA	LG03	83.98	T	C/T	nn	np
RAD11808	AATTCTTCTTGCTCTTGGAATATTGATTTTTGAATACCAAGAATTAAGCTTATTTGATAGTGACTTTCTTTCA	LG03	84.6	T	A/T	nn	np
RAD122955	AATTCCCATAGCACCTTCATTCTTTCACCTATAACTAAAAAGTTACGTTCTTGACTTTATTTGACTTGCAGCA	LG03	84.75	C	C/T	nn	np
RAD23971	AATTCTGTTAATTGTCTAATTCTACCAAATAGTTTAAAGCTTCTATAAAATTAAAGTAGAACAATGAAATTAA	LG03	84.75	A	A/G	nn	np
RAD64544	AATTCTTTGTTTTTCACTTAATATCTAAATTTATTAAAATTGAACTTGCTGGTTTCTATAGCTCTATTGGCAT	LG03	84.82	T	G/T	nn	np
RAD139094	AATTCATAACTACAAATTAGGAAAACTATATCATATTTTCTACAAAAGAAAAAATGTCTATGCTACATGTAAT	LG03	84.85	G	C/G	nn	np
RAD26058	AATTCTACAGGTGAGAGCACTGCATTACTTGCATTCCAACCGCATCATTCATCGAGACATGAAGCCTCAGAAC	LG03	85.13	T	C/T	nn	np
RAD171364	AATTCTGATCGCTGCCGTTTGATTGAAAATTGGGTTCCCCACCCAAAACCCCTGAGGAATCACTTCTGGGTTT	LG03	85.76	T	C/T	nn	np
RAD95309	AATTCAAGAAAATTGACATATACATAGATTAAACTTTCTACTATTAGTTTTGTTAAAAAAAATTATATTGAAT	LG04	0	AT/CA	AT	lm	ll
RAD119996	AATTCAGAAAATAATAATAAAAAACTACCTTGTTAAGTGAGGAAAGAGAACTAGCAGAGCTGCAATTGTTTAC	LG04	0.22	C/G	C	lm	ll
RAD170394	AATTCTTTCCGTGCGTATTTATTCTGTACTAGTTGAAATTGACTAAAGTTTTGAATGTAGTATCGTATGTGTC	LG04	0.64	CT/GC	CT	lm	ll
RAD66441	AATTCTCCAAATCCCAGGCTAGTATAAATTAAATGAAAATATCAAAGTTAAACCTATGCAAATATATATATGT	LG04	2.49	C/T	C	lm	ll
RAD107727	AATTCACTGGATAGATAAGATCTTACGTACCCATAAGCCATCCTATACAAGTAGGTGGAACAAAGTTACAAAA	LG04	2.72	C/T	T	lm	ll
RAD179196	AATTCACAATTCGAATTTCAACTTCAAGGAATAAGTATATTTGGATAAACGAGTAATCCAAATGACTATGAGA	LG04	2.8	A/T	T	lm	ll
RAD108743	AATTCAGTATCTTCATGGGAATGCAAAAAACAAACATGACTAGCCTTTGAGTATTGCATTATAGTAATTATAG	LG04	3.01	C/T	C/T	hk	hk
RAD112402	AATTCAAGAAGAAAAACAAAAACAAAAAAATTGATGGAAAATGTGGGTCAAGACTCAGAGGGTTGTCGGACTG	LG04	3.13	A/G	A	lm	ll
RAD104190	AATTCAATATAAATGGTAATAAGAAAATAATCTTACAATTATTATTTTCTTTCAATTTAATCTAATTATGCAT	LG04	3.38	TA/TT	CA/TA	ef	eg
RAD126498	AATTCAAACTCTCAACGACCTTCATCAGAAGCGGTAACTTGCCATTAGATTGTCTTATATGGAGTGTATTACA	LG04	3.46	G/T	G	lm	ll
RAD189959	AATTCCTGTAGGCATTTATATCCATGAAGAGTTTCCAATATGTCTGTCCCATCCACTGCAATAACAAATCATC	LG04	4.32	C/T	C	lm	ll
RAD126885	AATTCCTCCTCTGGGGTTGTTCTACGTGAGTTCCTAACTGCTGCTATAAACACCCTACCAATTCTCACAAATG	LG04	4.58	AG/GC	AG	lm	ll
RAD83996	AATTCATACAAGTGTACTGGGCTTCTAGATTAACCTGAATATTCAAAATATAATAAACAGCAGATATTTAAAA	LG04	4.89	GGG/TGA	TAG/TGA	ef	eg
RAD180140	AATTCCTTAGCATCTTTTAACGAACACAAACTCTTGGCCTCGCTTATCCAGTTTCTGAGGATAGAAAATTAAA	LG04	5.54	A	A/G	nn	np
RAD28103	AATTCATCCAAATTTCTTTCAAAATGCTTGTGCAGGTCAGTGCTTGGATTTTCAGGTTCTCTTATAAATTTAT	LG04	7.01	C	C/G	nn	np
RAD34170	AATTCTTTTAATGGAAAGTTTTTATGATTCAAAGACACCCCCCAAATTAAGTATAGTTTATTCTCTAAAAAAT	LG04	8.17	G/T	T	lm	ll
RAD63268	AATTCTTGCCCACTTATTTTTTTGTGAAAGATCTTTGGACAAGGTTCGGTGTTGCTTAAGAGTCCCCTTAATG	LG04	8.22	A/T	T	lm	ll
RAD169263	AATTCAAATTGGAAAATAACAAAAAGGGAAAAATATTTAACTATGTAACCATCTTATCTTAATAAATATATGT	LG04	8.42	A/G	A	lm	ll
RAD56592	AATTCTACCCAGATAATAAAAATTCATAATCTCCAAAACCCAGATTTCGGATTTGAATTTCAATCGACGAAGA	LG04	8.47	A/C	A	lm	ll
RAD65064	AATTCAATCCATTTGGATAGATGGATTAATCTGATGGAATTTAGATATAAATATGACTATGATAATCCACTGT	LG04	8.53	A/G	G	lm	ll
RAD140771	AATTCTCTGAATCTTTCGGAAAATAAACTAACAGGTTTAATTCCACTAAATTTGGAGAAATTGAAACTAAGTT	LG04	8.7	A/T	T	lm	ll
RAD110854	AATTCTTTTGAGGCAATATGTTCGTGATTTCTGAATTTTTTAGATGGTTTTGCAACTCCTAGATATTCGTTTC	LG04	8.97	A	A/G	nn	np
RAD169825	AATTCAACAATATTTCATGGTTCAACATCAGTGGATGAAATTACATTAAAACCAAATTGTAAAAGCTGAAAGA	LG04	9.61	C	C/G	nn	np
RAD123903	AATTCTTGGCACATCTTGAGAGTTCATATCTGACCATGCTTGTTCAGAACCTCACAAAAATTGAAGATCTATA	LG04	9.9	AT	AT/CA	nn	np
RAD189816	AATTCATCATATATTTTAATGTACGATTTTTTCGTTTAGTCACACCATTTGATTGTGGTGAATATAATAGAGT	LG04	10.63	AT/CC	CC	lm	ll
RAD88906	AATTCTTGCAGGCTTCTACTGACCAAAGTGAAGTGGATCTGAATATTCCTTTTCAAGTTGGAACATTTGCTTT	LG04	10.74	C	A/C	nn	np
RAD138102	AATTCATTAAATAGAACAATCAAAGCAAACCTTTTTCCTGAACAAGTCATTTCTTTAACATATCCCAATAAAT	LG04	10.93	G/T	G/T	hk	hk
RAD108662	AATTCTTTTGCTCAATATAAAAATAGAACATAAAAGCTGGTCAATGGCATTTAGCTCAATATAGAACCTAAAA	LG04	12.04	ACC/ATG	ATG/CTC	ef	eg
RAD62609	AATTCACAAATATGTATAATTCAGTAGATCTAAGGAATGAAGATACAAAATTCCCATTTCAGAACTAAATTCC	LG04	12.13	C/G	C	lm	ll
RAD35802	AATTCAATCACGCTTGAATACTGATTAAAATTTTCTGTCCTATATTTAGCTTAAAGCTTGTGTTATCTAATTA	LG04	13.2	AA/GC	GC	lm	ll
RAD45683	AATTCAGCTGAGGATATTTTCCTCAAAGCCAAACACTAACAAACTGTGAGAAAGCGGGAAAACGAACTGGCCA	LG04	13.44	AG/CA	AG/CA	hk	hk
RAD124372	AATTCTCAAATCTATTTAGTCTTTGATCAAGTTGATCAAAGCGAGTATTCATCATTTGAAGTTGTTCTAAAAT	LG04	13.51	A/G	G	lm	ll
RAD76025	AATTCCATGAACTTCTGAACTTTTCAAGCACTTGTGACTTGGTTGTTAGAAAATATACCCAACACATCATTGA	LG04	13.58	CA/TC	TC	lm	ll
RAD58928	AATTCCTATGTGTATATGTTTCTGTCATTGGTCCCTATATGCATAAGTTTCAATATTATGCTCTGTGTATGGT	LG04	14.09	A/C	C	lm	ll
RAD45012	AATTCCATCTAACATCTGTGATGCCTATTGAATTTAGTTTGACCCTTTACATGCTTTAAAGACTCATGATTAG	LG04	14.34	CT/TA	TA	lm	ll
RAD53560	AATTCAGTCAGGCTCTCTCTGTCTATAAGCAAATGGTGAATAAGGGGATCAGACCAGATAATTTCACATATCC	LG04	14.53	C/T	T	lm	ll
RAD125124	AATTCTTTTTTCGTTTTTTCCGTTTAAGCCCGTCAAAAAAACCGAACGATGATAGAGCCAACGTAATTATAAA	LG04	14.7	A/G	A	lm	ll
RAD136881	AATTCCCACTCCTTTAAAACCTCAAAATATTCAAAACTTGCATTTCAATATCTTAAATTGCCAAAATAAAATA	LG04	14.9	C/T	C	lm	ll
RAD36868	AATTCATTGAGACCTTTCCATACCCGATCAAGTCCAAATCAAGGTTTGAACATATTAAAAGCCTTTATGCAAG	LG04	15.01	CA/TG	CA	lm	ll
RAD169442	AATTCCATGAAGAACTGTGCTGGCCGTGAATCTTCACGAGCCCCTGTTGGACAATAAAAATACATCATATACT	LG04	17.14	A/C	A	lm	ll
RAD104038	AATTCATCTACCAAAGGACAGTAAACTTCATTGAAGTAGTAATTGTTGTTGAAGTTTTGTGGTTCAAGAGGAG	LG04	17.24	CA/TC	CA	lm	ll
RAD101418	AATTCATAATGGCTAAACTCCATTGCTGCCATCTTCACCTTCTTGGCCTCCGAATAATGATGACAATCGAAAA	LG04	17.34	AT/GG	AT	lm	ll
RAD178653	AATTCATGAAGAATTGGAACCACTGTCAGGATCCATCCAAAATTCCTCACCGGAACCTTAGACAAGCCCTGAT	LG04	17.38	AT/GC	AT	lm	ll
RAD162332	AATTCTTCTCACAAATAATTTTTGAATAATAATCTAAGTTGCTATTTTATTGGAAAGAAGCCCTTAAATAGGC	LG04	17.54	A/G	G	lm	ll
RAD145494	AATTCATAAATATGGTATGATATATACACACTCGTATAAGAGGTATACGATACCATATAACATGCTACGCGAT	LG04	17.59	AC/GG	GG	lm	ll
RAD70377	AATTCTTGAATAGCCAGGGCTTTGGGTTGTGCTGGGAGGAGCATTCATCTATTAAGATTTCACTTTTTCTCAA	LG04	17.6	A/G	A	lm	ll
RAD158947	AATTCCTCAAGTGAAATAACTCGTTGCCCAATGACATATCTATTCCTATCACTGCTTAGTTTGCTTCCTGCTC	LG04	17.61	A/G	G	lm	ll
RAD130477	AATTCAATCCATCTTCCATACCTTCGGTTGAGCTTCCTTTACCTTTGATGTACTTCAATGATTCATGATCCGT	LG04	19.68	A/G	G	lm	ll
RAD105440	AATTCTACTCTACACAACATCGGTACAAGTTTAACAAGTCTTAGTTCAACAAATAAAACAATTTTCAAATAAT	LG04	19.92	G/T	G	lm	ll
RAD64271	AATTCAAACCAAATAAAAATTACTGAGAAGCTTGATAATTCAAACAAACAATTAAGCTAGATTTGGCTAGATT	LG04	20.61	A/C	A	lm	ll
RAD169872	AATTCATCACATTCAATAGTTCACTTTTTTATATTAGGTTTATGGTATTAACAAATAAAAATAAGGTAATTGC	LG04	20.75	A/C	C	lm	ll
RAD143215	AATTCAGTTGTTCGGTATCATGTTACAATCTCCAATTTTAAAGCAAATTCAGGTTAGCCAAATGAACCCTGCC	LG04	21	C/T	T	lm	ll
RAD51249	AATTCAACAGAATCCAATAGGGTTCATATAGTGATAACCTCAAAGATTTTTAAATAGCAAGCATAACTTAATA	LG04	21.01	C/T	C	lm	ll
RAD93091	AATTCAATAAATATCACTAAGAGGTCATGAAATCAAGAAAAGGCATAATCAAATGCATTAAAATGGTGGTTTG	LG04	21.7	A/C	C	lm	ll
RAD64174	AATTCTTTTCAGGTGTACAAAGTTTGAACACTATAAAAAAGACCAAGTCAATTCTTTATCAGGCAAGATCCAT	LG04	21.76	C/T	C	lm	ll
RAD104141	AATTCAAGAAGATTTGGAACCATTTCCCACTACCCAGAATCCATAAATGTGTTGAAAAGGTTGTAATCTTGCC	LG04	21.94	AT/GG	AT	lm	ll
RAD66638	AATTCCTCACAATTCTTTTCTCCATCTCAATTGACTTTCACTACAAGTCCTTTCAAACTTAACAATTTTGGCC	LG04	22.39	C/T	T	lm	ll
RAD82962	AATTCATATAAACTATTTTTCTTAGAATGATTGAGCATGTAACATTCAGCGGGAAAAAAATTGCACCTCCTCT	LG04	23.75	T	C/T	nn	np
RAD56463	AATTCTTGGATAACAAAACTCACCAGCAACACCAGGGTCCAGATCAGCATCATCAGCAGAAGCTGCAGCACAA	LG04	24.18	G	G/T	nn	np
RAD64033	AATTCTGCGGAGAAAGATGTTAAAAGACAGACTCTGCTTGAACTTGTGGATTTTGTGGCATCTGGGTCGATGA	LG04	24.25	C/T	T	lm	ll
RAD141962	AATTCTTCATGTAGAGAAAGAAGTATATAGTAGAAGCATATATCAGGGAATCTCATTTGCCATGTTTAATAAA	LG04	27.45	AT/GC	GC	lm	ll
RAD56742	AATTCCTAAATTAAATGAAAATATATTATATAATTACTGGACTAATCATAAATGGAAGCATAATTGTTGAGAA	LG04	27.48	A/G	G	lm	ll
RAD83134	AATTCAAGTACCATTCTTTATACATCATTACGAAATATTGGCTTCACTTTGTTTTACACAAAATGCCTCTCTT	LG04	27.64	A/G	A	lm	ll
RAD171034	AATTCCATAAATTTTTCTAGAACTTGTGACTTATGTGTTAGCAAATAAATCCAACACATCCTAGAGTAGCCAT	LG04	28.07	CG/TA	CG	lm	ll
RAD185924	AATTCTATCTAACTCTAAAACTTAGATTGGAATTGATTAATTTGGGTACTTAAGAATGTAAAGGACAATTTAT	LG04	29.37	CC/TA	CC	lm	ll
RAD120850	AATTCATTATTTTACAATTGAAATAATAAAATTCTAACTTCCTAGTAAATAGTTAAATAAAAACCAAAATAAA	LG04	32.47	C/T	T	lm	ll
RAD110878	AATTCTCTACTTGTGCCTTTTCCACCCATAACATGACTCCAAAGCTTTGGCAGGCAAGTCTTTGAACACAAAA	LG04	33.12	C/T	T	lm	ll
RAD148591	AATTCATGCAAAATAAAATTTGAGGTAAAGTAAGAAAAGAAAATCAAACCTATAATTTGATGAAGTTGTGATG	LG04	33.32	AT/GA	AT	lm	ll
RAD129641	AATTCATAAACTCTTACCATGTGGTCCAGTTCTTAAAAATTCCAAAACTTTCCTTGTTAATTTGCCTTATTTT	LG04	33.48	A/T	T	lm	ll
RAD56207	AATTCTTATGCCATTTTTGCCTTCCTTCACAGCTACCGTTGTTTTCAAAATTTTCTTCACCTGTCACTGCTAG	LG04	33.58	G/T	T	lm	ll
RAD164452	AATTCATATCTACATTTTATCCTTAGATTTTGATTTCCTAATATTCTGGTTTACTTCCTTATTGAACTCAAAA	LG04	33.86	C/T	T	lm	ll
RAD124177	AATTCTGCAGTTTGTGAAATACCTGTTTCTTTGCTCAATGCATGTTGAAAGTATGACATGCCTTGATATGTTA	LG04	33.93	AA/GC	AA	lm	ll
RAD70007	AATTCTACAATTTTTAGATTTATTTCCATGGCTGTTTGAATCCAAAAGGCTGGAACATGATTTTCTGTGTTGG	LG04	33.95	GT/TC	TC	lm	ll
RAD59557	AATTCTTCCTCCTCGCCATTTTTTTTGTTTTCTTGTCAACAAAGATACTCAAGCCAGCATTACCACTAATTAA	LG04	34.29	A/G	A	lm	ll
RAD146080	AATTCAATCAATAGTGCTACATAATAATTTCAAAGTATAGATGCAACCCAATTTCCCATTTCCATTCCACCAA	LG04	34.66	C/T	C	lm	ll
RAD64220	AATTCCTAAAATCATGTAATTAGCCATCTATAGCAATTACATCCATGTCGTAATCGGTATAGTCAGAGTTTAC	LG04	36.05	C/G	G	lm	ll
RAD55853	AATTCAGCGCCCCGCATTTGGTATAGAACTGCTGATGATGATATTGATGATTCAGTTCCATATGATATGTTGG	LG04	36.22	A/G	G	lm	ll
RAD66809	AATTCTTCCGGGCGTTCCAACAACAATATGAGGGCACTCATTCTTAAGCAAATCTTTGTGGAGTTTGATGTTG	LG04	36.76	A/G	A	lm	ll
RAD48474	AATTCCAGTAGCGAAAATAGAAACAAAGAGGAGAATGAACCACATGCTAGCAAAGTTGCTTATCTGCCAAAAA	LG04	36.94	A/G	A	lm	ll
RAD190260	AATTCCTTTTTAGCTCGTTTTCTTTCAAAAAATTGATCTTAAAGAAATGAGGAAAAAGACTCATGCTTTATGG	LG04	37.54	A/G	G	lm	ll
RAD170435	AATTCTCCTATATAGTTAATTAGTGTCTCCATTTTGTAATCTAGACTTCTAGCGGGGCTTATTGTAGCTCAAA	LG04	38.05	C/T	T	lm	ll
RAD154163	AATTCATCTATACGAATGTGTAGATCGGCAAAAAACTTGATTTTGAGTTATGGTTCTGCAAGTTTTACGTGTA	LG04	38.06	A/G	A/G	hk	hk
RAD75028	AATTCTCTAATCTTAATTTATCCCTGAAAAAATCAAATTCTCTCTTACTTATTTTCTTTCATTTTTACCTCTT	LG04	38.48	G/T	T	lm	ll
RAD133180	AATTCCTTATTTTGAGAAATTGAGATTCCACATAAACAGATAAGCCCAAATTTAAAAATCCAACTAAATAAAA	LG04	38.79	G/T	G	lm	ll
RAD59536	AATTCCTTGGGACTCTTACGGAACTCATAGACCTGTATGTATAGCATATCCTGGAATTATCAAGATTTAAGTT	LG04	39.3	C/T	C/T	hk	hk
RAD139960	AATTCTTGTCAAGATAAAAGAATTTATTCGTTAACAAGTCAGACCAAACAGAACCAGCCCTGTGTTTGAGCGT	LG04	40.27	CG/GA	CG/GA	hk	hk
RAD133340	AATTCAATATGATTAACTATTTTGTAACTAAGGATTGCATCTGGTATGTTTTTCTATTGAAACATATGTTTGG	LG04	40.62	C/T	C/T	hk	hk
RAD176487	AATTCTATGATATCTAAAAGGTACAATACACTATGAACTATAGTTTATTCATCAAAGTGCCATTAATATCTAT	LG04	40.75	CC/TA	CC/TA	hk	hk
RAD129211	AATTCATAAATAGTTAATATAGAAGGCATATCATTTTTATGTAATTTTTGTTATTTTGTATATTGAAATACAA	LG04	41.07	AG/GA	AG/GA	hk	hk
RAD161991	AATTCTTCCTTATCTATTTCCCTGCATATGCATATGAATAGAGATTGGGACAAAAATAAGGAAACACAAAGTG	LG04	41.52	A/T	A/T	hk	hk
RAD136655	AATTCTCATAAATAAAAGATTTTTTCTCATCACCAACACTAAAATTCTCAACACCACATGACCCTTCTCAACA	LG04	41.58	A/T	A/T	hk	hk
RAD142197	AATTCTTTGTTTGAGTATGGAGTTAGAGAATCTCTGCTCCCACGTCGTCGTTTCGGATGGCCTTCTCTCTGCT	LG04	41.95	G/T	G/T	hk	hk
RAD64537	AATTCACTGGAAAGTCATTATAAACTTCCAATTTTTTCAAGTTAGTTAACTGGTTAAGTTTAGCATCAATCAT	LG04	42.02	AC/GT	AC/GT	hk	hk
RAD106839	AATTCTCCTGTGATCATTCGTACTAATTTAAGACCATTAAATCTATCAATACTAAATAGAAAATTTCCATGAA	LG04	42.27	CA/TT	CA/TT	hk	hk
RAD166727	AATTCGGTATCTTTTTGTTTTGAGTAAAATAATACTGGCAAGCAAAATAATAGGAAATTTAGAAAGCTGCAAA	LG04	42.52	C/G	C/G	hk	hk
RAD42332	AATTCTCAAATCCAAGACCACTTTGTAGCTCTGTTAAACTGATGAGTGATAATAGTAGTGTTCTAGCGAATGC	LG04	44.13	A/G	A/G	hk	hk
RAD42865	AATTCATATTTGTATTACCTGGTTGGGAAGGTTCTGTTTCAAACTCAAGAGTACTTCGAGATGCATTAAACAG	LG04	44.41	CC/TT	CC/TT	hk	hk
RAD115114	AATTCATACTTAGATGATGATGAAGGTAATCCAGATCCTCGAGTTGCAATGCATGCCTCCCAATTAGGGATAA	LG04	44.95	A/G	A/G	hk	hk
RAD63840	AATTCATAGCTTTGGATAAATGTAGTAAGAAGATGGAATGGTTACGACATTTCATAGAGGACATTCCAAGGTG	LG04	44.97	AG/GA	AG/GA	hk	hk
RAD23641	AATTCTCAAAATTTATATGCAATTAACTTAATGAGTGTTATTTAATTGGCGGTGAAATTGTTTTTAAAAAAAT	LG04	47.22	C	C/T	nn	np
RAD120353	AATTCTTGATTCACAAATTGTAGGGAGAGACTTTTGTCACCATAAACAGTGATCAAAACAAGTTTTGGATTCA	LG04	48.01	A/G	A/G	hk	hk
RAD187737	AATTCCTGAAATTTGGTATTTATAACGTTTGTGTTTGAATGTACACTGTGTTTGAATTTCAATGGAATAATAG	LG04	48.37	C/T	T	lm	ll
RAD192187	AATTCAAGTAGCGATTCAGGTAAGGTGGCAGGTGGTGTAGGTTTAGGTAAATGTTTAAGTAACAATTCAGGTT	LG04	48.43	CT/GG	CT	lm	ll
RAD109715	AATTCAAATGCCTCAAATGAATATTGTTAACTGCGATTAGTGTGTTGTGTTGCATTAGCCTATCCGTTAACTT	LG04	48.53	C/T	T	lm	ll
RAD125208	AATTCCTCAAGAACCACAACTTTGATGCTAATCAATGCTGACCAAGCAAGTCGCATGTTTTCTCGCAGTTTAA	LG04	48.58	CA/TG	TG	lm	ll
RAD111852	AATTCATATATGGGTTCTCTTTTATTATGTCAAAATCCCATATAATTTTGAAAGCCTGGATGGACAATCAACT	LG04	48.77	C/T	T	lm	ll
RAD182344	AATTCTGTTTCCTCAAAGTCTGTTTACTGCTTGTTATCGCACCAGTTTATAGAATAAAAAGCCAATAGGCAAA	LG04	48.8	A/C	A	lm	ll
RAD130791	AATTCAAATTTTATATGAACTCAAATAAACCAATAATACAAATTCAAATCTTAATTTTTGAATCAATTTAAAA	LG04	48.81	C/T	C	lm	ll
RAD196462	AATTCTTTGTCTATATTCAAGCTGAAATTTGAAAGACAAGGCTTTAATATTATGGTACCGTGATTGACCAAAA	LG04	48.88	A/G	G	lm	ll
RAD46459	AATTCTTTTTAATTAAAAGCTTATAAGATCTATTTTATATAAAATATGCTTCAAGTTAAAGATTCAAGGATAT	LG04	49.47	A/T	T	lm	ll
RAD161747	AATTCTCTGTTATACATCCAGAGATAGTATGTTAGAGTTGATGTAGGTTTAATTCTACAGGGGTTGATGTCCC	LG04	50.01	TC	GT/TC	nn	np
RAD115016	AATTCTTACATGGTGTTTTTAATTTGGGCCAATTATTCTCCTAGATGCTTATTCTAATTAATTTAAATAAAAG	LG04	50.23	AC/GT	AC	lm	ll
RAD141600	AATTCAGCAATCTTAATTACATGAAATATTATGATAGAATGTGTGCGATATTGCCAATGAAAGACAGATCAAG	LG04	50.52	C/G	C	lm	ll
RAD56986	AATTCCGCAATGAACGTAGAAACAGTACTCAAGCATCCCAAAAATCCAAACTGTATCCCCGTTGCAATCGTGT	LG04	50.69	A/G	G	lm	ll
RAD49285	AATTCGTATACACTGATTCAGAAACCGGAAAGCTCGAGTCCAGCATTGTCATCTGCTGCTGCTGAACTGCAGC	LG04	51.26	C/G	C	lm	ll
RAD54434	AATTCTGTTCCCTGCAGCGGCCTAATTTATTGGACTGCTCACCCGGAGTGAGATTGGATGTGGCAAATAGTAG	LG04	51.4	A/G	A	lm	ll
RAD177946	AATTCCGAAAAGCTCCTTCCATTGCCAAAAGAGAACATTTCGCTTGCTGTGATTGGCCCAAATGCATATGATT	LG04	51.41	C/T	C	lm	ll
RAD162425	AATTCCTAATGTGCCCTTATATTTATATGAATTAATGTTATCTTAATATACATAAACCCTTAATTAAATAACC	LG04	51.44	C/T	C	lm	ll
RAD173510	AATTCTGTTAGAGGCCAGACTCTAGCTCTTTAATAGCCGAATTGGTTTTAGATCTACTAGTGAAATCAACTTG	LG04	51.51	A/G	A	lm	ll
RAD105883	AATTCACTCAACAATCCTTACCCCTAATGGTCGATGTTGTTGCATCTTTGTTGCGCATAGGGTCTCCCCTTAT	LG04	51.82	CA/TC	CA	lm	ll
RAD159548	AATTCATTACACCATAGATTTTGCATGTATGTCATTTATAAATTGAAGTAATTTGTATATTGGTTTCTTCAAG	LG04	51.91	C/T	T	lm	ll
RAD180090	AATTCACGGTTTAATTAAATTTTTTTAGTTCTTGTAATTTTTTTCTTTATTTTAAAACATGCATTTCTAGTCT	LG04	52.16	C/G	C	lm	ll
RAD174387	AATTCTAACTTTATTAAATGCAGTATGTTTGAAAGAAAAATATTAGGGAACATTAGTTTGAAAGAAAAATATT	LG04	53.72	A/G	A	lm	ll
RAD195350	AATTCTATCATCTTGAGGCGATGAATCAAGTGAGTATCTTCCCCCATAAACCTCTTCCTCTGAATCAGAGGTC	LG04	53.81	A/T	A	lm	ll
RAD64297	AATTCCTGGACTTGGTTGGGTGCTGAAACCCACCAGCCAGACTTTGAGTTTTATTTATCTTGATAACTATTTG	LG04	53.95	CT/GA	CT	lm	ll
RAD185326	AATTCACATGTTTTCCTTTTCACTAGTTTGTCGTTTGTTAGTACTTACAAAAATTCGGGAGAGAAAAACAAAG	LG04	54.1	A/C	A	lm	ll
RAD57150	AATTCTCATATAAATGGATCTGATTATTAGAAACAAAGAATAATAAATGTTCGATAAAAAAATGTATAAGTGG	LG04	54.18	A/G	A	lm	ll
RAD112828	AATTCTCCTTTAAAAGATATGACCTTGAATAAAAGCAAGTACTGATAAGCAAGCAACTTAAAACAACAAAACA	LG04	54.19	A/C	A	lm	ll
RAD40672	AATTCTCACCTCTAATAGTAAAAAGAGTATTTCAGTGGTTGTTTGTTCCATGTTTTACTAGCGCACCTTAATC	LG04	54.26	CA/GT	CA	lm	ll
RAD109136	AATTCAATATATCATATTAAAAAAAGCCAGTTTTACTTCAAAACAAACGTTTTGTATAATATGTTTATTAAAT	LG04	54.36	C/T	C	lm	ll
RAD55080	AATTCACACTTTTTATTTGCCGTCCATTGATACAATATTAATTGACTGAGGTTATCTAGTAAATGAGTCCAAT	LG04	54.41	A/C	C	lm	ll
RAD133931	AATTCACGCTGATTTTTTGGGATTCTTAGCTCTGTTCCTTTGCCCTCTATCTGCATCTTTCTTCTCTGTGCCC	LG04	54.42	CT/TC	CT	lm	ll
RAD162585	AATTCATTATATGGTATGATCATTTTTCTTGTTTTCTGGTAATCAATATGAAATCCATGTTTAGGCTATTGAC	LG04	54.7	C/T	C	lm	ll
RAD126841	AATTCACAAAATTCACAATTTATCTCAGCAAATTCACACTTTCAATTTTCAAATGTTACAAAATACTTAGTAG	LG04	54.77	AC/GA	AC	lm	ll
RAD120116	AATTCTTTTAGTTACAATTCGTTAATAGGTTGCAACAAATCTTTTACCTGTGGAGTAGCATCCTGTGTCAAAT	LG04	54.8	G/T	T	lm	ll
RAD8877	AATTCTCAAAGACAAAGCCTCCCTCATCAAAGCCGCTATTTCCATCAACCGTCAACTCTCATCCATAAACGTC	LG04	54.9	C/G	C	lm	ll
RAD61466	AATTCATGGTGGCGTTGAAATACGTTACACTTTTAACAATCTTTCTCTTTTCATTTCTATGTCACTCTCTTTC	LG04	54.99	CT/TC	TC	lm	ll
RAD158868	AATTCCACTTTATATCCTCTACAAGTCATGTAATCTTGTTTAACTATTTTGATGGTGGTAGGGGAAAAACATC	LG04	55.07	CC/TA	TA	lm	ll
RAD45623	AATTCATAACATAATAAGACCACGAACTTATTGCATGCACGCACACAATAAAATCATGAAAACTTCCTATCAG	LG04	55.1	A/G	A	lm	ll
RAD37918	AATTCTTATCATATATAAATTGCATCCTTGGTTTCTTTCTGAAATATGACAGAAATGGTCATGGATTATGCTG	LG04	55.24	G/T	G	lm	ll
RAD127849	AATTCAAAAATGTTTGATTGGAGGAATCTAGGTCAAGGTGAGGAGTGACCAATGGTTGCTTTTGTACTCTTAG	LG04	55.29	A/T	T	lm	ll
RAD186907	AATTCAAGACCTGGGAAGCAAGCTAAGAAGGCAAAAGTGGAGACAGAATCACATAACATTAGAGAAATGTTTA	LG04	55.65	C/G	G	lm	ll
RAD148146	AATTCCTAGATAGACATGATCTATCATCTAATCATATAATCATTAAAATCGAAAGATGTGCACCTTTGTATTG	LG04	55.88	A/C	A	lm	ll
RAD60440	AATTCTTTATTGATAATAGATAAACATAACATAATATTAGAAGTCTTCATTCTTGTCATTCCTTGCTTAACAA	LG04	56	A/C	C	lm	ll
RAD55604	AATTCATGATGCTTTCTTGGGTCTGGGGCAATATGGAAATTTAGTTAAGAGTGATGGGAAATATGGACTTGGG	LG04	56.43	C/G	G	lm	ll
RAD143861	AATTCATTGGCCGCAGCTTCTCCGTACTGGATAGTGAAGCGGCCTATGTGCTCTACAGTGGATTGATTCTCTT	LG04	57.62	CT/TC	TC	lm	ll
RAD136643	AATTCATTACTCACTACTTTGTGCTGCTGAGAGTAGTAAGAATCATAGAGAGAGCTAACGGCGCGTTTGGCAT	LG04	57.63	C/G	G	lm	ll
RAD57364	AATTCAGAGTTGAAATCGCCATGAATGTTTTGTACTGCTGATACTATTTGGATGTATAAATAATTGAATGCTT	LG04	57.81	G/T	T	lm	ll
RAD124181	AATTCTTCTAATTTAAAAGATGAGCTTACTAATGTTGAGATGCAAGAATCTTCCATTTGAAGCGCTCTTAGCC	LG04	57.93	A/T	T	lm	ll
RAD57855	AATTCAATAATGAGTTTTAATAACTTGATCCATTTTGTTAGTGGAAAACCCGGTTTCAATGTAAAGTCTACGC	LG04	58.1	C/G	G	lm	ll
RAD109250	AATTCTTCTACACGGAGTTGCCCAAAAGCATGTCAAGTATTGCATCAGCTCTTTTTATACTGGGGATGTCTGT	LG04	58.26	A/G	G	lm	ll
RAD179744	AATTCATACGTCTGATATCCCACTTCTAAGTTGTGCAGAGGTTTGCTTTCGCCAAATAATTTTTTCTTTTAAC	LG04	58.37	A/T	A	lm	ll
RAD65430	AATTCCTCTCTGCTATTCTGGCTTCAATTACTAAACTAATTGATTTGCTTTTCCAGGTGAGCACATTTATTGA	LG04	58.51	A/C	A	lm	ll
RAD60808	AATTCATGAACTATTTAATCTATAAATGTTACCTTATAAAATTGTCAAATCATTACTGTACTTCCATGATCTA	LG04	58.8	C/G	C	lm	ll
RAD19298	AATTCGTGGGCTTTATCGAGGTGTAGGTATGTTTGTGCTTCCCTTGTTTCGTTGTGGCACTAACTTTTGTGGC	LG04	58.89	A	A/C	nn	np
RAD187744	AATTCTTATGTTCCTTTTATAATATAAATACATTTGTCCTTGATGAATCTGGATTATATTCAGTTTATACGTA	LG04	59.51	A	A/T	nn	np
RAD63585	AATTCTGTGGGATGGAGGACCAAAACAGGAACCTAGATTTGAGTTGTTAAAATATATGAGGGTATGACCTAAG	LG04	60.05	A/G	A	lm	ll
RAD167084	AATTCCGTGGTGTATTTTGAAACCATTCGAATAAATAAATATATACAGTTGGTTATAAACCCTTTTCATTTAA	LG04	60.34	A/C	A	lm	ll
RAD61254	AATTCTTAACATACCCATTTCTTGGTGCCATTGGAACATTGCCTAGCTGGTTTCTGATGGCGTATTTTTTTGT	LG04	60.86	A/G	A	lm	ll
RAD113317	AATTCACTTTATCTAAATAGGATTTTAGTATATTATTAATTTTATACTTAGTTAATACTTGAATTTTAAATCA	LG04	61.1	C/G	G	lm	ll
RAD73841	AATTCGTGGGGAAGGGGTTGGGGAATGGATGGCTATATGCACATTCTGCGTAACAGCGGCAGTGCTCAAGGAG	LG04	61.15	A/G	A	lm	ll
RAD64266	AATTCTCTTATAATCGTGATGTAAACGATCCAGGCCCAAAAGGTATGAAAACCCAGACTGACTCGTCAACCAA	LG04	61.17	C/G	G	lm	ll
RAD144701	AATTCTTCAAAATTTTTATTGGAATTTTTTAATATCATTACTTCTAAAACTATATTTTTATTATTATTTATCA	LG04	61.75	AT/GG	AT/GG	hk	hk
RAD194011	AATTCTTATAAATTTTTTATAAAATCTACGAAATTCCATAATAATCTATCAAATCCTTTAAAATCTATAACTC	LG04	62.43	C	C/T	nn	np
RAD182689	AATTCTTTTTGGTAAATAGCATATGATTTGAATTTATCAATGAAGGGACACCACAAATGGTTCATATGATGAC	LG04	62.48	C/G	C	lm	ll
RAD144080	AATTCATCGATGAGCACCTTTCGTATTTCAACCCAAGACATTTGCCAAATGCTTGATCTTTTAAAGCTGGAAT	LG04	62.53	C/G	C	lm	ll
RAD62286	AATTCCATAATCTGGGAATGCCATCTAGTCTTGCATCTAGAACTTGTGTGCATCACTTTTGGCTTATCAGAGC	LG04	62.56	C/T	T	lm	ll
RAD174179	AATTCAGAAAGCAAAATGGTTGTGGAGTCAGCCGAGCCAAAAGAAACTTTCTGCTGGAGACCAATCTATACCA	LG04	63.49	C/G	C	lm	ll
RAD48788	AATTCTGCAACGCTTTGCACAAATAGCATGCAAGTTCGATTTCAAAAAAGTGTGCACATCCCAAGCCAATTGA	LG04	63.67	C/T	C/T	hk	hk
RAD179333	AATTCTTGAATTGATCTTCTCTCTTGCCTCGCTCTTTGCCATGATCAGCCTCCGTACTGATTCATGAGTTTGC	LG04	64.15	CT/TC	CT	lm	ll
RAD151360	AATTCTATTAAGTCACTATGCTTTTGGAGTAAATAAATATTGTTTATGCTTAATTTTTATTGTCGTTAGTTAA	LG04	64.19	A/T	A	lm	ll
RAD46782	AATTCTTAGTGAAAGGCAGTTAAAAGTAAGCACTGGAAATAGATGTAAATACTCACTCTTGCAGGATAACCAT	LG04	64.46	A/G	G	lm	ll
RAD120355	AATTCAACAAAGTAAATCATTTTGTCTTATTGAAATAATAAAATTAGTGAATTTAATGCATAACAATGGTAGT	LG04	64.77	C/T	C	lm	ll
RAD40858	AATTCCCAATCTTCTACTGTTTTAGACACTGCCTTTGGATAATCTTGCATAATTTTCATGATTAGTAGTTTAT	LG04	64.77	A/G	A	lm	ll
RAD7106	AATTCCCTGCAGTGAGATCTCAAATAGTTACTTAAGGTTACCTGCAAGTCATTGCAAAAGGAAAGAAAAAACT	LG04	64.97	C/T	T	lm	ll
RAD29507	AATTCATCAAAGGCAAATTAAAGTCAGGAATATAATAACTCCCCCAAAAACAATTCGAAGCCAAAATGAGTAG	LG04	65.05	A	A/G	nn	np
RAD112054	AATTCCCGGAGTGCGTTCTGCAACACCCGCTGCGATTCTCTCTCATCTGCAGCAATACCAATAGAAGAAGAGT	LG04	65.13	G/T	G	lm	ll
RAD155396	AATTCATTTAGATTCCTTGTTTTGTCTTAATATATTAGATTTTATGCTTTTAAAAAATCACTATTAACATCTT	LG04	65.16	A/C	C	lm	ll
RAD41892	AATTCAAGTATGTCGTCATCAGTTAACCAAAAAATAATGTTTTCATCAAGGTTAGGTTCACCTTTATTAAACT	LG04	65.24	GT/TA	TA	lm	ll
RAD110761	AATTCACGTTATCTTATTGACATTTCGAGCTCTATTTTTAGCCAAAAAAATAAAGATGCAAAAAGTTAAATAA	LG04	65.36	C/T	T	lm	ll
RAD151473	AATTCTTCATTACCATTTAAAAATATGTGCCATAAGAAACACAATAAGGTACACGACGTATTTAATTAACTGG	LG04	65.39	A/T	T	lm	ll
RAD108019	AATTCTTTTATTTGGTGGGCTTGTTTGTGCTAGGAGATGTGTAGGATTTTTAGACAAAACAACACAACAAAAC	LG04	65.47	AC/GA	GA	lm	ll
RAD138664	AATTCCATTGCAGCAAATAAATTCCACAGTATATCACCGTAGAATCTCTTTTTTTTCATACTAGATGACTGTT	LG04	65.49	AC/TT	AC	lm	ll
RAD49893	AATTCAGGCTTTGGCATAAATCCCTTGTGACCTAATGGAGCTCGAGGTTTTCCAAGACAATCAGATGTCATTG	LG04	65.49	A/C	C	lm	ll
RAD186888	AATTCAGTTTTTTTTTTCAAATGGCGCACCTTTGTGATTGTATCAGGTTGCTTGAAGCTCCTTTCTCCCGAAG	LG04	65.65	C/T	C	lm	ll
RAD157058	AATTCACATAATTTTCGTATAGAAACAATAGTAGCTACCCACTTCGATCAATTAGCCAAGATTTTGATCGGAT	LG04	65.86	TT	CC/TT	nn	np
RAD123644	AATTCATTAGATAGCAGTTCTATATTGAAAGGCACTTTCTCTTAATTTGGATTTATCATCTATCTTCTTTCAT	LG04	65.95	TA	CG/TA	nn	np
RAD123908	AATTCTTGTGGGTTTCAATATGCATTTAGAGGTTCTTTAGAGTTGGACACCATACCATATGTCACAGGGTGCT	LG04	66.47	C/T	C	lm	ll
RAD128596	AATTCCATAGAAACTGACACCACCACCGTTCCAGCCAAGTCCGGTGCCACCATTGGCTCTGCCAACTACATCG	LG04	66.7	C/T	C	lm	ll
RAD192657	AATTCTTTACCAAACCGTTTGTCCTCGCTGGAAGCTCAATTGGTCTGAACTGAGAGCAACGCATAAAAGCTAA	LG04	66.99	GC/TT	GC	lm	ll
RAD173311	AATTCAGTACTCGTCCAAGCATTTAAAGTTTTGCATGTCCCTTTTCTTATTCATCAAGCATGCATGTATATTC	LG04	67.43	AT/TC	AT/TC	hk	hk
RAD123336	AATTCTCATCCTTTTTTCCTTTATTTTGTGTAGTAAAATAAAAAGAAATTTTGATTTGTCTGTATTTTCTCCA	LG04	67.5	A/G	A	lm	ll
RAD63359	AATTCTTGCAGGGTTTGATAGAGGAGATTAGGCAAAAGAAAAGCACTCCTTTGAATCCTACTACAGCTTTGGA	LG04	67.71	A/G	A/G	hk	hk
RAD125198	AATTCTAGGAGCATTTGCCTCTCAAGCATCTTGTATATTTATGTATGCGGAGTCCTCGTGATCAGTTTATGAC	LG04	67.86	AT/TC	AT/TC	hk	hk
RAD120074	AATTCTTTAGAGTTTTATATAGTATTTTAGTGGTGGCATGATGAAAAAAAACAGTCCATTATGGGGACCAATG	LG04	67.87	A/T	A/T	hk	hk
RAD39568	AATTCAGAGGTAATAAGCCTCCAGAATCATACATTTATAAGGGTATAGAACCTTTTATCGGCGAGTGTAAATT	LG04	68.07	CC	CC/TT	nn	np
RAD128314	AATTCTCAAATTATTGGCTAGAGGACTGTTTTTTCTTTTTATTCTTTTTTGAAATGTAGAGGACTTTTATTTA	LG04	68.16	A/T	A/T	hk	hk
RAD119114	AATTCTTTCATATCTTGGGTTGACAAGTTTAAAGCTTACAAGATTGTGCCTAACTAAAGCACATTCTACGTGT	LG04	68.26	C/G	C/G	hk	hk
RAD197458	AATTCAATAAGACAAAAAAGTTATGGTAAAGGATTTAAGCTTGAAGCGTCACAATCCCATGGTGCCAACCAAT	LG04	68.35	A/C	A/C	hk	hk
RAD73823	AATTCATACTGATAATTCTGTGCAATTTTATGATCTTCATTCCACGATTTCATTTTGATGCTTAGGCTTTTTG	LG04	68.4	A/G	A/G	hk	hk
RAD81285	AATTCTATGGTATGTATCAAGAATGTTCTCCAGTAAACCGTCCACTTCACAGCTGAATCCTTGCCATAAGTTG	LG04	68.44	C/T	C	lm	ll
RAD130633	AATTCTTTTATGCCAGAATTAAAAAAATAAAAATAAAAATTACAACACCACTGAATTACGATATCTGGTTAAA	LG04	68.47	A	A/C	nn	np
RAD84559	AATTCAGTTTAAAATGGTGATGATTTTGTTGCAGGACGATGTTTCTGTTGTCAATCATTGGCTTGTGAATGGG	LG04	68.93	A/G	G	lm	ll
RAD167944	AATTCTTGACCAGTTTGTTTAAAGAAAATGGATTTGTTGTTGAAGAAATTGGTGTGTGCTGCAAACAAGTGGA	LG04	68.94	C/T	C	lm	ll
RAD59042	AATTCAGAGACTATTAATTAAAGAAAACAAGCAATTTGAGCGAAAAGTAAATGAAATTTCTTCTAGATTAACA	LG04	68.98	AC/TC	AA/AC	ef	eg
RAD190751	AATTCAGTCACCACCCAGGCATGGTCAGGGGGATCCAAACACGCACCCATTAGTTGCAACACCAACCTATGTC	LG04	69.07	A/G	A	lm	ll
RAD80971	AATTCTCCTTATTATCCCTGGCACACAAATCCAAGGAAAAAATAGGAACCAAAAAAAATAATAATAATAATAA	LG04	69.18	A	A/G	nn	np
RAD100315	AATTCATGGAATACTGATCGTCCCTCAGGCTCAGGTTGTGCAACTGGAAATTCGGAACCATCCCCTGAACACG	LG04	69.2	A	A/G	nn	np
RAD73346	AATTCGCATGTTGATTTGACAATAATTATTGTTTATCTTTTTCTTTTTCTTTTTCTTTTTTGTTAATTATTGA	LG04	69.23	C	A/C	nn	np
RAD182765	AATTCCCTGAGGAATTGGTCCACAACACCATTCTGTTCCTCTTTGTTCTTCTGCCTGAGTGATTACAGAGATG	LG04	69.23	G	C/G	nn	np
RAD145077	AATTCATAAATCAGAAACTTCTTGTTAAATGTATAAATGTTAAGACTGTTTATTTGTCTAGGATAAGAAGTAA	LG04	69.24	A	A/G	nn	np
RAD65338	AATTCCGTACTTTATTTGGTGGTATGCTAAAACACAGCTGAAATTCGTTTCTTTATATATATGAGATCCAAGT	LG04	69.44	G/T	G	lm	ll
RAD48877	AATTCTTTGTGATAGAAGCTGATCTAGCCATGGGTGATTTAAGTGAATGATCTCAGAGATTTTAGGTTGTAGA	LG04	69.48	G/T	T	lm	ll
RAD55486	AATTCATGAATGAGAAGCTTGAAAAGTTCGATGTTAGGTATATGAGGTTCGTTTACTGCAATGACATGGTGCC	LG04	69.78	A/G	A/G	hk	hk
RAD193953	AATTCTTTAATTTTGCACTGTGATCGCACAGATAAATGCAATGCGTTTTAGGGTTACGGTTGTGGTGGTGTTC	LG04	69.8	AG/TT	TT	lm	ll
RAD137430	AATTCGTGTGGAGTACGAGGCAGTTTTAGGAATAAATTGAAAGTGATGGACATCTGTGATTATCATTTTCCGA	LG04	69.85	GA/TG	GA	lm	ll
RAD169712	AATTCACTTTCTATTTCCTCTCCTGTGGTAAGACATTCTAAATTTGATGATCATGTAGTACAATCCAATGATC	LG04	70.04	C/T	C/T	hk	hk
RAD68299	AATTCACAATAAAAAATTAATACCAACCGCAGCTTATCCTTTTGGTGGTATGAAAATTTAGATATAAATACTT	LG04	70.05	CT/TT	CT/TG	ef	eg
RAD176043	AATTCTTCATTTTAGGCTTCAATCAGCTTGGTCCAGAGAGAAGAAAGTTAATCGAGTTTTACCTAAAATGGTC	LG04	71.02	A/G	A	lm	ll
RAD63404	AATTCAAGAGTCGTAATCCCATATTTACCACGCACTAATTAAAATAAAAATTATTAAAAAAATAAACATGTAA	LG04	71.5	G	G/T	nn	np
RAD95915	AATTCTCGATAGAGCACTAATTTGCCACCTAAAAGAAAGAAAACCTAATAATACCAGGAATTAAAGAACCTAA	LG04	71.61	A	A/T	nn	np
RAD192401	AATTCACAAAAAGTTTGAAAAATGTTAGAAAATTTCATCCAAAGTTGATTATTGACCAGGAGAATCTTTTATT	LG04	71.82	TT	CC/TT	nn	np
RAD169667	AATTCTGTATCTGAGCAATCCAAGTTTCTTGCTCCGAACTCCAGCAATTCTGCTACGAGAATGACAAAGCATT	LG04	72.15	C/T	C/T	hk	hk
RAD139487	AATTCCAAATTCAGATTAAATTGAAAGTAAAACGTCAATTAATTAATTAAGAATAATTTGAAAGCCTTAAAAG	LG04	72.26	C/T	T	lm	ll
RAD76499	AATTCGTGACCCACGCCTACTGGTCCTACAGGTCCTACTTCCCCACTGGTGCTTGACTCTTGAGCACCAGCTA	LG04	72.39	C/T	T	lm	ll
RAD127905	AATTCGGCTTCTATTTCCACTGCAAGTGTGGATCGGATCCCAACTTAATTTATAAAATTTGATACTAGTAAGT	LG04	72.51	A/C	A	lm	ll
RAD113403	AATTCTAGCATAGTCCCACCATTAAAGGATATAGAACACGCTTCCATCTCATAATACAGAGTTTAAAAGAATA	LG04	73.02	C/T	C/T	hk	hk
RAD100496	AATTCAATGAATCTGATCAACCGCTTGGCCGCTTTCTTTAATAGAGACTTGCCTCCTGTTTTTTGATTTTTAT	LG04	73.11	AG/TA	TA	lm	ll
RAD114248	AATTCATCATCAAAAAAAATAAATAAAATAAAAAATCCTCTACGATATAAGCATATTGTCTGTGTGCGGAACC	LG04	73.16	C/T	C/T	hk	hk
RAD78458	AATTCCAAACCTTCTAAGGGTTGAGACTATGAAAACAGCATTAAAATATTATGGCTCTTTTTAAGTAGAAAAG	LG04	73.19	AT/GA	AT/GA	hk	hk
RAD68164	AATTCACGGATCACGGGATATCCACCTGACTCCAGCAACTTTTATTTCCTCTTCCTTTTTTTAAAAAAAATAA	LG04	73.37	A/T	A/T	hk	hk
RAD98686	AATTCCGCATATTGTTAGCAGATTTAGGAAAAGAGTCGCTCGCTCCATTGATCCATTTCCTCGAAATCACGCT	LG04	73.52	A/G	A/G	hk	hk
RAD153540	AATTCTTAAAACAGTACAATTCATTATTGGATTATGGTAGAATCTGTGAGAACTTAAAAGCAGAAAACTATAA	LG04	73.62	T	C/T	nn	np
RAD119846	AATTCCAGGGTAGTTTTTGCTGCCGGACCACATCTGCTCAATCTGCAAAGAAAATCAACTCAAAACTGAGGAT	LG04	73.8	G/T	G	lm	ll
RAD57373	AATTCGTTTTATTCAGTTATTCTAAGACTTCTTCCTCTACTTTGTTTTGCATTTTATTTTATTTCTTTTGGAA	LG04	73.8	C/T	C/T	hk	hk
RAD48972	AATTCCAATCGCCGGTGAAGCCGGTTACGGAGAAAGGGTTGTCGGCCTCGGAGCTTGAGAAATTGCCGAAAAT	LG04	73.89	C/G	C/G	hk	hk
RAD80575	AATTCGTATATTTGGGTCTCATTTCAAATTGAAAATGGTCTGGTGGGCGTGGTACGTACAGCTGTTAGCAAAA	LG04	73.99	AG/CA	AG/CA	hk	hk
RAD115811	AATTCGCAGACTCATGCTATTGGAAAGTATTCTGGAAATCCATCATATGACCACGATTCGGGCGAGCTGCCAT	LG04	74.01	C/T	T	lm	ll
RAD103084	AATTCAGGAACGTGAGTTTCTGCTATCCTGTTAGGCCCAACATCACCATTTTCAATGGTTTGAATCTCAAAGT	LG04	74.47	A/G	G	lm	ll
RAD175081	AATTCATGAATGCAGTTAAGCAGAACTATGGGGAGAAAGTCCTTGTTCAGGTGTTCACTTGTTCAAATGTGCT	LG04	74.48	T	C/T	nn	np
RAD145539	AATTCAATGACATTTGCAGTGTATGCTCAATATGTCTTACATGAGGGAGGATGGAAATCTAAAATATTACTGG	LG04	74.67	C/G	G	lm	ll
RAD53585	AATTCTGCTGTCACTCACCTCTTTGATGTAAATTACCATAGTGGTATTTCTTTAAGGAAAGTTCATATTCTTT	LG04	74.74	C/T	C	lm	ll
RAD21609	AATTCTTATATATATTATTATGAAAATTTTTTATTAACTTATTTGAATTTAATTGAAGGAAGACTGGTTTGAT	LG04	74.84	AT	AT/GA	nn	np
RAD178430	AATTCAGTCCCAATCAACTTGTCCGAAGAAGGGCACACTTTCTCTGCCTGCTTATCATTTTTGGAAGACTCAT	LG04	74.95	A/G	A	lm	ll
RAD101227	AATTCCAGTCTGAAAGAGAAAGGTTCTCAGATTTTGGAGGATGATTTGAGCCGTTGTTCAGAAGGTGTTTGGG	LG04	75.69	G	C/G	nn	np
RAD24860	AATTCTGCTTTTTAAGATTTGATTTTGACAAACTGTTATAGCTCTGGTACCATTGATAGCTAGGATTCTCATT	LG04	75.75	T	C/T	nn	np
RAD107097	AATTCATGGAATATGTGTGTGCTTTGTAGTATTTGAGAAGAACACGGTTATTTATCCAACAAAGAAAGTATGA	LG04	76.74	GA	AT/GA	nn	np
RAD9027	AATTCTATGTCTCCCCTGATATTATCGATTACATTGGATGTGGGATCGTTAGGATCTAAGGCTGTTTTTCTTT	LG04	76.93	T	C/T	nn	np
RAD159624	AATTCATCAAATACGCAATTATTATTATTATTTTTCAAATTAGCCATGTGGATGGGCCCGTCCTCCCACACCC	LG04	78.9	C	A/C	nn	np
RAD143621	AATTCCCAAGTTCAATGATTTCTCTTTTGAAAGAATTTGGAAATGTCTTCCCAAATGAAATTCCAAGTGGACT	LG04	86.11	C	A/C	nn	np
RAD8778	AATTCTTTATGCATTGTTTGTAGTCTCTATCAGTCAAATAAAATGGATCATTTCTCTAGGAAGAACCAATCAA	LG05	0	AG/TC	TC	lm	ll
RAD198235	AATTCATTAGATAGAAATTCCATATTGAAAGGCGTTTTCTCCTAATTTGGATTTATCGTTTATCTTCTTTCAT	LG05	0.4	C/T	C	lm	ll
RAD106093	AATTCATGTACCTTAATAAACTCTTTAGAAATGTCACATTTGGTTCTTATTTCACGGCATGATTTTCAGTCCA	LG05	0.72	A/T	A	lm	ll
RAD167975	AATTCAGATTCATTGACCCATTACCCATTAATGAGAGCTTTCTGAAAACAGCCATAAATCATAGAGTAAAGAA	LG05	0.72	A/C	C	lm	ll
RAD45116	AATTCTTCCACCCAACCCACTATTGCTTATATCCAAAGTAACAAGGCTGCTAATATTGACAAGCCAATCGAGG	LG05	0.73	C/T	C	lm	ll
RAD157859	AATTCTTGATGATGTTCGGAAAGTGCAAGTACCCTGAGCAGGCCAGCTTACTGTTTTACATTATGTTACCTGC	LG05	0.85	C/T	T	lm	ll
RAD94237	AATTCTCTTAAGCAGTTTTGGCATAACTTTCAGAAATTAGCTGCTTAATGCTTCCTTCTTGTTCTTTTTTATT	LG05	0.99	G/T	T	lm	ll
RAD55137	AATTCCTTGATAAATTGCCATATACAAAATGGGTATCCTGGCAAAGCATTAGAAATGCTAAAGATGATGTGTT	LG05	1.16	A/G	G	lm	ll
RAD108485	AATTCTTGCACACTTTATCTCAGGGTGGTGTGCAATCTCAGTTATCTGAGATGCATCTTAGTAATGGTGAAGA	LG05	1.21	C/T	T	lm	ll
RAD163111	AATTCGTAAACTTTCTGCTGATGATATTCTTAATTGAACTGGTAAAGAAGTAAACGAGTATACATGGTAAAAC	LG05	1.22	A/G	A	lm	ll
RAD146910	AATTCTGTTTAGTTTTAGACTATTAGTTTGTTCTTTGTCATTTGTGTTCGTATGCTAAAATTATAAAATAATT	LG05	1.32	A/T	A	lm	ll
RAD184746	AATTCATTAAAAGGTAAAATTACCAAACATTGCAACATATTAATAGATATTATGTTAGTCGAGGAACAAGAAA	LG05	1.33	A/G	G	lm	ll
RAD148214	AATTCAAGGCCCTGTCTATGTGGGTACTGGTTGTGTCTTCAATAGAACAGCTTTATATGGTTATGAACCTCCT	LG05	1.42	C/T	T	lm	ll
RAD52442	AATTCAAGAAAAATCTCGGTCCTCTGATTATTGGTTTACAACCATAATTCTTCTTTTATGAATACAGCAAACA	LG05	5.92	A/C	A	lm	ll
RAD187523	AATTCATAGTGAAGTGAATGTCATATCATTCAGAGCATTAATGGTTTCAACGTGCTTGTTTGTCCCCTTACAT	LG05	6.52	A/T	A/T	hk	hk
RAD193681	AATTCTGCTATAGCCTGAAGAAGATGATAATGACAAACCCATTTCATTTAGTTATGTCTGCTAAATAATCAGT	LG05	6.83	A/G	A/G	hk	hk
RAD77203	AATTCTTGAAGTTATAAAAAGTAATGACACACATTTATCTCTATGCTTCCAAAGATTATGCACAAAAATTTCT	LG05	7.82	A/C	C	lm	ll
RAD138318	AATTCCACAGGAAATCAAACGTATGCCTCTTCTAGTAAGTTCGTCCCTCACTTCTCTGTTTTCTTTTGTTTGA	LG05	8.01	AC/GT	AC	lm	ll
RAD83518	AATTCCCTCTCCTATCACAAACACTCAAGGAAGATAGATACGACCTCCAAGCTAAGGTTGCTCGCATCGCCGG	LG05	8.63	AC/TA	AC/TA	hk	hk
RAD44292	AATTCTGTCCATAACTGATCTTCTAGCATCCAACGCGTTTTGAAATGATACCACCGACTTGCCCATCACAATG	LG05	8.91	GC/TT	GC/TT	hk	hk
RAD154522	AATTCCTGTAAAATTATTTGTGATCAGGGATATCTAAATCAATGGTCAAGAATGGTGATGATAAACAAACCTT	LG05	9.06	C/T	C/T	hk	hk
RAD47866	AATTCTCTCAAGCTCGATACGTTCTTTCGTATCCAACACCTTTAGATGTTTACCTATTTCCACTGGCAACTCT	LG05	9.59	CA/TG	CA/TG	hk	hk
RAD175157	AATTCTTGGTGGTTAGATACTGGAGCAGCAATTCATGTTACTAATTCATTGCAGGGGATGATAAGCCAAAAAT	LG05	9.71	G/T	G/T	hk	hk
RAD138620	AATTCTAACGTGGAAAACGAAGTTATAACTAAGATATGCAGATGATTAAGGCAATGCAGAAACTAAGGTAAAC	LG05	9.83	G/T	G/T	hk	hk
RAD125634	AATTCTTTGAAATAATACATAAATACTAAGAAAGACAGTGGTCTTTTAATCTTCATTCAACAATGGACAGAAT	LG05	10.32	CA/CG	CA/TA	ef	eg
RAD42945	AATTCATTTGACATCCGGGTGAATGCAGCAATTATACCAGAAAGCTCTCGCAATAAAGTCTGCGATACCCCAT	LG05	10.57	C/T	C/T	hk	hk
RAD116305	AATTCTCCCAAAACTGCTTGTGCAATTGTGAAAACATCAAATTCATTGGACACTGTAATCCACGCTTTGATAT	LG05	10.64	C/T	C/T	hk	hk
RAD119169	AATTCTCTGTAGACTCTGTAGGCGTGGGAGTTGATCCCCGTCAGAACTGCGAGGTTCTTCAAGCTCATTTCGT	LG05	11.05	C/T	C/T	hk	hk
RAD126147	AATTCATGAAATAGTTCGATTATTTTGCCCAAACTGCTGTTTTCTCACTCTAATATGTGTAGAAATATTACCC	LG05	11.14	CC/TT	CC/TT	hk	hk
RAD166231	AATTCAACTTGTTGTAACTGAGATCTAGGACAGCAAGAGAAGTTAAATTCACAGAGGTGAGAGGCGGAATAGT	LG05	11.5	C	A/C	nn	np
RAD189465	AATTCCTCTTGCCATACGAACAATAGGAAGGATATTGTACTTTAAAAATCCGGAAACGGGGTGGTCATCCTTC	LG05	11.61	C	C/G	nn	np
RAD163668	AATTCTTGTAAACAACTGCAGCATGATAGTTTCAGTGTTTGCAAATTCCTTAGCTTGGTGACAGGAAAATAAG	LG05	11.64	G	G/T	nn	np
RAD77236	AATTCAAATTTGGATGGGGAAACTAATGTGAAGATCCAAAAGGCATCTGAATGGACTATGGATTGTTTAAGTC	LG05	11.66	G	G/T	nn	np
RAD118965	AATTCATTTTAATCATATGCATAATTGCATAACCGTTATTCTTCTTTGAAACCTAGTTATTCCATAAACCCAA	LG05	11.76	A	A/C	nn	np
RAD28527	AATTCTGATCTATCTTGCATTTTTCAGCTTTGTTCTCTAGTTCTCACTTGGGTAACGTATTGTAAAGGTGTAC	LG05	11.8	G	A/G	nn	np
RAD156065	AATTCTTGAGCCTGAGTGGAGAAATTAGACCTTCATTGGTTATCTTCATTAATTGTGAGTGTATGTTTTTTTT	LG05	11.81	A	A/G	nn	np
RAD69954	AATTCTAATGCATGTTCTTAGATCATACACCACGCACCTAAAATTAAATGGGATTTTTATATTTTGCTTTTGT	LG05	12.92	A	A/G	nn	np
RAD180283	AATTCCCTTGGAGGAGAACCCAATTTTACTGTTGTATAATAAAGCCTATGACAAAACCATATATATAATACAA	LG05	13	T	C/T	nn	np
RAD81431	AATTCACCGCACAGAGCTAAAGAAGAAATAGAGCCAATATGACCTGAAAGAACAGCCAATGATCTATACGAGC	LG05	13.02	T	C/T	nn	np
RAD194353	AATTCTTCAAGAAGTACTACTCCGACCTTGTGGGCCCCGAGTACGCAGCCAAGTACAAGACCTTCGTCTACCT	LG05	13.13	A/C	A/C	hk	hk
RAD19916	AATTCAGACTCGTCTTTGCTGCAAGAGAGGTTGGATTTTTGTTCATACCCTTTAGTCCAATCAGTAGGATTTT	LG05	13.17	CT	CT/TC	nn	np
RAD123666	AATTCCGATATATAATAGTAAGTTAACACCAAATCCAAAGACCAAAATTTTTAATTTTTGGAATTGAGAGCAA	LG05	13.4	C/T	C/T	hk	hk
RAD62750	AATTCATGCATTTATATATGGGTCTTTCAGTTTTTAATTCATTCATTTCATGCCCATCTGCTAAAGTACATTT	LG05	13.47	A/G	A/G	hk	hk
RAD76806	AATTCATTGACGTCTCCGACAACCTCTCAGAACCCTCACCTCCGGAACGGATTTCAAACCAACAGCCGCAGCC	LG05	13.64	A/C	A/C	hk	hk
RAD116721	AATTCTGAGACGCAATGTTATTTATTTTTTGATCAACAGATACAATATTATTGAAATTTGTACACAAGTTTTT	LG05	14.33	AA/GA	AA/GT	ef	eg
RAD119245	AATTCACAGGGAGCTTTGCAAAGCAAAGATGGCCAGAAACGGATAGTTGAACCGGTTGTACTAGCAACATGCT	LG05	14.75	C/G	C/G	hk	hk
RAD163356	AATTCATACTGTCATAATGTTTCAAACATGAAATTCTCCTTCTCGTGTTGTTCCTTCTTGGCAAAGAATGCTG	LG05	15.11	CA/TC	CA/TC	hk	hk
RAD96969	AATTCAAAAGCGTTCCATTTTGAAATAATATCTCGTCTAAAACATTTTCTTTATTGTTTCAATATGAATATTA	LG05	15.22	C/G	C/G	hk	hk
RAD71899	AATTCTTTTCTCTTTTGTTGCAAGCAACTTGTTTCTTTTTCCTGGCCGAGTTTCTTCTTCTTCTTATAATGCA	LG05	15.29	C	C/G	nn	np
RAD113563	AATTCTACTGTTATGGAGTCGACAAGTTAAGCATCTATCAAAGAGTACACCAGCAATCCTCCAAATTTTGAAA	LG05	15.44	A/G	A	lm	ll
RAD99945	AATTCTTTTCCACCAGAAAAGAAACTAATAAAAATATATTCATATAATAATTACAATGAACAGTCGTAGACGA	LG05	16.34	G	A/G	nn	np
RAD82104	AATTCTGCACAAGTCCTCACAATCATACTAAGGTGGCACGGAACCATGAAGCTCAAAAGAATTAAAATGGAAT	LG05	16.59	A	A/G	nn	np
RAD30580	AATTCACTGAGTAAAGCTCGTGCGGTTCTCACGATGGCTCGAAAGAAGAATCCTCAAAATCCTGAACTGTGGC	LG05	16.74	C	C/G	nn	np
RAD50776	AATTCGCAACGATTAAAGCTCCGATTACAACGAATCCTTTCACTAGTAGCGTCCGAAGATCCTCTGCCCAAAT	LG05	16.76	G/T	G/T	hk	hk
RAD163968	AATTCTACTCAAGTAATATACAGCCTCCTCTTTTCCAAATTCATTATCTTGGGCCAGCAGACAGCCAACAAAA	LG05	17.22	C	C/G	nn	np
RAD187401	AATTCCTGGACATAGAGACTTCAATCGTGGGCAGATATGGATTTCCAGCTTCTTAAGAGAAGTGAAGTTTTTC	LG05	17.72	C/T	C	lm	ll
RAD172561	AATTCCTTGCATAACAACCTTTAATCTGTATCCGAATACTTTATATGAAAAGTTTCAGCTTTACTTGTTCTTA	LG05	17.84	T	G/T	nn	np
RAD161723	AATTCATCTTTCTAAGGAGCAATCACCGAAAACTCCTAAAGAGAAAGAACTCATGAGTAAGAAACCTTATGTT	LG05	18.38	C	C/T	nn	np
RAD130720	AATTCAGTTGTACGACAGTTTGAAAAGTAAATGCTAATTTGGCTTCATAATCACAATTCCAATTTTTCCACTA	LG05	18.55	C	C/T	nn	np
RAD104445	AATTCCTCTCTGCGTCCTCACTTCGTCTACAGCTTTCTTATCTTAAAGTCTGAATGTATAATATCAATATACA	LG05	18.74	A/G	G	lm	ll
RAD125866	AATTCTAATAGTGTTAGCATTGATCCCATTTAGTAAGGTAATCATTACTGTGACAAATAGTACAAATACTATT	LG05	18.79	C/T	C/T	hk	hk
RAD144542	AATTCAGATTTGTTATTTTGGATGGCTACGACATCAGTGCCATCGGTTGGCCTCAAGATCATCCTCATGTATT	LG05	18.83	AC/CT	AC	lm	ll
RAD130358	AATTCTCCACCAGTTATGTCAACTTTTCATGCTGCTGATAACAGGAAAAGGGAAAAGCGGAATGTGAAAGATG	LG05	19.46	AA/GG	AA/GG	hk	hk
RAD88159	AATTCTATTGATGTCAATATTATTTTGTACTAGATGTCTTTGTGTGGAAAAAATTTTACATTGTTTAAATACA	LG05	20.34	A	A/T	nn	np
RAD135261	AATTCGTTTGTTGGGTTTACTGAGACCAATTATAAGCCCAATCAAATCAAACAAACTATTTTTGTGGGGCGTT	LG05	20.56	G/T	G	lm	ll
RAD177293	AATTCAAACTTTCTTTTGTATCAAATAAAAATTCTGAGCAGAGCTGCTTCCATGGCTTAATAGGTGGGAAACA	LG05	20.83	A/C	C	lm	ll
RAD129460	AATTCTTCATTCTTCTACCCCCTATATATATAACCAGTTGATAATGGACAAACAATATTACTTTGTAGAACAA	LG05	20.99	CA/GG	CA	lm	ll
RAD109767	AATTCACATTTTTAAATACTGAGATATAACTTATTGTTTCTCAGCACTTGAAATACTTTGCACAGTACAAGCA	LG05	21.04	AA/CG	AA/CG	hk	hk
RAD194420	AATTCAAAGAATGAAGGTGTGGTTTTATCGGCTTTGGGCTAATTTGTTCGAGTGATATCTGTTTTCATCGATT	LG05	21.06	C/T	T	lm	ll
RAD166078	AATTCATTTCAAAAAAATTGTCAAATTAGTGCCTCTTACAAAATAACAAAAAACATGTGATTTGTAGAAACAA	LG05	21.06	A/G	G	lm	ll
RAD78258	AATTCATCAGTGCTACGCATATATATCTGGGAAGTAATGTGAAATTGAAATGGTTAATGTGAAATTGAAATGG	LG05	21.09	A/C	A	lm	ll
RAD68461	AATTCAGTGTTTGAAAACTACTGCTGAAAAGGAAAAAAGCCATAAGCATTTTTGGCTATGCTACTTGATTAAG	LG05	21.29	G	A/G	nn	np
RAD147765	AATTCATTATGAATTAAAAAGTTCAATACTAACGAGTTAAAGAGGACCTCTCCATATGATCAAATCACAAAAC	LG05	21.29	G/T	T	lm	ll
RAD119285	AATTCATGTTTTAGAGTGCTAATATAACCACTATATTTACGCATAAGCTTGTCCTTAAGCTCTCTATCTTCGT	LG05	21.47	G/T	G/T	hk	hk
RAD153585	AATTCCACAATTCGAGAAAATTGCTATAAAGATAAATATACATGCAGAAGTCATCTTTTATTTTTACTTTTCC	LG05	21.59	C/G	C/G	hk	hk
RAD138160	AATTCAGTGGATCTACAAGTCCTTCCCAGTTGTTGATTCCTTGAATTTCCTTCCAGATATCTCTCAGTGGTCT	LG05	21.95	AT/GA	AA/AT	ef	eg
RAD80152	AATTCCTTAAATGAAATTTGGTAAGCAATCTCAAATTCAAAGTCTAAAAGAGAATGAGACCAATTATCATCAT	LG05	22.35	A	A/T	nn	np
RAD45369	AATTCCTAGAGAAATCAAAGAAACGTGCTTTAAGACGCGTTGTTGGTGATCCCTTCAAGAAGGGTGTTGAACA	LG05	23.33	A/C	A	lm	ll
RAD75751	AATTCTGGAGGATCTGGCTTTGCGAAATTCTATTCATGAGAGTGGTTCTGTTGCTGACACATTAAGTAATCAT	LG05	23.42	C/T	C	lm	ll
RAD109825	AATTCTCAAAGGACACAGGCTTGGATCCTTGCTAACAAAGATGGCAATCATCAACAGCAAATGTTTCAATAAA	LG05	24.03	C/G	G	lm	ll
RAD154743	AATTCCCAGAAGAAACAGATTTTGTACTAGCAGATCTTGTCCTCTCCACCTTTCCTGGTTTTTTACCTGCAGA	LG05	24.2	A	A/C	nn	np
RAD162581	AATTCATATAGAAACTTCCACAATTTTGTTTTCTTTCCTGCTTTTGGATCAATAAACAATTTTGAACTTCTTC	LG05	24.37	A/G	A	lm	ll
RAD1755	AATTCAAATTATTCATTTTGTATACTTTGCAATTATAAATTACTGTAGTTTAATATAACGTGTTAGTATATTA	LG05	24.46	G	A/G	nn	np
RAD114950	AATTCTTATTTCGTCATTTCTTTCTATGGATTTTTAGAGAGCGCAACACCAATGATTATGCATCACTTTTGAA	LG05	25.31	GC/TG	GC	lm	ll
RAD45364	AATTCTAAAGCAGCCGGGAGTGAACCTCTTGCACAGGATAAATATCTGAAACCTCCTTTTCTTTAATGATCGT	LG05	25.37	C/T	C/T	hk	hk
RAD161163	AATTCTCTTTTAGTATTTTTAGTTCAATAGTATTATTACTATTTATTTATATATTTTAAATTTGGGCTTTCCC	LG05	26.45	C/G	G	lm	ll
RAD172512	AATTCATAATCTAATGAGATTTGCTAGTATTATGGTCCCTGTTCATTTTCCAGTGTCTAGCAACTTCATTGAA	LG05	26.8	CC/TT	TT	lm	ll
RAD113087	AATTCCATGACTCCCACACGCTCTTGAATCGCATCAGATCTATATCCGGCAACCTCAACAGAATTTCAATCAC	LG05	27.01	G	G/T	nn	np
RAD59190	AATTCTCATACAAACTGATTTGGACCAATTCTTTAAAGATATATATCATTTCAAATTTAAAATGCTATACATG	LG05	28.37	A/G	A	lm	ll
RAD112149	AATTCCTTATTAGAACTCCAGCTACCAGCCTAGTCTATGATTTGTGAATTACACAGCTTGCAGGAAGAAGTGC	LG05	28.85	C/G	C	lm	ll
RAD35989	AATTCAGCCAGTAAACAATCATATAAACAACACCCAGATGAAGAAAACCGCTATTAAACCATAAAAATCAGTT	LG05	29.72	T	A/T	nn	np
RAD56626	AATTCACCACCGTCCCTCCAGCCAGATTAGCCCGCCCTATCATCTCCCTCCAAAATCTCCTCCTTCCCTACCA	LG05	29.91	A/T	A/T	hk	hk
RAD654	AATTCAAACATCCAGTGTTCATATGGGCTGAACCAGTGAGAACTTTCTTTGTCTTTAAGAACTTGAATGACTT	LG05	30.21	GA/GG	AG/GG	ef	eg
RAD88926	AATTCCAGTAATTCTTCACCTCGTTGTCCGTCCTTCCCGGTAATCTACCCGCTATGAGCGACCACCTAAATAT	LG05	30.22	CC	CC/GT	nn	np
RAD61536	AATTCTTGTTGTGCCTCATGACAAAACCCAACAAGGAATGCTTCAGATTATTGCAATGGAGGGTTTTGCTGCG	LG05	30.42	C/T	C/T	hk	hk
RAD5519	AATTCTTAACGTGTTTGGCCAGTATTCCTCCCAAAGTCTATACCTTTGTTATGAATGTGCTGCCTCCGATTTC	LG05	30.57	C/T	C/T	hk	hk
RAD7295	AATTCCGGGATTTTGGAATTTAGGCCTTGGCTTTGGTATTTGGATTTCACAGCTTCGATTATGTTTTCCACCG	LG05	30.75	TC	CG/TC	nn	np
RAD80902	AATTCGTGAGACTATATATTATATTAGACCCATGGTCCATATTCATATTATATTTCAAAAGTTGACAAATAAA	LG05	30.95	A	A/G	nn	np
RAD88631	AATTCATTCTTTTCCCCTTCAGCGATGGTCTGAAGTCACTGGCGACTGCGAGATCGGTTGAAAATTTTCAGGG	LG05	31	C	C/T	nn	np
RAD175989	AATTCGATGTTAAAAAATTGTAATTTTTCCGATTTTTCTGTTCCATATTAGGTTCTTGATTTTTATATGTTTG	LG05	31.06	C	A/C	nn	np
RAD142703	AATTCAGCAAAAAGTATTTGTAAATATATGCGGTTCTTTTACTCCAGAGGGTTGTGGACTCTCTCTCTCTCTC	LG05	31.1	C	C/G	nn	np
RAD137774	AATTCGTTGGACCAATTAGACCTTAACAAATGCCAAGAGACTGCCTATTGAAAATTTTAAGCTTAAGCAATGT	LG05	31.32	A/T	T	lm	ll
RAD128222	AATTCTCATTTGGTAATTATTCTTTTTATTTACAACTATTACAAAATATTATCGTATTATATATATTATTGTT	LG05	31.37	AG/CA	AG	lm	ll
RAD179536	AATTCTTACTAAGATAGATAATAGTTTAACTATCACAGTAGAGAATAAACTTCATTTTCTTCTGGCCTAATTT	LG05	31.46	A/G	A	lm	ll
RAD183282	AATTCTCTTAGATTTTGTATGGTATGAGCCTCTTACTCGAGGATTACAAGACGAATATGCAGCACAAAGAGCA	LG05	31.58	C/T	C	lm	ll
RAD184581	AATTCAACTGGGGCTTCCAGATTTGGTTGAACAAGGAATTTTCAGTGTCCAACTTGAGGCTTTCGGCGGTTAG	LG05	31.64	C/T	C	lm	ll
RAD138433	AATTCTTTCCTCAATTGTTGTATGGTGATACTTATGTTAGTGAGCTTTCTTCAGCATCGGGTGGGTGGAATTT	LG05	31.67	AG/GA	AG/GA	hk	hk
RAD65078	AATTCACAGGCGTTTTGTACAAAGTATTCGAACCCATTTCAGGAACAGCAGGGGAAGCTGTCTTTGTTGGGTA	LG05	31.8	A/G	A	lm	ll
RAD56121	AATTCTGTGATTCAGGAATTTTGGAAAGTGATAGACCAGAGACAAAGCAAAAGGAGAACTTGAAGATAATGAC	LG05	32.01	GA/GG	GG/TA	ef	eg
RAD127180	AATTCATGTGATCTGTTAGTGGGAGTTCATGGAGCTGGGCGTACTAACATGGTGTTCCTTCCTGAAAATGCAG	LG05	32.24	AT/TA	AT	lm	ll
RAD76060	AATTCTATGGATTGAAGATTGCTCGTTTGACTAGTTTTTCGTTTTCATGTTACAAAATCCAGGTTAGATGTGT	LG05	32.42	A/G	A/G	hk	hk
RAD128115	AATTCTTCAACTATGTAATGGAGGAAAAGCCTTTTCTTCCATATTATATTCCTCTGGTTTTGTTAGCTTGGGC	LG05	32.59	G/T	G	lm	ll
RAD40942	AATTCAAATACTTCAAAAATATACAACAAAGGAAAACTAATTAAGGAGTGGCACCTTTTAATTCCTGAATTTC	LG05	32.9	C/T	C/T	hk	hk
RAD2852	AATTCATAGCGGTTGACCAAATGGTACTTTAGTGATTTCACAGCAAATCCAAAGATGAAGTTGTTCACTTTCC	LG05	32.92	A/G	A	lm	ll
RAD47672	AATTCACATCTTAATTTTCTTGCATAGGAAACATTAGAGTCTATTGCCGGATAAGGCCATTTTTTCCTGGTCA	LG05	33.04	T	C/T	nn	np
RAD82523	AATTCATGAAGAGTTGGAACAATTTCTTGCTGCCCGAAGTCCATATTTGCACGAAAACAACTACCTGGGTCCG	LG05	33.14	G	A/G	nn	np
RAD42199	AATTCTTAATGGATTGTGAGAATCGAGGACCTAAAACCTGAGAGCTTTCCAACGAGATTCCGACCACCACAAG	LG05	33.18	GT	AC/GT	nn	np
RAD54665	AATTCTATTATGGTAAAAGTTAACCATGTTTATTAGTTTCTTCCATATTGTACATACACCAGCATAGAGATTT	LG05	33.25	A	A/G	nn	np
RAD128456	AATTCGTGCTAAAAATCCTTTGAATGAAAAAATAAATGAACATTGAAGGAAGAGGAAAATCGTATAAATACTC	LG05	33.33	G/T	G/T	hk	hk
RAD93667	AATTCATAGCTGCCCACATCTCCTACTTACTGCAGCTCCACAATTTATAACACTTCATAAATATGCCAGCACC	LG05	33.42	GG	AA/GG	nn	np
RAD106517	AATTCCAATCAGATCCATGATCCGAATCAAGGAATCATACCCAAATCCACAATTTGAACTTGATCAAGGAATT	LG05	33.56	GA/GG	AG/GG	ef	eg
RAD185634	AATTCTTTCTGTGACAGCAGTAGGGATTCCTATAAAATGTATGATTATCGTGGCTAACAAGGTATTGACTCCA	LG05	33.62	GA	AC/GA	nn	np
RAD68225	AATTCATTAGCCCTCTCAAGCTAGCAAGTGGAAGATCATGGACTCCTAACTTGACTCGAAAAACTCGAAAGGA	LG05	33.75	AC/GC	GA/GC	ef	eg
RAD124098	AATTCAAAATTCATTTGCAAAGAATTAAAAAGTTATTTATCTTATAATTTAAAAATCTTAAAAGCTTAAGTTC	LG05	33.77	CT/TT	TG/TT	ef	eg
RAD110859	AATTCTTAGTGATCCATTTACCTTTGATAAAGGCTCCTTGATTGGTTAAGATCAAATGAGGAAGAATTTCACT	LG05	33.78	CA/TG	CG/TG	ef	eg
RAD143633	AATTCATAGATCTGACATAAATTTTAGAAGAAGAACAATACTAGAGAAATTAATAAATCTATCAAAATATTTA	LG05	34.31	G/T	T	lm	ll
RAD181466	AATTCATGAAAGAATTTATGAAAAGATATGAAATGAGTGATTTGGGTTTGTTACATCATTTTCTTAATATTGA	LG05	34.43	T	C/T	nn	np
RAD92614	AATTCTTTGGCTGATCATTTTATTCTTCAACTATTGAATGTTAAGGGTTGTCAGTCTAAGTCACTAAAAATCA	LG05	34.44	T	G/T	nn	np
RAD133528	AATTCTTGATTACCATAAGCCCCAAATGTCAGAACCCATCCAGGATCCCTCATCAGAACCCTAGATAAGCCTT	LG05	34.45	TG	CA/TG	nn	np
RAD45492	AATTCTCAACATGTGTGAGTTAAGGAGTTTGCATTTGGTGAGGAGAATCGATCACAAACTTTACAAATGCTTT	LG05	34.62	A/C	A	lm	ll
RAD120388	AATTCAAGAAGAGAATAGAGGATTAGATAGGAGGGCTACTGCTTAGGATAATGTTAAGGCAAATAATTTGGAG	LG05	34.67	CA/TA	CA/CC	ef	eg
RAD194833	AATTCAGTAGAGATTAAATTTTCAAATATTAAGTACATATTTTTTTGTAGTTCTAATTATACTTATTTATAAT	LG05	34.88	A/G	A	lm	ll
RAD75173	AATTCTGTGGACACGTAAGCAATTGACCGTTGTATGGGTGTGAAGTGCCTGAAATGTCCCTGGATAAGGTGGA	LG05	37.2	A/C	A	lm	ll
RAD195199	AATTCACAACGATCAATTTATAATAGCTTTGCTTAGACGTCGAAGGTGAAGACATGCCGAAAGTTATATTACA	LG05	37.55	AT	AT/CC	nn	np
RAD134312	AATTCTTTCTTTCCACTTGTTGAAGACACATCACCTTTTGTGCCAAAGAGGCTTCTGAATTTGTCATATCTTT	LG05	37.87	CA/TC	CA/TC	hk	hk
RAD60802	AATTCAAGTAGTGGTAATCATCAATCAATGAGATAAAAGAAAGGCAACTTATTCATGCTAACTATGAAGTCAA	LG05	37.88	AA	AA/TG	nn	np
RAD141668	AATTCTTCATAGTGGTTATTTTGCAAATGGTGACAACAATGGTTAGGTATTGCCACTTATACAGGAAAACCTA	LG05	38.06	G/T	G/T	hk	hk
RAD91178	AATTCGGCACCGGACTCTGCTTTTCTTGCTGCTCACATTCATCGACGCCGTTTTCCATTTTGGATTTGATTCT	LG05	38.15	C	C/T	nn	np
RAD88849	AATTCATTACTAAAATCATATATGCAAGCCCTATATCTTTCATGTCAAATATGGATTTTAACATGACTTTTGT	LG05	38.22	T	G/T	nn	np
RAD170129	AATTCTATATTATTTCTACCACAAACACATACCTCAGCAATAGATGCAGCTACTGCAGCTGCAGCTTGAGTCT	LG05	38.44	C/T	C/T	hk	hk
RAD138436	AATTCCAGCAGATCGCCTACGACCCAAATTTCTTACAGAATTTCTCCGAAAGAACAAAAACAGTATCTGGGAT	LG05	38.57	GA	AG/GA	nn	np
RAD149226	AATTCACCCGTATCCACACAACTGACTACCCGCTGTGGTACTGACCTGATACGGATGAAGATCAGACCGATCA	LG05	38.7	CA/TG	CA/TG	hk	hk
RAD125794	AATTCTCATTTCTTCTATCTCTCCATAGCCTCCTCTGGACTACACCACTCCTTGCAGTTGAATCATGATGATT	LG05	38.7	A	A/T	nn	np
RAD191176	AATTCTTTTTCAAAAGTTTGGACAATTAGCTGACAAGGATAAAAACCTTCAGGATAAAATTTCTAACAGAGTT	LG05	38.9	GA	CG/GA	nn	np
RAD185593	AATTCACCACTAAGCCATCTTTTTTAGAGACCTTTTGAAATAGTTTTTATTTTTTACTTTTTGCTTTTTGCTT	LG05	39.76	GT/TC	GT/TC	hk	hk
RAD150366	AATTCCATAAGTTTTTCTAGAACTTGTGACTTATGTGTGTGATACAAACCTAGAGCGACCTGCCTCTAAACCA	LG05	39.99	C/T	C	lm	ll
RAD174321	AATTCGCTAACTTATATCGTTCTGGAGTTTATTTATTTATTGGGTGGGTTGGTGTTGGGAGTTTTGCTACTGT	LG05	40.09	A/C	A	lm	ll
RAD120248	AATTCGGAATATTTTATGGATGGTGCAAGATTTGAGGAAGTAAAATTTCATGGTTTAATGAAAGGTACATGAT	LG05	40.12	G/T	T	lm	ll
RAD126697	AATTCACTACTTAAGGTGAGGATGAATTGATTAATAAGATTAGGATTATTACCTATTAAAAATAAATCATTAA	LG05	40.29	CT/TC	TC	lm	ll
RAD173619	AATTCAAAATAAAAAAATAAAAAAAGACTAATTGAGCTGTCTGTGTACACTTCGCAATATTGTCTTAATTGCT	LG05	40.29	TC	GT/TC	nn	np
RAD95277	AATTCTCTCAGGATTTTAGAGAATTATTGGAGTAGCAAATGCAGGCCTTCTAGGCCGCATTTATTGGAATGCA	LG05	40.3	C	C/T	nn	np
RAD59589	AATTCTTTGAAAGATTTAGGATTTAAGTATCGACTATGAATTTGTATTGTGATAGTAAAGCAACCATAAAAAT	LG05	40.39	A/G	A	lm	ll
RAD2612	AATTCACAAACTATGCTATTGGATGGTGGGACAAAGAGACACTTTCTAGAAGGCGAGCGGGACAAAGAACCAT	LG05	40.46	A	A/C	nn	np
RAD23080	AATTCTTTGAACTTTCTAAAAGTCTCAGATTTCCTCTGCATTAGATACAGATAACCATACCTTGAATAATCAA	LG05	40.66	G	C/G	nn	np
RAD194401	AATTCCATGTAGACATATTTTGGCATTCTTGCGACTCTTTGGTAATAGTGCTTTGCCAAATCAATATATCATG	LG05	40.67	G	A/G	nn	np
RAD97787	AATTCAATAGTACATAATAATCTCACAATTCTGTGACAATAATACACAAAAACTAGTCAATTATGTGTTTAAT	LG05	40.67	T	C/T	nn	np
RAD77905	AATTCAATCCATCTTCCATGCATTCGGTTGAGCTTCCCTTAACCTTTGATGTGCTTTAATGATTCATGATCCG	LG05	40.69	C/T	C/T	hk	hk
RAD187657	AATTCTTAAGAACCGACCCTGATTTCTTAAGTAACCCTACTTGTAGTTGTACTATAGCATTCAAAACAATGTT	LG05	40.8	C	C/T	nn	np
RAD20903	AATTCAAACCAGAAACCTGCTTCTCTTCATATGCATATATACTACTGACCTTTCCCATACCAAAAACAAGAAA	LG05	40.81	A	A/C	nn	np
RAD122191	AATTCAAAGGATCCAAAATAGGAAGGAAAAGCATAAAGATAAGCTTGGGTTGGATGGAAAATGGTGAAATGGT	LG05	40.92	AA	AA/GG	nn	np
RAD79566	AATTCTTAATTTCCTACCCTCTAGTCTAGTTCTTATTTTTTCCAAAATTTGCTTCGCTAATTTGCCTTATTTT	LG05	41.51	AC	AC/GT	nn	np
RAD12896	AATTCAATATTATTTTCGAAGATTGACATGCCATTCTTGTCCACAACTCATTAATTTTGTTTTTTTTTTTTTT	LG05	42.79	TT	AG/TT	nn	np
RAD136921	AATTCCTCATCAACTTATTTTGCTTGATTATCCTTAGCTTCTTCAACTTTAGATGACTCTCTTTCAACCACTT	LG05	42.81	G	G/T	nn	np
RAD120824	AATTCAACTAAACCTTATTTTGAACGGAGAAGAAAAGGTCTTCGAACAAGTTATAAGAACTTTGATTGCTTTA	LG05	42.81	C	C/T	nn	np
RAD102125	AATTCTACAAATTGTGTGAAATCTTGTTGCTTTATTGGGAATAGGGTTTTATGATTGTGCTGAATTTCAATTT	LG05	43.09	G	C/G	nn	np
RAD195473	AATTCCTTAACCAGCAAACAAGTTCCTTAATCACACAGAAGATTTTGAGTCTACAAGCAGATAAAATAAACAT	LG05	43.09	G	G/T	nn	np
RAD27644	AATTCTTACAATTTGTTTGTCAACCACATTTTGGCTGAGAACTACTTTGCGGGATATTTTTGTTATACTCGGT	LG05	43.1	C	C/T	nn	np
RAD88251	AATTCATGAGTACCAAATATCTTAAAATACTTTATACAACTCTCAGATCACACAAATTGGCCACTGAAGGGTT	LG05	43.26	C	C/T	nn	np
RAD194102	AATTCTCGCAACAGCATTCCATCTGTCATATATTTCAGAACAGTCTTGTCAGATGTGCAATCTTCAAAACGAA	LG05	44.55	A	A/T	nn	np
RAD150424	AATTCAAAGCGAAAAACAAAAAGAAACGATCGAAAATCTCAAATACATAAAAGGATTTCCCAGATCTACAATT	LG05	45.16	CT	CT/TC	nn	np
RAD98905	AATTCACAGACTATGCTATTGGATGGTGGGACAAAAAGACATTTTCTAGGAGACGAGTGGGACAAAGGCCTAT	LG05	47.56	GC	AT/GC	nn	np
RAD80823	AATTCAGCTATCTTTGCATTTGCAGCTTCCAACTCCTTCTTCAGAATCTCCAATTCTTCCTCCTTTTCTTGCG	LG05	48.19	TA/TC	CA/TA	ef	eg
RAD96947	AATTCTACTTGAGCAAATCCATCATAATCAAGAAGAATCACCTCTTGTTCAAAATAAGCAAAGAGATAGAGAT	LG05	48.92	C	C/T	nn	np
RAD38677	AATTCCTTTATAAGCAATAAACGAAAGTATAGCATTTTTAAAATTTATAAAAAAAATTTAAAATTGTTATCTT	LG05	49.27	C/T	C/T	hk	hk
RAD190555	AATTCTACGAAGATTTGATGAGTAGAAGATACAAACTCGTAATTATTTATTATGATAAAATGAACATCACATA	LG05	49.42	AA/TA	AA/TG	ef	eg
RAD103431	AATTCAGAGGTGGATGTTCCTATTACTATTGATTTATTGAAGGTATGTAAATGATTTCTTTGTGTTCTGGGGT	LG05	50.01	G	A/G	nn	np
RAD38928	AATTCTCTCTCATGGTTTTTTGTAAAAGCGTTTCCATGTAGATCAACCGAAATCGGGTGTCAGAAAAATAAAG	LG05	51.67	G/T	G	lm	ll
RAD134937	AATTCACCTCATGGCTTTTAGCATCCTAAAGGCATCGTGACAATACAAAATTGTGGGGAAAACCTACCTCACA	LG05	51.79	C/T	C	lm	ll
RAD107504	AATTCATGATAGATAATTTTTGTCCAAAATGTCAAGTACAACAAATTCAAGCTTTATGAGGGTTGCCACAACT	LG05	52.45	C/T	T	lm	ll
RAD62640	AATTCACCACATACGGTTTTGTGATGAAGGATTAAAAATAGTAAATAATAGCAAGAGGATATGAAAATGGCCA	LG05	52.54	CG/TA	TA/TG	ef	eg
RAD5135	AATTCTGTTCATGACCCTGCAAAGAGAAGAACAAAATAGCTTAGAAATTTTGGATATTTGAATGAGAGGAGAT	LG05	53.6	G	C/G	nn	np
RAD136296	AATTCTAGAATTTTAACGTACACAGGAGTTTAGCTTGTAGGAATGCTGATCAGTGCAAAGAAAGCACATCTTA	LG05	54.13	A/G	G	lm	ll
RAD122440	AATTCCTATAAAACCATTAACACAAATATCAAGGGTCTCAACCCAAGATCCAAGAGAGAAAGAAAGATAATAT	LG05	54.33	C	C/T	nn	np
RAD170839	AATTCATGGGGAATTTATTGCAGGATGCATTCTTCAGGTTTTGAGCCCAGTGATATAACCTATGGTAGCGTTC	LG05	54.55	G/T	G	lm	ll
RAD191399	AATTCACATTTCAATATGAATCTAGGATTTAGTGTTTTGTCAATCATTACTCTCCTACCATACTATTTAAGAA	LG05	54.83	A/C	A	lm	ll
RAD125803	AATTCAATAAAATCCTACTATATTATTTATTTAGTAAACAAAATTTGAGAAACCTAATATTATTGATACTTTA	LG05	55.1	C/T	C	lm	ll
RAD182843	AATTCACCTCTGTTTGCAATTTTGCTCCCTTCTTTACTGGTAATTATATGGAGATAATGACGTGTTGAAGGCT	LG05	56.7	G	A/G	nn	np
RAD98569	AATTCGTAGAAGCTAGCTAGCCATGTGCCTCTGTATAAAAGTTGAAACCAGCACATGATCTTAAACATGCACC	LG05	56.71	CA	CA/TG	nn	np
RAD157205	AATTCTCGATCAATCCACCACTCTTTCCCACTAAATTTGACCCGTTCGAATCCAAATCCAAGATTTGATTGGC	LG05	56.81	C/T	C	lm	ll
RAD24732	AATTCTGATTCCATTCCTGCAAATCGAATACTTTTTACTCTATGTGGTGCATTTTTAGAATAAAAACTGAATT	LG05	57.09	C	A/C	nn	np
RAD107650	AATTCTTCAATCTGATCATTTCCATTATTTCATTCTAACTTTATTGCCTCCAATAATTACAATATATACTAAA	LG05	57.49	A	A/C	nn	np
RAD47506	AATTCAGAAAACTTAATCGATTTTATTGTCACTATGTTATAAGATCACGTGGATCTCCCTTTGATTTATTGTC	LG05	57.65	CG/TT	CG	lm	ll
RAD193491	AATTCACAGAAGGACTGGGGGTTTTAATTTCCTTTCTCTTTTTTTCCTTTTTCCGTTGCGTCTTTTCCCTTTT	LG05	58.08	C/T	T	lm	ll
RAD154592	AATTCTGTTCTCACTGCATATGCTCAACACAATTTTTCTTATCAAACACTTGCATTTACTCGTGCTATGGTGA	LG05	58.44	T	C/T	nn	np
RAD128945	AATTCATGCCAGTGGCCAATAGATACCAAACATTCCGGCACACGAAACTAAATATTTTAAGTAGTTGCGTTGA	LG05	58.53	C	C/T	nn	np
RAD128266	AATTCTAAAGTTAATGCCTTTAAAATGATAGCTGTAAGAGGATCTGGTCGATTAGCAAATCATGTTAGAACTC	LG05	58.55	T	G/T	nn	np
RAD48158	AATTCAATGGCTTTTTTTGGGTGAATTATGTGAATAATTTGGTGAAATTGTTATATAGATGGGGAAGGAGGAG	LG05	58.62	G	C/G	nn	np
RAD198330	AATTCTCCTTTTTTGGTCTGAATATTAGTATATTAAAGGTTAGCTTCATTGTTGAAAGAAAAAATTATTCATT	LG05	59.16	T	C/T	nn	np
RAD113215	AATTCACCAGCCACAGTGCATGGCCTGAACATCTAGTCAGCACTAACAATCACAAGAGAGAAATTTGTATGAA	LG05	59.17	AA	AA/CC	nn	np
RAD147454	AATTCTTATAGTAAGACTTGCCCTTATTTTATTTTTCAAGCAGTCCAAAATATTTTGATTTGAGACTTTTTTT	LG05	59.85	A	A/G	nn	np
RAD120114	AATTCGCATTATATGTATCCTCGATATCGAATGAGCTTAAAGTCCCAGTTAGGTAACTTAATGATTTTTGGTT	LG05	60.15	A/G	A/G	hk	hk
RAD86721	AATTCTCTTAACTAATTTTTGAGAAATTACGTAGGTAATTTAACAATTTATATTTATAAAATATATTTATCCG	LG05	60.39	G/T	G/T	hk	hk
RAD168082	AATTCTTCTTCCTGCATCTTGAGGAAAAAAATCGAAAGTAAACATCTACTTTGTACTGATACGGTTTTTGGTT	LG05	60.51	A/T	A/T	hk	hk
RAD105495	AATTCTGCAAATTCTGGTACACTGGTAATGGAAGCTTGACACGTCGTCCTCCCATGGTGGTGTCTCAGGGAGA	LG05	61.79	G/T	G	lm	ll
RAD123094	AATTCAAGATGTTAAATCTTTTTTCCCCTTAAACAAAGGTTTACTCAATTATGATTCAATGTCTAAATCGACC	LG05	63.3	C/G	C	lm	ll
RAD59382	AATTCGTAACAAAATGTAATCACAAAAGCAGAGATGAAATATAATGACAAAAGTACATAAACAACATGAAAAC	LG05	64.06	G	A/G	nn	np
RAD147981	AATTCAAGGCCTTGACCAGGAACTAATGTTCTTGATTGAATTGGCTGTGCATTTTTCATAGCTGCGGATTTGT	LG05	64.12	CG/TA	CG	lm	ll
RAD104157	AATTCTCTTTAAAACAAATATTAAATGATATCTCATATATAAGACAAACCCATGCATTTAAAATTAGTTAAAC	LG05	64.93	C/T	C/T	hk	hk
RAD72825	AATTCGTGGCTATCCAGAAATTGTATAACGTGCTCCTTTTCGCACCCATTGAAGAAACATGCAATGTCTAACA	LG05	65.09	T	C/T	nn	np
RAD10322	AATTCAGGTAATGAAAGAAAATCCAAAGCATAGCTAGCCCCAAACCTGATATAATAGCAACTTTGTTGTATGT	LG05	65.37	G/T	G/T	hk	hk
RAD134032	AATTCTTATTCATAGATTTGCTTAACGTATACGTTTATAATTTACAGACCCTGATGAGTAATGACCTGTAGAA	LG05	65.48	A/T	T	lm	ll
RAD73824	AATTCTTGTAAATTTTATAGTATTTTTCCTGTTTTACATGTTCGTCCCCTATATTTTAATTTATTTTTATGGT	LG05	65.61	C	C/T	nn	np
RAD143808	AATTCCTAATAGTGGAGAAATATGTAGCTGTTACTATTAGTGTTGCTGAGCTCAATTGGGTTCGCATTAATCC	LG05	65.89	A/G	G	lm	ll
RAD124563	AATTCTTAAAAATGGCACAATTTCCAATCAAAGCTAACACAAAATGACAAGGAATACCTCTCCTCCTGCAAGA	LG05	65.94	C/T	T	lm	ll
RAD108231	AATTCTAATTCAATTCATACACATAGATGTACGATATTGATTTGCATATACAGAGTTAAATTCTTAAATTACT	LG05	66.12	G/T	T	lm	ll
RAD88498	AATTCTAGCATAGTCTCACCATTAAAGGATAGAGAATGTGCTTCCATGTTACCATACAGAGTTTAAAAGAGCA	LG05	66.16	CC/GT	GT	lm	ll
RAD88036	AATTCACCGTGTCAATGTAGTGCAACTGGTTGGTTTTTGTGTCAAGGGATCAAAGAGGGCTCTTGTATACGAT	LG05	66.18	GA/TG	TG	lm	ll
RAD36413	AATTCATCAATGAAGTTTCTACCATTGGAAGGATTCACCATGTCAATGTCGTGCAGCTTGTTGGCTTTTGTGC	LG05	66.21	C/T	T	lm	ll
RAD177021	AATTCTTAAAATGCAAACACAGTTACCATCTTACAATTTAGAAGCATATTCACAAAAGTTCAATCCAAGAAGT	LG05	66.28	C/T	C/T	hk	hk
RAD170044	AATTCTTTTCTCATCATCATCCAACCCAAGTGGACTACATTTTTCGATTTATTGCTCTTGTTTTTTTTCATTT	LG05	66.29	C/G	C/G	hk	hk
RAD175855	AATTCTTCAATAATGTTACACATTGATAAATGTTGCCTTCGCAATTTGTAGGTATGATATGCAACTGCTAATA	LG05	66.36	G/T	G/T	hk	hk
RAD157014	AATTCAATGTTGTCAAAGTTCAAACGGTAAATTCTATATAATAATTGAGTACATTTAAAAAAATAAGTAGAGA	LG05	66.4	G/T	G	lm	ll
RAD39239	AATTCTTTTGACTCTAGGATTGTGACGACGAAAGAGATTATTAGCGAGATGTCTAGGTGTGCTAAAAAAATGA	LG05	66.52	C/T	C/T	hk	hk
RAD83613	AATTCTGTCATTTTTATTCCAAGTGTGTACTTACACATAATTGGTTAATTATGCCAGAATTTTTTATGGACTT	LG05	66.54	AC/GT	GT	lm	ll
RAD197846	AATTCCTTTATTTTGTCAGAACTGAAATTTGTCCTCTGTTTTACGAAAGATATTTGTGCATTTCCATTTTCAA	LG05	66.7	AC/CC	AC/AT	ef	eg
RAD131954	AATTCCATATGATTGAAGAACAGAAATAAATGGTTTAAATTCTCCTCCTCCATCTAATTGTACCATTTTAATT	LG05	66.8	C/T	C/T	hk	hk
RAD1936	AATTCAAGAACCAAAGTGTAACAATTGATACAGTTTAGGGATTAATTGCGGTTATTATACCCTGTTTTTAATA	LG05	67.09	T	G/T	nn	np
RAD48169	AATTCCGAGTGGGTTTTTGTAAGTGGACGCTCTTGTGCATTTCCAGTGCTACTTATAATGGGGCAGTACTACT	LG05	67.22	GA/TG	GA	lm	ll
RAD46294	AATTCCTATTTAATTATTTAGTTTATAGAGCTTTAACTTGGTAAGGGACACAAGAGAAAGTAATAGTATTAGT	LG05	67.48	A/G	A/G	hk	hk
RAD54218	AATTCTTTGATACCACTATTGAAAGTTAATTCAAGACAGAAACTCAATCATAACATCAAGAAAGATAGAAACA	LG05	68.16	C/T	T	lm	ll
RAD54291	AATTCTCTATCGTAAGCTGCAATTCATTGCGATGTGTTGTGGTTCTCTGACCACTATAGAAAAGAAATATGAG	LG05	68.18	CG/TC	TC	lm	ll
RAD130461	AATTCATGTTCAAACTGTCTTGTACTGCTCATTTTTCTGTATTTCTCCAAAATTTTTTGGAAAGCAAGTTTTT	LG05	68.4	AA/TT	AA/TT	hk	hk
RAD89663	AATTCTTGGAGTCATGCTTAATTGGACCGAGTAACAACCCTTTTTCTTCGCCTATCCTATTGGTAAAGAAGAC	LG05	68.56	A/G	A/G	hk	hk
RAD55300	AATTCTTGCCGAGTCAAAAAGTCAAAGTTTGACCCTTCTTGGTCAATGACAGTCAAACCCGATCAACTTTGAT	LG05	68.61	AC/GG	AC/GG	hk	hk
RAD58116	AATTCACCATCTAAGACAAGACCATTCCAATTTTTAATCCTCCTTTTCACATATGCAATGGTAATATCATTTA	LG05	68.78	A/G	A/G	hk	hk
RAD140371	AATTCTTTCACCATCCTTTCAATTTCTGATTTCTGATAATATGGGTACTTGTAGTGTCAGGACCCGTCCAAAA	LG05	68.82	A/G	A/G	hk	hk
RAD117956	AATTCTTTGGGATTGCTTTTTTCTCTTTTTAGGAAGTCTTTCTTTCTCGTACATTCTACAGATCCTTTCCCTC	LG05	69.26	G/T	T	lm	ll
RAD49571	AATTCCTGGACAATTGGGACGGAAAGGCACCGCCGTTGCTGCTAACTGGATTACAAGGATAAGTGGCGTGGCT	LG06	0	C	C/T	nn	np
RAD30357	AATTCTGTACCCTTTCACTTGCCCATCCTCCTGAGTCAGTGATCAATTCCGAAACTGTAGCCTCTGCATTTAA	LG06	1.61	T	C/T	nn	np
RAD193423	AATTCCCTTCCTACACTCATCATCTTGTTAATAACATCTTCTTCAATTCCATGGTTTTTCACCTAATTAACAC	LG06	1.64	A	A/G	nn	np
RAD36871	AATTCTCAAATCACTACTAATTATAACTAGTAGGTAGATAAATAAAAGGGGTCTGTAAATTAGGTAGAGATCA	LG06	1.82	T	C/T	nn	np
RAD118890	AATTCAGTAGTGAAATTAACATTTAGGGTTTGCTTTTTGATCTTTAGAAAGCAATCGTTCACCTTTTTTCCAG	LG06	1.84	G	A/G	nn	np
RAD82913	AATTCTATCATACATAAAGTCCATCGTCAGTACTCAAACGCTGACTTTTGTGCCTCTTATTTTTCCTTATTCA	LG06	2.95	C/T	C/T	hk	hk
RAD110917	AATTCTTTTTGGTGGCTTTTTGTAGACTGTTCCAGCTCGGTGGTTATCTTTACTACATTCCGTTGCTGCAGGG	LG06	3.79	AG/CC	AC/CC	ef	eg
RAD102631	AATTCGCCTTTCACTTTTGGGTCCCATGCACAAGCTGTGATCCTTTTGTCCTCTGGGCCTTCCAGGCAGGACC	LG06	3.96	C/T	C/T	hk	hk
RAD136015	AATTCTGTATATCTGTTATCTTTTTGTCGGGGGTGGTAAGAGGGCAAAATGATGTATAACTTGGGGCATAAGT	LG06	4.01	A/T	A/T	hk	hk
RAD61361	AATTCGCCGGTAAATGACTCTGAGCTGATCGGATCAGATCGGAAATCTCTCTGCGCGTTGTTGTTTTTGTTCC	LG06	4.14	A/T	A	lm	ll
RAD66098	AATTCCTGTTTCTTTATGTTTGAACGACATTACAGTCCATTGAAGATATGCAAACAGTAGAGCTATTCATTTA	LG06	4.6	T	C/T	nn	np
RAD21989	AATTCGGAGTTGCAGAGCTCCTCTCAGCCATGGCGGCGGGTTGGAACGCCAAGCTGATCGTGGAAGCATGGAC	LG06	4.61	CG	AC/CG	nn	np
RAD147805	AATTCAGCTTCATCAGACTTGCAGCTAGTTTTGGCAATGCACTTTACAGCAACAACTGATCCATCTCTCAGGA	LG06	4.64	A	A/T	nn	np
RAD168673	AATTCATTATTCATGTACATAAAACCTAAAGATATGAGATATATAGTATAGACTGTGCAATAGGCCTGAAAAG	LG06	4.75	AT	AT/CA	nn	np
RAD28865	AATTCGAGTACGGAATTGCGCTGAGGGAGACAGGGAGAGAGGTAAGGGAGGTGAATTTTATTGTTTCCTTGAG	LG06	4.75	C	C/T	nn	np
RAD14603	AATTCCATGGCAAATTACTTCATTAACTGACCTGAAATGGATAGGCAAAGCAAAGTATATTTTACTCGCTCAG	LG06	4.81	T	C/T	nn	np
RAD155327	AATTCCAGATGCCAGGTCTGTGTAACTGAGTACACTTGATAAGCGATTGATATAAATTTTGTATTTTGAGTGC	LG06	4.82	T	C/T	nn	np
RAD40887	AATTCAGAGCAAGCATGGATGAGCATGAACGAACAGAAATCAGAAATTAAAGCAATCAAATTTAAAAATTAGA	LG06	4.84	C	C/T	nn	np
RAD117751	AATTCGTGGATCTGGGTTTGTTGGGTTTGGAAACGTCAGGAAAAATATGGGTACTTGAAGCTCCATTGCTGCA	LG06	4.86	G	G/T	nn	np
RAD180544	AATTCATAAATAGAGATGAGTCTCACTCATAACAAAATATCCGGGTTGGATAGGTATTTTAGCAGTTTGCAAT	LG06	4.89	A	A/T	nn	np
RAD108611	AATTCAGAAATAATGATTACAGATTCAACTATAATGAAGATCAGTAGCCTCACCTCAAAACACTTGTCTATGG	LG06	4.89	A/G	A/G	hk	hk
RAD102208	AATTCAAAACTAATGAAAAGCAAAAATAGAACATAATAACAATTACCCAAAGAAGTCAAGAACCTCATTGATC	LG06	4.95	AA/TT	AA	lm	ll
RAD56054	AATTCTTAAATTTTACATATAAATAAATATTTAAAAAAAATATTCATATTCAACAATGAAACAACCATTTTTT	LG06	5.03	AA/TT	AA/TT	hk	hk
RAD154844	AATTCCGAAAGAAGGAAACGGCTGCAGCCATTCGGGCGACAAAGAGAAGCTAACCGGTGGCCGGCAGGGTGAT	LG06	5.05	AC/CA	AC/CA	hk	hk
RAD130726	AATTCTCTATAAATAATTAAATACAACTTCTTTCAATTGTGTTTTCAACAAAAACACTACCATGTTTGCATTC	LG06	5.08	A/G	A/G	hk	hk
RAD51596	AATTCCAAAGTGGCAATGTTGGCAATGTTCCTCGTGTTTACCATCCCGTTGCTGTAAAAGGATATCATGCAGC	LG06	5.2	G/T	T	lm	ll
RAD39424	AATTCCACAGCCATCAACCCTGAATGCAACCTTCTGGCTACAATTTGTGACGACAAAACCTCCTCCATTTACT	LG06	5.25	A/G	G	lm	ll
RAD35935	AATTCTCAATCTAATTGTATTATTCATTGATTAAGGAAACTTTATTTATCAAATTAATCAATCTAAACATCTG	LG06	5.25	A/G	A	lm	ll
RAD181442	AATTCATTGAGGGCCGCTCCCAAATTCCTCTGCCCACCTACTTCATCGGCGACTTCGGAGTCGGTGCCGCTAA	LG06	5.29	C/G	C	lm	ll
RAD118910	AATTCATCAAGCAGAAACATGGCACCCGTGGACGTGGAGTATAGCTCGCCAAATGGTATCTTTTTTCACTACA	LG06	5.29	C/T	C/T	hk	hk
RAD161209	AATTCAATGATTAGCGGGCATGCGCAGTCTGAAAATGAGCTCAAGTCTGCTTGGGAATTGTTCGAGGCAGCTC	LG06	5.32	A/G	G	lm	ll
RAD52983	AATTCGCTCTTATGGCCGCTTCCCTTCCTCAATCATTATTTAAGGTAATTAAACTCTTTTTTCCCTTCAAAAA	LG06	5.34	C/T	C	lm	ll
RAD181298	AATTCTATATTGGGGATTGGTTGATTGTTAAGCACAACATGGGTGCTCTTTCTGTCAGTTCTTGGAGGTTTCA	LG06	5.34	C/G	G	lm	ll
RAD131678	AATTCCTGCGATCAGAAACCGGGGAAGCTTCACGGCCATTAATGGACCCATAGATCTCGAACTCTTCGTCATC	LG06	5.35	C/G	C	lm	ll
RAD64345	AATTCAAAATATAAAAACAACGTTCACATTGTACAGTATTCTCAATTTAATAGTGAGTAATTTTCTGTACAAC	LG06	5.36	A/C	A	lm	ll
RAD155063	AATTCTAGGCTTGATGTATGTTACTGACAAACCTTGGATAACCTTATTTCCTTTGTTTTTTTGTCATGTTTTT	LG06	5.39	G/T	T	lm	ll
RAD161123	AATTCTCTGCTAAATTATAGTCAGGAATGTTAAAGAACTCCAATATGCATTGTCTCAATAAAACTGCGGTTTT	LG06	5.39	CG/TA	TA	lm	ll
RAD136404	AATTCTGGATTTGAATGCTAGCAGTAGGCTTTTTACATTATGCATTTTCATAGGATTCCGGCAGAGTCTTCTT	LG06	5.4	A/G	A	lm	ll
RAD102743	AATTCTGTCCCATCATCCAAATTTCTGATCCTACAATTGAAGTTCTCTTCAAATGCCCCATCTAGCAATTCTC	LG06	5.41	C/G	G	lm	ll
RAD192013	AATTCTTACAAATTTACATGCTTAAAAAACCTTTTAGTTTGTACCATTGCACAATGATAGAACCAGTGCTTTT	LG06	5.41	AT/GC	AT/GC	hk	hk
RAD125006	AATTCTGAAAAGGATTCTGACAATATATCCATTTTTATAAATTGCACGCAACGTATACATCCATTTGGCTGGT	LG06	5.43	A/G	G	lm	ll
RAD133012	AATTCACAACCAAAGCTGAATACTTAGTTACGATCTCAACTATAACAAATTGATGCCATGAAACCTCTTTCCG	LG06	5.44	A/C	A	lm	ll
RAD189686	AATTCAATCACAATCACCATCCAACAAGGAAAGAAAAGAGTAGAAACTCCAGTGGCAGTATAAAGACGTACCT	LG06	5.44	C/T	T	lm	ll
RAD93889	AATTCCTCAAATTGGTTGTCTGATACCTCTGATTCTTCTTCCACTTATTGCAATTGGTGGCCGATCGATGTTA	LG06	5.44	A/T	T	lm	ll
RAD60430	AATTCGCGTGAAGAAAATGGCTCCTTTCCAAAAATTTTTAAATCTTTGAACCTTCTTCAAGGAGGGAATTATA	LG06	5.45	C/G	C	lm	ll
RAD140183	AATTCAGTTTCTTTTCCATCCCAGCGATCGACCGCCATGAGCTTCCTTTTCGGCAAGCGAAAAACCCCCGCAG	LG06	5.45	C/G	G	lm	ll
RAD168209	AATTCTTACCCTTTTGGGCTGATTTTTTATATAATATAATTCGTACTGAATTAACGGTCAGTGATTGTGAGTG	LG06	5.47	AT/GC	GC	lm	ll
RAD190598	AATTCAGCTACAGACAATTTACTCAATAATAGAATAAACAAAATGAAACATTTTGTAGTTATAGAAGACATTT	LG06	5.49	A/G	A/G	hk	hk
RAD92204	AATTCTCCAATATTTGATAAATTTCTGCACCTTCCAAGTACTGTTAAAAGTCCAACGTTTACTTGTGCATGGC	LG06	5.49	C/T	T	lm	ll
RAD90691	AATTCATCTTGTAAGTCGATTTTATCATTATTATTTTTTTTCTTGGGTTAGACCTTTTTATAAGTCTTTATCA	LG06	5.58	A/G	A	lm	ll
RAD103622	AATTCTGCTGGATCTTCTACATCCTCGACGGAGTATGAAAGTGATCAACATGTGGAACTTCTTGAAAGTTTCA	LG06	5.58	AG/GC	AG	lm	ll
RAD159406	AATTCTTATAAGCCCTCTAAAATACAATTCATGTGTTAGTTTTTTCCTAGAAAAAATGAATGCTGGAATATCT	LG06	5.59	C/T	C	lm	ll
RAD121745	AATTCAGGGGGATAATTATGCTGTGTGCATTAAGGTAGGACTACAAGGGGATCAAATTTGACATTCACAGAGC	LG06	5.7	C/T	C/T	hk	hk
RAD38952	AATTCTTAGTTTCCTTTAAGGGTAGGTGGAAAGGTGACCGACAGCTACTAGTAAACCAACCAATTATCTAATG	LG06	5.72	AC/GT	AC	lm	ll
RAD38222	AATTCTTCAATTATTTTTTATTGGAAAGTCTTACTAGACAAACAATTTTCCACCCAGGCGATCTTTTTTTTTT	LG06	5.75	C/T	C/T	hk	hk
RAD151480	AATTCTTTCTACTTGTTTCCGATCAATTCAACAGTTATTCCCAACACCTTTAATCGTTTATTATTATTATTAT	LG06	5.85	C/T	C/T	hk	hk
RAD94467	AATTCATGTTAGGTTTTAAAACCTTATTTTAATCTGGATAACTTTTCTATATATTGATTATAACAGTCTAATA	LG06	6.77	C/T	C	lm	ll
RAD178992	AATTCTTTATCCTCGACATCTAATGCATGAGCTCTGAAAAGATTGGTGAGGAAAGCAGAAAAGTCGGTTGTGG	LG06	6.91	G	C/G	nn	np
RAD25230	AATTCCTATGGCCTAGTCGATGGTCGAGGATTACCTTTCTTTTCGAAGGTCAAGTAATGGGGCAGATCCAATC	LG06	7.05	CA	CA/TG	nn	np
RAD169624	AATTCCATGAATGCTTTTACCAAGGTCTGGAAGAAAGTCCTTGTTACCTTCTACTGTACTTGCGTTGCTTATG	LG06	7.06	G	C/G	nn	np
RAD192828	AATTCCAGCCACAGCGGACCCTTTCGGGACAAGGGTATTGTAGTGATTTCGGATTTCTACGCGGCAGGTAAAT	LG06	7.12	C	A/C	nn	np
RAD54723	AATTCTTTGGACAAAAATAATCTTAGTACTCATTATATCATTTGGCATCAATAAAGTTTAGGATCAAATTTTT	LG06	7.23	T	G/T	nn	np
RAD169465	AATTCTCAATCTAAACAAACAGGGTTTATCAATATAAAAAATTATTTATGATCGTTAGAAAATGACGGTTCAC	LG06	7.23	C	C/T	nn	np
RAD115763	AATTCTTAGCTAAATTAATTTAATATGGATTGGGGATGGGTGTGACTGGCTACCCAAGTAGAACTCCCCTGTG	LG06	7.44	GC/TT	GT/TT	ef	eg
RAD157257	AATTCACAGTTTTGATAAGGCATTTATATTTTAGATTCTGATAAAACATTCCATCTATTTTACATTCCCAAAA	LG06	7.74	AC/AT	AT/GT	ef	eg
RAD49334	AATTCTGACATAACGTTCATTCCTTGTTGCTGCATTTCTCCAATTCAGTCAACAACGAATTTCTACTTTCTGC	LG06	7.86	A/G	A	lm	ll
RAD144291	AATTCTGTCCTAATTAATTATTAGCTGCACAGCATTATTCTTCTCTGACTAGAAAAGTTTCCATTAGATATTC	LG06	7.86	CA/TT	CA	lm	ll
RAD58253	AATTCTTTTTCACCAAATGCATTTTTATTCTCAATCTGTTATTCATTGACCATGAATCATCAATGCTATACAC	LG06	7.87	AC/CG	CG	lm	ll
RAD86139	AATTCTGAATTGGATTATAATGTTTCGGGTACTAGTAGTTGGCTTTTACTTTACCCTTATGGAATCACGATAA	LG06	8.04	C/G	C	lm	ll
RAD102228	AATTCAAGGCAAATACTTTCTTCTTTTTAACTTTTTAGGTGTAGCCCTAAATATCTAGAGTAATTCTATAATT	LG06	8.05	G	C/G	nn	np
RAD162124	AATTCTTCTGATATATATAAGCTTATTGGAGGTTGATTCTTCGAGATTAATAAATAAATTATATAACTTTTTT	LG06	8.85	C/G	G	lm	ll
RAD87816	AATTCTCCTTCAGGACTTCCCAGAAACCATAAGATATATTAGCATCATAAATAATCTCTCAATCCATTGTATT	LG06	9.13	A	A/T	nn	np
RAD62364	AATTCCGACGCCAATACATTGTCCGGTCGGTTTCTGGTTAGTGTGTGGAGATTATGAAATAAAAGAAGGGTCT	LG06	9.15	A	A/T	nn	np
RAD77196	AATTCAAGTCGTAGGTATGAAAATTATGGGTTACGTTAAAAGACTGCATCCTCGTGGCTCGTGTCCAGACTCT	LG06	9.44	T	C/T	nn	np
RAD197449	AATTCTGAAAGCAGATAAAAAGCAATCAAAACTCAAAGTTTGTTCTTTTAACAGTGAAATAGAATAGAATTGG	LG06	10.14	C	C/G	nn	np
RAD149072	AATTCCTCTATCCCAAATTTGCTCGTGATAATCAAGGTTTACTTTGCTTTTTTATTTACCTATTTATTTATTT	LG06	10.16	T	C/T	nn	np
RAD160353	AATTCACCAAAGCCGGTTGGGGTTTTGTAAGTCTCTATATCCTTCACTCTTCTTTCTTCTCCGTATCTTCTAT	LG06	10.49	CA	CA/TT	nn	np
RAD40784	AATTCTCTCCACCATATTTCAATTTTTTATACATTCCAAGTTCCTCCTCCAAATCTGAGGTGCGGTACACAAA	LG06	10.91	T	G/T	nn	np
RAD113675	AATTCCTTATAATCTCATTTTAACCCATTTTTGCATCTAGTCAAGGTTTTCAAATTATATAATATTGTCTCTG	LG06	10.98	AT/GA	GA	lm	ll
RAD150554	AATTCACGGTATTTTTCTGTTCTGAACATTTATTCTTTTCTGTTCAATAGCCACTGATAGAATGGGGAAACTA	LG06	11.03	G/T	T	lm	ll
RAD197538	AATTCTGATGCCTTTTGCCCAATCGGAGGTGGCAGTTGTGGTGACATACTTAACAGTGACTATGCCGTCATCT	LG06	12.62	T	C/T	nn	np
RAD175186	AATTCGGTATTCCTCGGTGGCCACATAGAAAAATTAAATCCATTGACAGTCTCATCCGAGATCTTCAGGTCTT	LG06	13.34	T	C/T	nn	np
RAD156902	AATTCATCTGACAGAACACAGGCAATCTCTCGAATAACAGTAGTCTTGCCAACACCAGGCCTTCAACAATTAA	LG06	13.41	G/T	G	lm	ll
RAD176003	AATTCTATAGAGGATAAGAATATAGTAATATTCGTTGTGTGTATAATTTTTTCGTTATTGGCACTTTTGAGGT	LG06	13.8	A/G	A	lm	ll
RAD174221	AATTCATTTGGAGGTTGTGGAGCCCCAACCTAATCGCCCCAAACTGCATCTTAGCCTTCTCTAGACCCTCCCT	LG06	14.31	C/T	T	lm	ll
RAD21263	AATTCCCACTTTCTTCCAACTTCAGTTTGTTAAACATGAAACATAGAGATTTGATACCTATCATTATATCTAA	LG06	14.92	T	A/T	nn	np
RAD87753	AATTCACATATTTTCCTATGACAAAACCAAACAAGTTATGAAAAATAACTCGAAGTTCCAAGCTCTGAATCAT	LG06	15.72	A	A/G	nn	np
RAD66065	AATTCAACTAAAATTGCGGTTCAAATTATATTCCAATTTTGCACCATACATTTTATATATGCACATAAAATTG	LG06	17.21	G/T	G	lm	ll
RAD174537	AATTCCTCCAGACAGGTATACAAATCCGCTAAGCCAACTAGACCGGTTTGAATAGTCTCGGCCGCGAAACGAA	LG06	17.71	A/T	T	lm	ll
RAD128643	AATTCACTGGTTGGAATTAATAAAAAAAATTAAAGTACTTGTTGGCAAAACGGTTGAAGTTTTTTTTTTTTTT	LG06	18.4	T	A/T	nn	np
RAD125405	AATTCAAGAGAAATAAAAATATAAAATAATAATTTTCATAAAATATTTTTGTTATTTATGTTGGTATTTGAAA	LG06	18.7	A/T	A/T	hk	hk
RAD125157	AATTCGCATAGGATGTTAAATTTTCTCCTGAGCAGCCACAACCATAGTTGTTCTCTCCCTCCTCCCTTATTCA	LG06	19.78	AA/GG	GG	lm	ll
RAD159923	AATTCTTATTTCCGTTTTTTCCTAGAAATAATTGGGAATTACTAGTCTTGTCAAGTTGGTTCGGTTTTTATTG	LG06	20.12	G	G/T	nn	np
RAD123458	AATTCTCTTCGCCATTACTATCGAATGGATGAAGATAGAGGCAAAGAAGAATCGGATGATGAGGAAGATAGTG	LG06	20.45	A/G	A	lm	ll
RAD110020	AATTCAACTGACTATAAATTTCATAAAGTTCATAAATAACATATTTAACTTAAACAAGTATTAGGAAAACAAA	LG06	20.57	C/T	T	lm	ll
RAD119967	AATTCTGCAAAATTCGAAAACCATGATGGAATCAAGTTAAAACCAGCTAACCTAAATTCCCTCTCATATTTGG	LG06	20.88	AG/GA	AG/GG	ef	eg
RAD70118	AATTCAGGTGAGTTTTTACTGATTCCTTAATTGGTACTTACTTCCAAAATTATTAAATAGGTTATTTTTCTAT	LG06	21.3	A/C	A/C	hk	hk
RAD45206	AATTCTTGATGGTTGGAGACATGCAAGTTGCAAATTGGAACTTTATGACCTTGTTTCTCTCAATTTCAGGAGA	LG06	21.58	A/T	A/T	hk	hk
RAD43833	AATTCTCGAAGTTGACACATATATGAGATTACGTACTGTCATTATCCACAATCTTCTAAGAGAAAATTTCATA	LG06	22.48	A	A/G	nn	np
RAD31679	AATTCAGAAGAGAATGGGTGGAGGATGAATATCTCTCAGACAAATGCCTCGATTTGTCGTCAGGGTTTTAAAG	LG06	22.89	A	A/G	nn	np
RAD151732	AATTCATGATTTCTAGACATAAATTTAAATGGCTTATTAAATGATCTAATCTCATTTAACTTTAAAAAAAAAA	LG06	23.14	G	A/G	nn	np
RAD184829	AATTCCTCGTCAGGGACAAGAGGCACACAAACTCCCACGGACATGGAATCGGAGCTGCATAGAATACAGTTAG	LG06	23.33	G	G/T	nn	np
RAD51759	AATTCAGCTCAAATAAGTACAAGTTCGAACACACAAATTACATGATTGATGAAGACCCTCCTTCCACTTTAAC	LG06	24.22	C/G	C/G	hk	hk
RAD160390	AATTCGTCTCTAGAAAACTGTTAATGATTATGAAGTCTTCTAAAAGTTTTGGGCTTTACAACTTGAAAAATCT	LG06	24.39	GA/TG	GA/TG	hk	hk
RAD39734	AATTCAAGAGCTTTATCAGAGGCTAAGATCTTCGGCTAATTATTATGGCGACCATTCAGCTGTAGTTCTTACA	LG06	24.43	A/G	A/G	hk	hk
RAD150342	AATTCATCATTTCTTTTAAAGTACGATTTTTGCGTTCAGCTATACCATTTTGTTATGGAAAGGTCGAAAACCT	LG06	24.58	C/T	T	lm	ll
RAD190541	AATTCTCATTTTTATCCTTCCCCTACGCTTAAAGAAATACCTTATGTATGCAAGTCGAAGTCCAAGAATCCCT	LG06	24.75	A/G	A	lm	ll
RAD170751	AATTCTTCGAAGCTTCCTGTTTGGTTCAGACTTCTAAAGGTTTTCAAGAGAAGTGGTCGACACCAATTAAAGG	LG06	24.8	A/G	A	lm	ll
RAD48265	AATTCTTTTAAACCAGCGGAACTAATGTTGAAGGGTGGAGACAAGCCAGATCAAACCCAGCAGCACCGTGCAA	LG06	24.89	A/G	A	lm	ll
RAD98812	AATTCAATGGCTTGGAGATGGTACAGATAGGGTATGAAGTATATGCAGATGGTCCCACCCGGATTTTACGAAT	LG06	25.01	A/G	A	lm	ll
RAD185675	AATTCAGCAACACCATATTACTTACTATATCACAATCGAAACAAAATAAATGGGATTTTCATCAGAAGGTTCT	LG06	25.23	C/T	C/T	hk	hk
RAD14358	AATTCGAGGGGAAAAAAGAAGTTTTTCTTTAACTATCCTCATGCCCTTGATTCTGACAGGCTACCAATTAATA	LG06	25.68	G	C/G	nn	np
RAD154323	AATTCTCTTTCCAATTTGCGTCAACTCCAACTTCTCTTACTAATCTCTGCGTCACAGGTATAGAAATTCCGAT	LG06	25.82	G	A/G	nn	np
RAD157237	AATTCAAGTCTCCTTATGGAGCAAGCAGTGATAACAGTAGAATTTGCCTTTTTTTTCTTTTTTTCATTTGTAT	LG06	26.03	T	C/T	nn	np
RAD58417	AATTCATAGTTTCTATTTAAAAAACTTCTTAGGAAGGGAGTTGTTAAAAGTTAATCCTGCTACAAATGAATGA	LG06	26.05	C/T	T	lm	ll
RAD66995	AATTCAGGGGGTGAATGGTTCGGAATACAGAAAATGAACCCCACGTGAATAAACAGTACACCATAATATATCA	LG06	26.11	CT	CT/TC	nn	np
RAD8475	AATTCCTTCACTTTTATATCCAAAAGATAAAAATAAACAAAATTATTTACATGTTTTGCATGCCTAAAACGAT	LG06	26.13	G	A/G	nn	np
RAD178868	AATTCGTCTTCAACATTGACCCCAGCTTGCTTATTGACCCTCACAGCGTCAAGATAGGCCGTTTGATTGGTGA	LG06	26.57	C/G	C	lm	ll
RAD23671	AATTCATGCGTTTCCCTTTACTCCATGTGGCCTTCTCTATCTAATAAGGGAAAAGCCTTCCATTTCTGTCAAA	LG06	26.66	A	A/G	nn	np
RAD121426	AATTCAAGGATAGTTTGGAAAAATGCTGAAGATAAGCCTGAATGGGTTAAGGATCTAGATACATTAGGCGGGA	LG06	27.06	T	C/T	nn	np
RAD39378	AATTCTGTTCCACTATTCACTCACATCTAGAGGCTAGCGCTACATTCTTCGGTGCGCAAATCCTTCCTAATCA	LG06	27.08	A	A/T	nn	np
RAD61351	AATTCATTACTCGTTTCAGCTACAGCCGTAGCCTATTCGTTAACTGGATCCCCTACCTCCACTTTTAGGGAAG	LG06	27.1	GT	AG/GT	nn	np
RAD6018	AATTCTTGGTCCTGAAATTGAGTGTTGACTTAGAGTTGAGTAAGAAGAGTCAGGTAATCAGAAATAATACTGG	LG06	27.14	C	C/G	nn	np
RAD37617	AATTCTTAATAAGTAGTATTCGTATGACATGAAGGCCTAGACATTAAACTAAGCACCAAACTTCTACGCAACC	LG06	28.78	A/C	C	lm	ll
RAD183612	AATTCCATAGCCATCTTCATTGCCTTCTTTTCCAATCTTTATAAAACCACTTCCTGTCTGTTCCAGACAAAAA	LG06	28.96	G	C/G	nn	np
RAD119268	AATTCAACTGCTAAATCCACGAAACCCAAATTGAGCAAAAATCGAAAGGCATAGAGAGAGAGAGGGAGAGAGA	LG06	30.69	C	A/C	nn	np
RAD9724	AATTCATTATGGTTTTTGCTGAGGGAAAAGCATCAAAATGGTGTCTCTTCATCCGCTCTTCATTACTTATCCT	LG06	30.83	G	G/T	nn	np
RAD107673	AATTCTTTTGGGGAAAGTAATATACTTTTAGTTATATTTTTTTCATTGCTTGCAGTTTCAAGAGACTGGATTT	LG06	31.17	A/G	A	lm	ll
RAD141241	AATTCATCAGGCGCGTGGAGGCGAGTGCGTGATCAGATTTTGATTATTTTTTGTGGGTAGATTCCTTATTTGG	LG06	31.48	CG/TA	CG/TG	ef	eg
RAD196684	AATTCACAAAAGTTGTGTAGAAGACGATTAGTGTTGGCCTGTTCCTGTGTACTCCATTGATGTTGAGCTGGTT	LG06	31.82	A/G	A/G	hk	hk
RAD94671	AATTCATTCCAATTTTTCACTCTTTAAATTTCTGTGGTAGTACTTGAATAAAAAAATAATCTCATGTTGTTAA	LG06	34.08	T	C/T	nn	np
RAD92438	AATTCGCCAATCGTCTCCTTACAGAATTGGAAAAAACAACTAAAGCCAGTATTTGAATCTATGATGGTGTTTG	LG06	34.18	A	A/G	nn	np
RAD154055	AATTCTTTTTTGTTCAGTCCGAAAAGAAAAATAAATCTAGCTAGTGCCCTTTGTTGTAGTGGACCATCTAGTT	LG06	34.92	G	G/T	nn	np
RAD122540	AATTCGCAAAAATAGGTTACTCATTCTGTGAGGGCTTGCCAGTACAAGAATGCGCATGTAATATGGGATATGC	LG06	35.21	G/T	G/T	hk	hk
RAD182203	AATTCTTTCAATGGAGATGTTATGTGCCAAGTTTTCATATTTTTATTAAGCTTTTAGAATTAAATATTGGTAT	LG06	35.22	A/C	A/C	hk	hk
RAD105192	AATTCATTTCATAATCACATAGAAAAGAAGAAAACCAAAGCTTCCCAAACGAAAATCTAATCCATCTCATGGA	LG06	35.89	A/G	A	lm	ll
RAD79079	AATTCAGAATTTTCTATTCTCTTGTCCAAAATGACTTTGTGTTGTCCAGTAACTTTGGATTACTTTTTAGCAA	LG06	36.13	AT/TC	AT/TC	hk	hk
RAD135873	AATTCACGTGAGACATAATTTTAGGGTGGAAAGTTCATTTATTGCATCTTATGATACAGACTTTCAAGTACGT	LG06	36.45	AT/GA	AA/AT	ef	eg
RAD46449	AATTCACAGTATTCCAAACTCAACCCGTCAGCCCCACTGGGGACAACACACTCGTCATCCTCTCTTCCACCGC	LG06	37.38	CC/GT	CC/GT	hk	hk
RAD171952	AATTCTTGTTGGCCTAGTTACAAGCTATGCTGGTGGTGTTAGAAAGGCAAGTTCCTTAAGATATAAGATAAAT	LG06	38.22	C/T	C	lm	ll
RAD29973	AATTCTGTATGGTTTGGTAGGTGGCCAATGCCTGGTATTTCTGCTAATAAGTAGTTAACAGCTTACTGAAATG	LG06	39.41	T	C/T	nn	np
RAD152419	AATTCACACGTGCAGTGCTACACCAATTTGGTCCAACGGAATAGGAAGGTCTGTCCGAAGTAATCACTAGATT	LG06	40.79	G	G/T	nn	np
RAD56595	AATTCAATCTTTTCAAATTTTTGTTTTATCAATTGTGTAGTGGGTTTAAGATTTTTAAACCCTCTTACACTTA	LG06	42.04	T	G/T	nn	np
RAD41477	AATTCTGTAGTGTACCAGCACATGGATTTCCCTGTTTTTGTTTATACTAAGAAAATTAAGAGCGTTATTTAGT	LG06	42.37	C/T	C/T	hk	hk
RAD61751	AATTCACGAAGATATATGTGGATCAGCATATACATATATACACACACAAAGATCAATATCTCAAGGAGACTTG	LG06	42.74	C/T	C	lm	ll
RAD149706	AATTCACCTATTAATTTCTGTGTACTGTTGCGTTTTGATGTCACGAGGATTTATATTGGATGATAAATCAACG	LG06	43.66	C/T	C	lm	ll
RAD107253	AATTCCGAGTTTTAAGATTGATCCCATTTGTTTAAATCATGCACAACTAACTCAACATCAAACCAGCTCATAG	LG06	43.91	C/T	T	lm	ll
RAD52228	AATTCTGTTGGATTTCAGATATTCAGCAACGTTTGATTTGACTTTTTATATATCTTCATCATTCTGCAGTTCC	LG06	46.35	C/T	C	lm	ll
RAD54237	AATTCTATTGTTAAATCTGTCTATTCCATGGGTTATAACCCTTAGAGACTAACCTGTTAGAGTCCTGATGTTG	LG06	46.75	C/T	T	lm	ll
RAD44341	AATTCTTTTGATTATGTTTGAAAGTCATTTTTCAGATCTCACTGTAAATGCCTAATCGTTCTTTTTTCTTTTT	LG06	46.88	T	G/T	nn	np
RAD94268	AATTCTTTAAATGAGTTGGTATATTTCGTAACTTAATTTCCCAACGAGGGATTAAATACTGTAAAAATAATTA	LG06	47.21	AG	AG/GA	nn	np
RAD4190	AATTCTATGGGTTAAATAATTATGCTTATTAAGCTATTTAATATACGAGGCATTTACCCCTCCGGACACAATT	LG06	47.43	C	C/T	nn	np
RAD190928	AATTCAGGAAATGGTTTTAAAGAGTTTTAAGAATGAAGTCCAATTGTTTTCAAAGCTTCAGCATAGAAATTTG	LG06	47.55	A/T	A/T	hk	hk
RAD6802	AATTCAATGGGATAGTGATGTTTTTCAATGTATGGAAGTTTGTGACTTGATGTGATTATTTCACAAGTAAATT	LG06	48.11	A	A/G	nn	np
RAD97525	AATTCAGCTTTTATCGTACTGTTGCTTTTATTGTCATTGTCCATTTATTCCGTTTAAGAAATCTCCAGCTTTC	LG06	48.14	GG	GG/TA	nn	np
RAD56587	AATTCATTGTAATAATGAACTGTGCGGAATAAATATCTGATACCATGAAGAAGATCAATGGTATTTGTTTTTG	LG06	48.4	A	A/G	nn	np
RAD117969	AATTCTACGGACTCCTCCTCATTGATCCTCAAGGGTGGCTCTCCTCTCCTCATTCTTGATTCTGTCATGTTAG	LG06	48.43	C/T	C	lm	ll
RAD150249	AATTCTTTCAACTCAAAGAACCACGTTCAAGGAGCCTACTTAAATCCATAATGTGCTTTGTGCAAATGACTTT	LG06	48.8	A/G	G	lm	ll
RAD126782	AATTCATAGCTACAAAAAACCAAGTCTAACTGGCAAACTAAATTAGCTCATACTTGTAATTGAAGATAAACCC	LG06	48.86	AC/TT	TT	lm	ll
RAD70451	AATTCTTGTTCAATTCCATCTAACAACTTTGCTATTGTTTCAGTTATATTTCAATGCTTTGCTGGCTTTTCAC	LG06	48.93	GG/TC	GG	lm	ll
RAD165728	AATTCTGGTGCTGTGAATACCAGCAAGCATCTCTGGGCTGGAGCTGTTTCTGCTATTGTTTCAAGGTTTTATT	LG06	48.94	G	A/G	nn	np
RAD113848	AATTCTTATCTTCCTCATTTTTTATAATTATTTAATTGTAACTTGATCCTATTTGATTCGACAACGCATATAT	LG06	49.41	CA/TC	TC	lm	ll
RAD162210	AATTCTTTTGTAGTACAAATTGGGTTTGTCTGAAGGGAGAAGTTGCAAAAGGTTGGCCAATGCACGCTTTTTG	LG06	49.46	A/C	C	lm	ll
RAD154688	AATTCACAAAAATATAGGAACAGTGAACCCTCCCTAAGAAGACAGCAGGCAGTTTTAAACACACTACATTTTC	LG06	49.58	CA/TA	TA/TG	ef	eg
RAD56182	AATTCCTCAATTTTTTAAAATCATTAGATTTAAGCAAAGTTGTATGTAGGTTTTAATTACTGGAGTGCACTTG	LG06	49.62	C/G	C	lm	ll
RAD113234	AATTCAAGCTTACCAAGACTAGCAGCAGCGATTGGTTCGTAGTCAAACCAATCAAAGACATCATCTAGAGGAG	LG06	49.78	G/T	G/T	hk	hk
RAD191825	AATTCCTGGGCAAATTCTTCTTCCAGATCCAAAAGGAATAAGCTGGAAATCACGTCCACGGACATCGACATAG	LG06	49.79	A	A/C	nn	np
RAD68281	AATTCAGTAAATATTAACTGACGAACATTTAGGAGATTTTGGTAACTTTGCATCCAAACTCCATTGAAAACTT	LG06	49.82	C	C/T	nn	np
RAD146753	AATTCAATAAAAATACTAAAATTTTAAAAAATCAAAATAAAATCAGATGAATTTAAATAAAGCTCTAATATAT	LG06	49.98	G	A/G	nn	np
RAD99002	AATTCAAAGAAGATATTATGAAGACTTTAAAATAACAGATCTAAATTTGATGCATTACTTTTTTGACATTGAA	LG06	50.13	G	G/T	nn	np
RAD121642	AATTCCAGAGAAGTCGATTTTAGGTCAAGTCAACAAAGTAGTACTGGTGGCTCAATGTAGAATTAAAAAAGAA	LG06	51.32	G/T	G/T	hk	hk
RAD26239	AATTCATTTTTTAGACATTGATCTTTTGGTAGGTGTTGGGAAATCATCTCTTGTAAATCTAATCATCAAAGGT	LG06	51.94	A	A/G	nn	np
RAD155076	AATTCTTTAATGTCTTCCACTAAAGTGACTTCAAATGATTTCTAGTGGTTTCCACTTTAGTATTGATTTCAGT	LG06	52.04	C	C/G	nn	np
RAD82351	AATTCACGAAACTTGAAAAGCCAGTAATTTATCCTGTTGAGGAGACAAGAAAGAATGTATAAGAAAGAGACCC	LG06	52.56	CA/TT	CA/TT	hk	hk
RAD131141	AATTCCTACAGCAACCCTCATCAACATATGTTGAGGCCTTTCAACAACCTTCCCTTGTACTTTTAAGAGGTAG	LG06	52.62	C/T	T	lm	ll
RAD188596	AATTCTTAGGTTGAGCACGATCTAGTGGAAGTAAACCTAAGCTAGGTGACTTCTGGAAAGTCTAAACTAAAAA	LG06	52.65	C	C/T	nn	np
RAD160814	AATTCATTATCGGCAATATTATTGTAGTCTAATTTCTTTATCAAGAAAATACCGTTTTTGCCTAACTTTTTTG	LG06	52.67	A/G	G	lm	ll
RAD103219	AATTCAAAGGTATAATACCTTATCTACTCAACTATATCGTAACCAATCCTTAACTGAACCAGAAAATGGTGGT	LG06	52.69	A/G	G	lm	ll
RAD38884	AATTCAAGGGTGTCTTTAGTTTCTTATTTTTATGACAGGTTTACAGATATTTATATGAACTTAATCATATATC	LG06	52.82	CT/TT	CA/TT	ef	eg
RAD43615	AATTCATGCTTTCTGTCTGGTTTTCCTATGCGACTGCAGTATAGTTCGTATGTAAAAATTTTAAAACAGATCC	LG06	52.88	G	A/G	nn	np
RAD140548	AATTCTCTAAGATAGTTCTATTACAAAATCTTTGTGGTACAAGAAATCGTGGCCGTCAAACCCTACTACCCAA	LG06	52.89	A	A/C	nn	np
RAD187146	AATTCCAACAGCCACAGCCTCTTTCACAGATGAGAATATTTAATACTGAACATGCCAGTGATCCCTGAAATTG	LG06	52.95	C	C/G	nn	np
RAD150743	AATTCTATCTCACAAAATAATTTTTTAATATTATTAAAGGTGGGTTATTCCTCAAAAAAATAAGCCCTTAAAT	LG06	53.24	AC/CC	AT/CC	ef	eg
RAD24181	AATTCATAATAATTCTTTATGTTAAGGCATTAGTCTTTATGTTTTTTGTACACCATCTACTTTGAGAGGCTAT	LG06	53.29	T	A/T	nn	np
RAD185560	AATTCAATACATAACCATCCGTGACATCGTATGGGGAACCAAGATGCAGCTCAAGGACGTGACCGGTTATTTT	LG06	53.42	T	G/T	nn	np
RAD156527	AATTCTATATGCTATTAACTTGCATGCATTGCTTAAATGTGAAACAATTGTCATGTTTTTGTTATTTACATGA	LG06	53.58	A	A/G	nn	np
RAD134209	AATTCATAATTGTATCAGCAAGCTTCATGGTACAAATGATATTGAGGTGAAAGATCCAAGTTAATTAAATACT	LG06	54	G/T	G	lm	ll
RAD60450	AATTCAAAGTCAGTGATTATGTATTTCTTAAAATTGTCCCCATGGAAAAAGTTATGCATTTTAGCTAATGAGG	LG06	54.03	G	G/T	nn	np
RAD28090	AATTCCGTGCATTAATTTTACACAAATAAGTTTTGCATTTTTTTCACTGTTACATGGAATATAAACCATATAT	LG06	54.24	C	C/T	nn	np
RAD77867	AATTCAATCCAATTCGTAATTGATAAAGGGACATTGAAGTTTAATAAGTAAGGAAATCATACAATGGAGTTAG	LG06	54.26	CG	AA/CG	nn	np
RAD144434	AATTCATTGGAAAGACGATAGTATGTATTTTTTTTTGTTCCTTTAATTACTAAGATTGTGCTACTCATTCTTT	LG06	54.3	CT	CT/TG	nn	np
RAD111795	AATTCCATAAAGGCAGTTAAGCTTTTAATGACTACCACTATAATTGGGAATGCCATTGTAGCTAATGATATAG	LG06	54.3	A	A/C	nn	np
RAD173813	AATTCAAAAGTTTTTAAGTATTCTTATTGATTTGTAGATGATATTACTTCATTTTCAATTTTTTGAACAAAAT	LG06	54.48	T	C/T	nn	np
RAD73177	AATTCTTAGGATATGATCAAATTGACCTTGGGATGTCATGGAGTCCATACTGATCATTTATCAATCGACAGAT	LG06	54.5	TT	AC/TT	nn	np
RAD101459	AATTCTCTATTGTTGATTATGAAGATGAGGTTATTTGTGATGTGCTACCAATGCAAGCTGGTCATTTGCTTTT	LG06	54.52	C	C/T	nn	np
RAD197427	AATTCAAGAGTAAGAATTGCAATAGATGTCGCTAAAGGTATAAATTATCTACACGAACAGTGTAGGACCCCCA	LG06	54.6	C	C/T	nn	np
RAD29691	AATTCTCAATTCTATCCATTCTTTTATCTAGGTGATCAAAGTGAGCATTCATCTTTTGAAGTTGTTCCAAAAT	LG06	54.72	A	A/C	nn	np
RAD133966	AATTCCTAAAGACATTGGGTGTCCTTGTGGTTTTAGGTTGGCATAAAAAGCTTGAGGCATTAGTGCTGGACGA	LG06	54.72	T	G/T	nn	np
RAD177392	AATTCCTTGATATCAGTAAAAGCTGATATTTATAGTTTCGGCATTGTGCTTTTGGAAATCATATGTTGCAGAA	LG06	54.81	A	A/C	nn	np
RAD97408	AATTCCTCATCACTTAATAGATGATGGAAAAACAGAGGAGAACAAACTTGATGATAGTATAGAGAAAACTAAC	LG06	55.48	CG	CG/TA	nn	np
RAD117031	AATTCTATAGCATTTTCTGACCAGTCAAACACCTTAAGCACTTTTTGTATTAGATTTGTCCATTACTCTTCAA	LG06	55.78	T	C/T	nn	np
RAD80158	AATTCTAATAAAATACACATTGTCAAGACCCATCCAAAATTCTTCACCGGAACCCTAAACAAGCCCTGATCCC	LG06	56.32	A	A/G	nn	np
RAD5982	AATTCTATAGTTGGCCATGCCTTTCACATACCTTAGGACTCTCTTTGTAGCTTGGTAATGGTTTTGAGATGGA	LG06	56.4	G	A/G	nn	np
RAD28164	AATTCTTCAATTTGTGGAGTCTCTGAAATGTTAGAATTACTAGTAGGTTGTTGCATAAATTAATTCAAACTTA	LG06	56.55	T	G/T	nn	np
RAD42291	AATTCATTTTTTATTTTTTAGATTGCATCATGAATAGAAATTTAAAATTATATTTATTAATTATCGAGTTTTG	LG06	56.62	GT	AA/GT	nn	np
RAD6932	AATTCCCGGAGAAACAAAGGAGCTGCAAAAATAGGTAAGTGGCTTGCTTGATAAAGGATACATTCATGAGAGT	LG06	56.63	C	C/T	nn	np
RAD142779	AATTCCCAAACCAGACAGTAGATTGAAAAATTCTTGGATATGTCAATTTCAGTCTAACAAACAGACTAACTTC	LG06	56.88	C/T	C/T	hk	hk
RAD44122	AATTCTATCAACATATTTTATGTATAAGGAGAAAAAATAGTGAACGACTAAGAATTGTTACAATTATGCTTCT	LG06	56.94	A	A/G	nn	np
RAD15442	AATTCTCTATTTAATTGTAATCCCTTTAATGCTCTATATACTGTGTTAGAGACAATTTTATTTAATATTATGC	LG06	57	A	A/G	nn	np
RAD36669	AATTCTACAGTTGACTTTTTACTGCAAGAGAAATTTCACTTTGACCGAGGCACCATGGTAAAGTACTTGCCAA	LG06	57	C	C/T	nn	np
RAD185469	AATTCTTAAGATGACATTGGATTTTAATTTACTTGTACTTGGAAAGTAGTTGATGGTTGGGTTGGATTGTGAA	LG06	57.06	AT	AT/TG	nn	np
RAD96517	AATTCTTCATCATTATTAATTTTATATCTTCATCACTATCATACTTCTGTTGTTGATGTATTTTTTTCTTTTT	LG06	57.08	A	A/G	nn	np
RAD95000	AATTCACCATTGCTATTTGGTTGATTCTATTCACACTACAAATTTTGACACTTATACTACATTTTTAATATTC	LG06	57.09	T	C/T	nn	np
RAD135689	AATTCATTGCCAGAAATGACTGTACGTGTTTTCTGATGTGTTATTTTTTGGGGTTCTACAATATGAGTTTGGT	LG06	57.13	C	C/T	nn	np
RAD82914	AATTCACTGATTTTACCAAGATTTTCTTCCTTTTACGCGTTAAAATTTGCGTGTTTATGTTTTGAGAGAGAGA	LG06	57.15	T	C/T	nn	np
RAD136722	AATTCTTGATATGTTCTTGAACTTTTGTCCTAAATGAGTTTCAGCTATATGAAAATTTATAACAGTACCGACT	LG06	57.18	G	A/G	nn	np
RAD182443	AATTCTTTACCTATAGGTACTATCACTACATGGGATGCCATGGAGGCAAAATCCTAGACAAATTTTTTCCTCC	LG06	57.2	C	A/C	nn	np
RAD44268	AATTCAAAGGTGACGTCTAAAGTAAAGAATAAGGAGAAGAAAATTAAACATAAAATGGAGCTTAGAAGGACAA	LG06	57.32	CA/TA	CT/TA	ef	eg
RAD143794	AATTCAGTACTTTAAATCTGAAATGGTAATCCAAATCCTGTATTTATTTGCCTAAACATGTTATGAATTTGAT	LG06	57.48	CG/TC	CG/TC	hk	hk
RAD63302	AATTCTTGCCTATTTCTTGTTTTCGGCATTCCTTGTGAGGCTTCTAGTCTTCTGATTGTTTGATTCATATGCT	LG06	57.76	T	C/T	nn	np
RAD135211	AATTCTCCCATCCCCTTTCTACTTGTATAACCAAGCATCGACAATAACCTTCTTATAAAGGAGATTCCATATT	LG06	57.86	C/T	C/T	hk	hk
RAD89196	AATTCTTAACCTATTGGATAATATGATTATCTTTATCTTCACCAAAGTTAGCTCCAATTGCAAGAAGATCCAA	LG06	58.44	C/T	C	lm	ll
RAD121070	AATTCTTCTAAAGCTTAGTAAAATGCTTTTTGTTTCTTATTTTACTACTGTTACTATTGTCGCTGTCACGTGA	LG06	58.97	G	C/G	nn	np
RAD207	AATTCAGGTCCTGTTCCAATCATTTCTACGCCTGCATTCTTGCCTGAAATGCAAAATAGCGGTGGAAATGTGA	LG06	59.02	G	A/G	nn	np
RAD166823	AATTCACAAGCCTTATCTCCAACACCACACAAAAAGTCATTGTTTTTGTCCTTCTAATATTGTTGTTGTCCTA	LG06	59.2	TC	GT/TC	nn	np
RAD57738	AATTCTAAACATCGACCCCGCTGCATTATTGAGTTCATCTCACAGACCCTGCAACTACTAAGGTTGGAAGAAT	LG06	59.39	G	A/G	nn	np
RAD37643	AATTCGCTATTTTTCAATTCTTCTCCAAATTAATGACATCCATTATTGCTTCACCATCTATATATTCAATTTT	LG06	60.19	AT/TG	AT/TG	hk	hk
RAD195368	AATTCATTTAGTAATCCATGATTACAGTGGGCAAGCTAATGCATGTACGTTATTGTAATTGTAAATATCATAT	LG06	60.52	C/T	T	lm	ll
RAD156801	AATTCAAGAGAGAAGACTAAAGAATTAAAAGGGGGAGTTGTAAACTGTCCCTAAAAAACACATGAAATTTGAA	LG06	60.55	C/T	C	lm	ll
RAD195498	AATTCTTTAGGTAGATAGTTGAGACGACTTGCCTTTTTAACTTGATGTTTCTATAATAACCTTTCTTTCTTAC	LG06	61.7	A/T	A/T	hk	hk
RAD125779	AATTCTGTTGGAGGGCTTTCTGAATTTTCTGGTCAGCACACCAATTCAAAAATGACGTAAGATCTCTCGCTTG	LG06	62.5	A	A/G	nn	np
RAD83323	AATTCAGTTTTATGGTACTTTCTTAATTTTGCAACCTTCATTTCTTTTTCTAATGAGTTTGAAAAGGAAGTAA	LG06	64.1	A/T	A	lm	ll
RAD152113	AATTCATTAGATACCAGTTCCATCTTGAAAGGCATTTTCTCCTAATTTCGATTTATTATCTATCTAATGTAGA	LG06	64.97	AG/CC	CC	lm	ll
RAD50653	AATTCTCAGTGACCCCATCTACTCTAATAGTTTTACCATGATAAGTGCTACAGAAATGTGCTTCTGGTACAAT	LG06	65.54	AA/GT	AA	lm	ll
RAD43419	AATTCTTAGGGAAGAGCCGTTACCAGTTCAATTTCACGAATTTGGTTTTGTCCCTTCCAAATCTGACGCTCCA	LG07	0	T	C/T	nn	np
RAD54962	AATTCTTCAGATGGGTGGTCTTAAAACACAGATTTTTGGGATACCCATAAGAGATAGAGAGGGATTTAGAAAT	LG07	1.2	A	A/G	nn	np
RAD14527	AATTCATCACTTTATCTCTCAAATAAGCCCTTGACATAGACCATGCCTTTTTCACTAAGTTGAAGCTCCTTCC	LG07	1.23	CC	AT/CC	nn	np
RAD111060	AATTCTTCTTATTATTATTAATAAAATTGAAATTACACAGAAGACCTAGTCAGGAAGATGGATATGAAGGAAA	LG07	1.23	C	A/C	nn	np
RAD126548	AATTCCTTTGCATATAGATTAGCTGCCATAAGGAAATATTTTCAGTGATTTTTCTGAAATTTTGATTGTTGTT	LG07	1.24	C	A/C	nn	np
RAD157309	AATTCAACGAAACAAGAAACCAATTAAATATATAGAGGAAGAAGTAAAACTTATGGCCTTACTGTTATAATCT	LG07	1.24	A	A/T	nn	np
RAD74756	AATTCAGATCGTTAATGGAGGAATCAAAGACAGATCATCACCACCATGATTCAGATCCGAGCGGCGGCGATAA	LG07	1.27	A	A/G	nn	np
RAD45842	AATTCTAGTTTAAAAAAGTCATCTTTTTGTACAAGTAGAGCATTGAGAGTCAGCTGCAGTGGAGGAATTGTGG	LG07	1.31	G	A/G	nn	np
RAD142406	AATTCTTATTTGCTTTTGAGTATAAAATTTCATATGAGTATGGAAGGCTAAATTTCTCATCTAGGATTTTGAT	LG07	3.37	A	A/T	nn	np
RAD107985	AATTCTTCTCTCTGTTTATATGGTGTATATAGTCGTAAACCAGCAATTAGAAAAGGAAAAAGAAGAAAAAATT	LG07	3.52	CA	AG/CA	nn	np
RAD101619	AATTCACGATGTAAAGTTGGGGGTTCTAAAAATTATTCTTTTACTGTTTTAATTCATTAACGGTATTTAGGAA	LG07	3.53	A	A/G	nn	np
RAD158500	AATTCATAGTCCCTGGGTTTGGACCGTTATCGGCTTGCCTAAAGTCAGCTTGATCTGGCATCTGAACAGGGTT	LG07	6.09	A	A/C	nn	np
RAD168650	AATTCATTCTGTGTACCATGAATCTTTTATTGTGATCTTTAAACCATTGCAGTGGTGCCTGTGCTGATGTTAA	LG07	6.13	A	A/G	nn	np
RAD192418	AATTCGGTGATTTTGAGCGTGTGATGTACTTAATACAGAATACAGTTGCATTAGAGAAAATTATTATCAATTG	LG07	6.25	G	G/T	nn	np
RAD88199	AATTCATAAGCTTGGGTCCATGAAGCAGTCGGGTTCCCTTTGCTCAAAAGACTGAAACTTGAGTTCACATTCA	LG07	7.24	G	A/G	nn	np
RAD47224	AATTCACTCTGGGAGGATATTGTTGGTGTCTGAGACTGGGCCTAGAAGAGTCAATACCACGTGGATTTTGCAA	LG07	7.26	A/G	G	lm	ll
RAD139455	AATTCTGCATACAATAGAAAAGATAGAAGACCCATCTTATTCTACTCAAATGAAGCTCTCAAAAGATTATCCT	LG07	7.28	GA	CG/GA	nn	np
RAD149585	AATTCTTACTACAATCTCGTTAATCTACAACATATACAATGATTCTACTTGTAATCCAATTACTAGCCCTTCC	LG07	7.33	C	C/G	nn	np
RAD45737	AATTCTTTACAAATCAAATATCAACAAACTATATGAAAAGAAATTTTAAAGCTAAATAAATTACAACAATAAA	LG07	8.06	C/G	C	lm	ll
RAD154917	AATTCAAAAACTAAAGTGATTCAATACATTTCATGAATTATATACTGCAGGAGAAATAAGATAAACAGATCTC	LG07	8.09	A	A/T	nn	np
RAD173830	AATTCACCGATTAGCATTCACACAGCCTCCAACTTTTAACTAGCGTAGCAATGGAGATGGTCCAGTAGCAAAA	LG07	8.15	C	C/T	nn	np
RAD18497	AATTCAGAGGAACAAAATACTAAAAGACCTAGTGTTAAAAGAAGTCTTTCTGAGAAGATTTCTATTGGTGGTA	LG07	8.58	A	A/G	nn	np
RAD65715	AATTCCTTAACCCACTGATGTCGATTCCATCACACGATGGACCAGAGCCGTCATACCAAAGAAGCAGTAACGA	LG07	9.44	CG	CG/GA	nn	np
RAD27698	AATTCATCTTGTTCTATGATTAAGTCTAGGTACAAAAATTAAACGTAGTAAATATGATTTATGACATCATGTC	LG07	10.27	G	A/G	nn	np
RAD17921	AATTCTCACACGACTGGTACGTGGATCGGAAAGTGGGATCAAATTGCAATTTTGAATAGTTTATTGGGCAAAT	LG07	10.64	C	A/C	nn	np
RAD107406	AATTCTTTATTCTATTTTATTTTATTTTTTGTATTTGAATACATCATCGTAGAATCTAACAGCTCAACCAAAA	LG07	10.85	GT/TA	TA	lm	ll
RAD141865	AATTCATCGTTAATTTACAGAAATTTCATGGTTTAAATTTCAAATGAGACAACATTTAGTCAGCTTCATCTTC	LG07	11.2	C	C/T	nn	np
RAD122160	AATTCCTGGTCACTCTCATTTTACCGTAGGAGAGTTCAGTAAAGATCATATTATTTGTATTTATGCCTCTGAG	LG07	12.15	A/G	A/G	hk	hk
RAD922	AATTCTCAATTCTTATTTTCTTCTGATGGTAGATCCTGCTTTCTGGTGGTCTCTGCAACTTGTCTGAAGAAAG	LG07	12.47	C	A/C	nn	np
RAD129359	AATTCTGCATATATTCACTGTGTAGCCTACCATCATGTAGATGGGATTTGTTGGTTAATTTTCTTATATGTAC	LG07	13	CGC/TGT	TAC/TGT	ef	eg
RAD140099	AATTCAGATTATGGGACTTTCAATATCATAATGACTACAAACAGTGAATGGGGTTGAAAATCTTTGGATTTTC	LG07	13.29	AT	AT/GG	nn	np
RAD173340	AATTCTGTCCTTTCACGGTTTTTTGGTGGATTGTTGGGTGAGACACACTAAACAGGTCTTAATCAAAGTGCAT	LG07	13.52	C	C/T	nn	np
RAD43894	AATTCACAACCGCTCCAAACCCATTAAGCATGACATTGGCATCGTCACTGGTCTGCTCTTGGAAAGCATAAAG	LG07	13.67	A	A/G	nn	np
RAD91110	AATTCAAGAAAGATTGAAGTTCATGTTGTGGTCAGTGGCTTCTAATGCTCTTCCTACAAAGCAAAATATTACT	LG07	13.73	GC	GC/TT	nn	np
RAD58827	AATTCAATTGGTATAAATCGCTGCATTAAATATTCCCTATAATTAAGAGTACAATTTTTTCAACACAAAAAAT	LG07	14.08	A	A/G	nn	np
RAD70497	AATTCTACATCACATAATTGATCATGAACGTCCATTAAAAGAACTTCAAATGGAAACTAGCGGAAGGAGTGAA	LG07	14.85	C	C/T	nn	np
RAD95171	AATTCAACAGTAATTTGAACAACTCTGATCGAATACCAAGTCTGGAACAGAAATAAACTTCAGAAGAAAGCAG	LG07	16.39	G	C/G	nn	np
RAD192665	AATTCTAGGAGTTATAGATGAACAAACCAATAGGAATAAAGGAAAAGACCAAATTACCAGCACTTGAATCTGT	LG07	16.8	GA/GC	AC/GC	ef	eg
RAD33691	AATTCGCTGTATGATTTTTGGATTCACTCAATTTGGATTGAGCCTCATCTTTACAAAAACCACTACTAAGCTA	LG07	17.15	A/C	C	lm	ll
RAD130846	AATTCACAATTGTAGCAAATTCAGGACCCTGAATCACAAAAAATCAAACTTCTCACCGTCATGATCAAAAAAG	LG07	17.54	C/T	C	lm	ll
RAD142439	AATTCAAGAATGAAGTGATTAGATCTGTTACACTTGATTTTAATAAGAAATTTGGTTTGAATTTAGAAGAGAA	LG07	18.79	AC/GT	AC	lm	ll
RAD171478	AATTCCCGAGACGGGTCCTCTGTTCTTGCGGAAGTTCCTTATGCAGGTCACCAGTATCGCCGTGTTCATCCAG	LG07	19.44	C/G	C	lm	ll
RAD133629	AATTCATGGTGCATTAATAGAAATCATTAAACAAACTCAACCACGCGTCTAAACTCTATACGCCAAACAGCTA	LG07	19.72	A/G	G	lm	ll
RAD138143	AATTCGTTAATTGTGTAAGCACTTTTTAAGACAATTAAATATGAACCTCAAGTTCGTGTTAAATGGATTGGTG	LG07	19.97	A/G	G	lm	ll
RAD121795	AATTCTAGGTGGCTATCTGGCTTGTGGAAACCTAATAGGCTTGAAGGTACTGTAACAAAGGTAACAGTTGGAT	LG07	21.56	A/G	A	lm	ll
RAD118347	AATTCTTGAAGTGGGAATAATGCATTTTTTGGCTTATGTAACCTTAAATTTTGGGTTGGCAGGATGCCTGTGG	LG07	21.93	C/T	C	lm	ll
RAD184944	AATTCACAATCCGATTGATCGAGAAATTTTAGAATCCGATTGATTTAGTACTAAATGGGGCGGTTATTCAATC	LG07	23.58	C/G	C	lm	ll
RAD166517	AATTCAGTAGTGGGACGCCTGAGCATTTTTTGTCTTCTGTGATAAAAATAAATAAACAAAATGGATGGAACAT	LG07	23.82	A/T	T	lm	ll
RAD23401	AATTCTGTTTTTTTATGCTAAGAGAAGTTAAGATTGAGGTAGTTGTCATACACATAAAGCCTCAAAGTTTTAT	LG07	24.01	T	A/T	nn	np
RAD84996	AATTCACCGCATATTACTTTTGCAAAGTAAGGCAATGGAACTAATCTTCATTTAAAGTTTCAGTAAAGCTTAT	LG07	24.29	A/C	C	lm	ll
RAD190286	AATTCTTATGTTAGAATTTTCTCGATTAGTTCTGTATTATTTAATAGATAAGATTTGATTATGTGTTAGTGGT	LG07	25.35	AT/TC	AT	lm	ll
RAD53259	AATTCGCACCAAACACTCCATCGTCAAATAAAAATTTGTGTAAAAAAAATGAACTTTCTTTCTTTTAGCATCC	LG07	25.55	A/C	C	lm	ll
RAD104130	AATTCTGAACGAAAAATCAATTACTATGAAACATAACAAGATGAATTTAAATTAAGCTATAGACCTTTTGAAA	LG07	25.95	C/G	C/G	hk	hk
RAD59569	AATTCTTTTTAGTGTTTTGCATTATGTGTATTATATAGTAGAGAAGTTCTATAGTTGAGTTGGGATCCTTATA	LG07	26.03	C/T	T	lm	ll
RAD190610	AATTCTAACCAAGATGACCCTTTCCTAATATTTTCAAATATTAAGGCTATATATTAAGCCAAGTGGTGCCAAT	LG07	27.65	A/T	T	lm	ll
RAD85522	AATTCAATTGTTCTGTGTCAATTATACAGTAAGTACTTGCCTGTAGTATGATACTTGAACTTACATCATAATT	LG07	27.76	T	C/T	nn	np
RAD13236	AATTCTCAAAATAGGAAAGCAACAAAAAACCACCAAAAGTGGAAAAATAATCACACAGGAGAAAAATTCAAAA	LG07	27.95	A/C	A	lm	ll
RAD161987	AATTCTCTTGGAGATTGACTCAGCACTACGGATTGCGATCAAGATCCTGGCATACAGGTCTTTTACTGCAGCC	LG07	28.2	G	A/G	nn	np
RAD181015	AATTCTAATTTTTTGTATATTATTTCTCGTGGATATCAAATTGTCAGGTACAATTGTGCTGCTTAAATATAAT	LG07	28.23	G	A/G	nn	np
RAD39826	AATTCTTTCTCACAAGTAATTTTCTGTATGAATAGTGATCTGAATATGATTGAGAAAATAAGCATTTAAATAG	LG07	28.41	GA/TC	GA/TC	hk	hk
RAD56759	AATTCATCCATCACTTTGGGTATAAAATTTTTGGTTTTGTATTTGAAATTTCCTCAATCTATATCAACCATGA	LG07	28.52	AC/CA	CA	lm	ll
RAD96080	AATTCCCCATAAAGAAAGAGGTCAAATTTTCCCGTTAGTTGTCTGTGGTTAAGAAGAATATAACAATGATCAA	LG07	28.55	T	C/T	nn	np
RAD141580	AATTCTTGCAATGGTGCTCCCTCTCTCCCTCTTTCCCTCTCTTTTACACACGTCAAACACACAATCTGTTTAT	LG07	28.77	CG	CG/TA	nn	np
RAD160327	AATTCTTTTGGAAGATGATTAATTCATGACACATAATAATATGGTAGCATATTCCACATTCCTGCCTAAATCC	LG07	29.08	A	A/T	nn	np
RAD11424	AATTCACACTTTTTAATGTTTATGTACAATTTGTGATCCCTAAAAGCTTGGAAAACCAATTTTAAATGCCCCA	LG07	29.15	C	C/T	nn	np
RAD73162	AATTCTTTTGACAGATTCCAAGTGGGGTTATTGAGTTTTCATCCACATGTGGATTTTGCACCATCCATGCTGT	LG07	29.44	C	C/T	nn	np
RAD92410	AATTCTATCACATTTGAATTTTATAATAATGAACATTAACTGTTATTCATTGCATGAAACAGGTAATTATTTT	LG07	29.78	T	C/T	nn	np
RAD68727	AATTCTCTTTGTTCTCTTAGAACACCTAGGACACCAAATTAAAAACAAGTGTTCTAATTTGACTTATCAATAG	LG07	30.33	A/G	A/G	hk	hk
RAD166812	AATTCACCATCATTATGGGTTTATGAATATCCAATGTCACATGGTGTCCGGCTCTAAAACCAACAAGCCAATT	LG07	30.44	T	G/T	nn	np
RAD8613	AATTCTTTTACTTCGTAAATTAAAAATTGAAATAATTGGGCTTGGCACCAATGAAATCATGAATTTGATAACA	LG07	30.57	C/T	C/T	hk	hk
RAD124050	AATTCTTGGTAGGTAGATACTGGAGCAACAATTCATGTTACTAATTCATTGCAGGGGATGATAAAACAAAGGG	LG07	30.78	GA/GG	AG/GG	ef	eg
RAD74874	AATTCAATAGGCTAATTGTTTGAAAGTCATTCACATCCAAGAATCATGCAATTGAAGTTACAACTTTAATCCA	LG07	31.27	T	A/T	nn	np
RAD111934	AATTCAGAGAAAAACTAGTTACAGAGAATAAGTCAAAAAGGGCTAGACACAGAGACAGACAAAATAGAGGGCT	LG07	31.42	AG/TA	TA/TG	ef	eg
RAD97802	AATTCTTCAGAGATTTGATATGCATAATTGTTCTCTTGGAAATGTACCCGCCACGAAAGATAAAAGATTTTCT	LG07	31.62	AC/CC	AT/CC	ef	eg
RAD22282	AATTCCTAGAAAAACTCCAATACAGACCATTTATTCATTAATTACTAAAATTAACTAAAAAATACTTAAGTTT	LG07	31.63	GA/GT	AA/GA	ef	eg
RAD86839	AATTCAAACATCAGTCGTATATTCGGTTTTTAGTACAAGAATTATCTTTCAGACAACATATGGGAAAAACGGC	LG07	31.78	T	C/T	nn	np
RAD158137	AATTCAGGCATTAGACAAGGAAATGGTGTTGGTCTCAGGGGATGGTAATAGTCTCTCAGTTGCTGGACAGATT	LG07	31.92	G	G/T	nn	np
RAD136344	AATTCATATAGTACCTATATATAGATATAAGATAAAATGAGAGAATTTCTATATACCTATGTATAAATTTAGA	LG07	31.99	C	C/T	nn	np
RAD16956	AATTCAGAACTTCCGTACGAGAAAGCAGTCAATTTTGCAATTAAAGTGTTCCTGAAGACGCTGTTAATTAGAC	LG07	32	G	G/T	nn	np
RAD112694	AATTCTTCAATATTTACGTGGCACTATCATCTTTGGTTTTTGTTACCTTTCTCAAAGCTTACTTAACTTTACA	LG07	32.15	C/T	C/T	hk	hk
RAD93742	AATTCTTTATTTTATTTTATGTTTTTGGGAGATGGAGACAAATTAATTCAGAGTAAGATATTTATTTACTATG	LG07	32.19	C	C/T	nn	np
RAD94514	AATTCAGTCTGAGTATGGTTATGCAAGAAGCCTGGCTCGGTTTGCTGCAAATCTGGGATCTGTAGCTTGGAAA	LG07	32.9	G	A/G	nn	np
RAD107235	AATTCATCTAAGAATGTCTATAGTTTCTCATCTTGTTTTCTTATTTTTTCTTTTGTTGTTTTTGATTTTCTCT	LG07	33.54	G	A/G	nn	np
RAD140361	AATTCAATGAATGAAAGATGGAGTTGCTGACTTGAGTGGTGGCTAATTTTCAAACTTTTCCTCCAAATTTGGG	LG07	33.68	C/T	T	lm	ll
RAD43129	AATTCACCGGTATGCTAAATTACAAAGTTCCATTTCGTAACTTTAAATTTATCAATCACCTTATTTCGTCTAA	LG07	33.87	G	A/G	nn	np
RAD24195	AATTCTTGATTATTATTATTGTTATTTAATTGAATTTATTATGCATAATCAAGGTGTTTCATTAAATTAATTG	LG07	33.95	G	C/G	nn	np
RAD155617	AATTCACTTTTACAAGGACTTCAGATATTTGCATACCAAATAAACAAATGAATTGCTAGGAAAATTTTTGAAA	LG07	34.3	C	C/T	nn	np
RAD89746	AATTCTTTTAGAATTATTATGGCGATTGTAGCTTATATGACTTGGAGTTGCATCAGATGGATGCTAGAACTAC	LG07	35.11	CT/TC	TC	lm	ll
RAD43794	AATTCATAAGCTAGGTCATGCCCATTTCACCAAATGACGTGTCCTCGCCATTCCAAACAAGAAAAAAAATGAG	LG07	35.12	G	G/T	nn	np
RAD88536	AATTCACACAATTTGAATGAGCAAACAATGAACTAGAAAATTATTGTTCTCTGTTTTAAAACATACATACAGA	LG07	35.35	G	G/T	nn	np
RAD194140	AATTCCCAAGGAAGGCCAAATCCACGAAATGAACACCAAGGAGGTTAAGGTCAAGGTCGAGGAGGCCACGGAC	LG07	35.49	C	C/T	nn	np
RAD76200	AATTCAACGATTTGTGTTTACACAGCACTAAAAAAAATTGAGTATTTATTACAATTGATAAATTTTATATGTA	LG07	35.56	A	A/C	nn	np
RAD41945	AATTCTAGAAAAGTTTTTTTATGCTACTAAAAATTCTATTATTTAATGGTGTGAACCCAATAAATTTTATTGT	LG07	35.95	A	A/G	nn	np
RAD155713	AATTCCAAAGTATTCACTGGAGATATTTATGCTAACTGGACTTGAACAGATAACTTCCCATATTAAGCCCAAA	LG07	36.31	T	C/T	nn	np
RAD124734	AATTCACATTCTTCCATACTTCATCAAAAATAAAGACAAAATTAGGGAGAAAAATTTAGGCTATGTACCTTTG	LG07	36.48	G	G/T	nn	np
RAD77989	AATTCCCCATCCAAAATCAACAACAATCATAACAACAACAAACTATATTACAATAGTGTTACTATCAGCATCC	LG07	36.58	A	A/G	nn	np
RAD50628	AATTCTTTCACAAAGCTTTCATCTTTGGTTGGGTTTTGTGAATTTATATGCTTTATGTTCGTCAATACTTAGA	LG07	36.66	A	A/G	nn	np
RAD153803	AATTCTTTGTTTGGTCGTTGCAATTACATTTCAGAGCATAATTTTTGGATGTATGCTCTAGCGGTGGTAACTG	LG07	36.7	C	C/T	nn	np
RAD29339	AATTCAGTGGATTTCTAGCAATTCTGGCACTGGTTTCTAATGAAATTCATGGTGTTATTTTTATCTTTTTATG	LG07	36.74	G	A/G	nn	np
RAD70832	AATTCTTTTCACATTTTTTTAGTCCAGCACTTTTAGTGCATAAGCACATAAATTTGAATTTTATGCAAATAAA	LG07	37.06	GA/GC	AA/GA	ef	eg
RAD131856	AATTCTTAATTACGCCTTTCTTCTTGTACTGTTCCTTCCGGCATGGATTCTGCAGTAAGAAAGAGAGGAAGAA	LG07	37.18	A/T	A/T	hk	hk
RAD197014	AATTCAAATAAATGGAATCTAATCTATAGTCTGAAAAAGAAAAAACATCAGCTTTATATCTAATCATTAAAAT	LG07	37.47	TC	CA/TC	nn	np
RAD179449	AATTCATTAGTAGCGCTTTATTATTTTATTTGTATGATAATTTATATCCAATTTACAAGAAAATCCCACTCAA	LG07	37.5	A/G	A/G	hk	hk
RAD72267	AATTCATAATCTCTTACCATCTGGTCCAGTTCTTATTAATTCCAAAATCTTCTTTGTTAATTTGCTTTATTTT	LG07	37.51	A/C	A/C	hk	hk
RAD107297	AATTCCATGTTTTTTGTAGGATAACACCTCAAGTTGACTTAATTGTCTAAACGTAACATCCTTGTAAAAAATA	LG07	37.75	CA/CT	CA/TA	ef	eg
RAD60293	AATTCATAAGACCTTTCAAACTATTATTTACATGATAGATCTGCATGTGATTGCATCGCAAAATAAAAATAAA	LG07	37.86	CC/TC	CC/CT	ef	eg
RAD77866	AATTCTTCCTTCATGATTTATACATGCATTTCCTACACGATGTGTACTTAGCTTGATATGTATTTGATTCTAA	LG07	37.95	A/T	A/T	hk	hk
RAD158319	AATTCTTTCTCGCAAATAAATTTTTGAATAATATCTAACCTGCTTTCTCATTGAAAAATAAACTTTTAAATAG	LG07	38.21	A/G	A	lm	ll
RAD113801	AATTCACACTTAGATGACAATGAAGGCAATCTAGATCCTCGAGTTGCGATGCATGCTTCACAATTAAGGATAA	LG07	38.27	CA/CG	CG/TG	ef	eg
RAD122555	AATTCTTTCTCAAAAAATAATTTCTGAATATTATTAAAGGTGCATTCTTCCTCAAAATTAAGCTCTTAAATAG	LG07	38.46	C/T	T	lm	ll
RAD122119	AATTCAAGTAACAGCCATACAAATAATTATAAATTCTTCAAGTTTAATAATTATCCACGCTTTCAAGATGCTA	LG07	38.52	AC/GT	GT	lm	ll
RAD124297	AATTCTCTTTGTTCTTTTTGAATACCTAAAACATTCAATAGAAATCTGTTATTTTAGTTTGACTTATCAATAG	LG07	38.54	AT/TC	AT	lm	ll
RAD194440	AATTCATTAAAAGAAATTTCATGGAAGCATTATATAGATGTTCCGTACGGGGATCATGTTGAGGACACTACGC	LG07	38.54	G/T	G	lm	ll
RAD127189	AATTCAAGAAGATTTGAACCCATTCCATGTTGCCCGGAGTCCATATTTGCACCAAAACAGCTACCCGAGTCCG	LG07	38.57	A/T	T	lm	ll
RAD104442	AATTCTATTATTTTTAATTTTAAGAGAAAAAAGGTTAAGTTGGAACCGTTAACACCAAGGGAAGTATTTAGAG	LG07	38.62	C/G	C	lm	ll
RAD62027	AATTCAATGGATATTTTATCCCCTTGAAAAGATGTTCTAATCAATCAAGCTAAATGTTGCAAAATCTTTAGTA	LG07	38.82	C/T	T	lm	ll
RAD103659	AATTCAAGAAGGCATATCCTTGCCCCAGTGGTAACTTTATCAAAGATCCTAAACCCTGGAATGTTGACCATCC	LG07	39.34	A/G	A	lm	ll
RAD129680	AATTCTCTTATTCCTCAGCGCTAAAATTCACATGTCCAGACATCAAGAAATTGAGCAGCCCTTTCCGATTTAC	LG07	39.34	AT/TC	TC	lm	ll
RAD105326	AATTCTCTGATACCATGATGGAATTTGGTGTAGGTTTATGTTGTTGTACCCTAGAGCATAATCATTCAAGGTG	LG07	39.37	C/T	C	lm	ll
RAD151670	AATTCATTATGCCCTGCAAGATTGATCTATGAAGCTGAAATTGTTTATAGGAGTTTGGAGACAGCGACTTAGT	LG07	39.37	C/T	C	lm	ll
RAD144340	AATTCTCCATCTTTATATCGAATAAAGATGCATGGAGTAGTTTTGACGTCAAGTTTTTATTTGAGCTTATTGG	LG07	39.37	C/T	T	lm	ll
RAD139056	AATTCATCACTACTCTCTTTTAAAGTTTAAAATTCATCAGAGTGACTATCTGTCAGTTTCTCCACTTAACTTT	LG07	39.38	CG/TC	CG	lm	ll
RAD80118	AATTCATGACCATGTTGGATACCAGAAGTAGGCCACTAAATAAAACACCAAATCAAAGTTATTAACAAAACAG	LG07	39.4	A/C	A	lm	ll
RAD169333	AATTCATTAAAAGAACTTGATCATCATCTTGATTGTCCCATAGTTTGGAGTGATAATACAGGAGCTGCTGCTC	LG07	39.44	CA/TG	TG	lm	ll
RAD72161	AATTCTTCAACAAATATCCATGGGGTACTTTTGTTGGGGTGAGAAGGTTATGACCAAAAGCAAGCTAGCTTGA	LG07	39.45	A/G	A	lm	ll
RAD52960	AATTCAAGAATAAAAATTTAGAAAAATAAATTCAAACATGAATGAGAATCAATTTGAACAAAATTAAAGAATA	LG07	39.47	A/G	G	lm	ll
RAD143338	AATTCAAGAGTCTGTTTGGTCATGTTTTCTATTTTTTATTTTCGAAATATTGTCTTTAAAATAGAAAATAAAA	LG07	39.48	C/T	C	lm	ll
RAD43087	AATTCTTTGAAATAATCTAAAACTTGATCTTGCATATTTAGGAAATAAACCCACACCTTTCTAGAAGCATCAT	LG07	39.51	C/T	C	lm	ll
RAD115193	AATTCCCTTGCCTTGGGAGCTCCTTCAACCGGCATTGCGGATTTTGGGTCACTGTTTGTTGGCTCCACTCAAT	LG07	39.87	C/T	C	lm	ll
RAD130271	AATTCATTGTTGGCATTGGTAGTCTTAATACAGGTCTCCATGGGTCAACGAGGCTCTGATACCAAAAGATATA	LG07	39.92	G/T	T	lm	ll
RAD147515	AATTCATGCTATGGGGCTCTATATACAAGATTAAAGGTCATACAGTTAGTACATATTGATATTCATAACTTTA	LG07	40.64	C/T	C/T	hk	hk
RAD103853	AATTCTTTTCTTACATCTTTTTCACATACCAAACGTGCCTAGGGGATAAATATAGTGAATTTAAATTCGATAG	LG07	40.8	AAC/GGC	AAC/GAT	ef	eg
RAD60975	AATTCAAAAATATTTGAACCCATTTTCCACAGTCCGGAATCTATAAATGTACAAAAACTGCTACACGGGTCCG	LG07	41.84	C/T	C	lm	ll
RAD84836	AATTCATATATTATAGGGGTTATAAATTACACATCTTCTGCAATTGATTCGCATATATTTCGGGTTTTCAATA	LG07	42.59	A/T	T	lm	ll
RAD166072	AATTCTTACAAATCTTAATAGTTGAACTATCACAATTCTCCATGCACACCCATTCTCCAAAATCTCTCTCTCC	LG07	42.92	TC	GT/TC	nn	np
RAD127118	AATTCTATTAACAATATTATGATGTTTTATATGTAGCAATTGGTTATATCCAAATTACAGGGGAAGTTTTATT	LG07	43.69	C/T	C	lm	ll
RAD120461	AATTCTCTTTGTTGTCTTTGAACACCTAAAACAATTAATAGGAATTAAGTGTTTTAATTTGACTTATCAATGG	LG07	43.93	A/G	A	lm	ll
RAD45158	AATTCAAGAAATTCAAAAGTTGTCTTTGCAAAATAATAAGAATTATATTACAAAATAAGTAGAAATTGAGAGA	LG07	43.96	CG/TA	CG	lm	ll
RAD76053	AATTCATTGCTTTGGATAAATGTGGTGAAAAAATTGAATGGTAAATCTAGACACATACATCGTAGGCAAAATA	LG07	44.61	A/T	A	lm	ll
RAD118790	AATTCACATGGTCTGTACCCACCTTCTCTTTGGATTGTGCACTTGCAGTTTGCAACAGGATGGTTTTCAAATC	LG07	45.98	A/G	G	lm	ll
RAD2266	AATTCTTGAGAGGGTGCACACGTTTATCTGTTTGTAAGATTGATAAGATTGATAAGATTTCGAAATTTTCGTC	LG07	47.18	TG	GT/TG	nn	np
RAD135863	AATTCAAAATCTAGGTGAACCACATTCATTGTCAAATTACCGTCAATGTCAAAATTTTAAGTTGTCAGCCCAA	LG07	47.47	GG	CC/GG	nn	np
RAD170039	AATTCACGGATAGCACACTGGAAAGCAACCTTGTGCACAAAAGGTACAGGCCTTGAACCCCTCAGATGAATTT	LG07	52.18	A	A/T	nn	np
RAD137576	AATTCTAAATTGCTCAAACGTTTTATGCGGTGCCAACTTATAAGCGATATGTTTACAATTAGAGCATGTTTTG	LG07	53.45	T	A/T	nn	np
RAD192259	AATTCAGATTTCAATTTGGTAACAACGAGCTATTACGGCAATTCAAACATCACAATCCAGAATTACACAATCT	LG07	53.82	CC	CC/TG	nn	np
RAD63945	AATTCTATGATAGCCTTTGAGACTGACCATACCATAAATTTAGATAGATCTTTCTATTGTCCTTTGGTAATTA	LG07	57.69	C/T	C	lm	ll
RAD169079	AATTCTGTTAGGGGATGCAAACTCATTTGTCTTTGCTCTCAGCCATACTCATCAATTAATAAATTGATGTTTC	LG07	69.45	C/T	T	lm	ll
RAD168280	AATTCAGAGGATGCTCCTGATATGCCTGAAGAAGTGGTAACTTTGTCAACTATACTAGTTTGCCTTGCTTGCT	LG07	69.73	C/G	C	lm	ll
RAD190396	AATTCAGTGTGTGCTTATGGACTGTTTCACATTGTACGATGAATTTTGTGTTGATCCGAGAAAATTCCTCTAC	LG07	70.5	A/G	A	lm	ll
RAD187615	AATTCCAATCTACAACTCCCAAACCAAACTTTAAAATCCAATTCGCTGAATGCTAAATTTTTGTATTATGATA	LG07	72.63	G	C/G	nn	np
RAD186246	AATTCAAGAAAGAGCGGCCTGCCGTGGCAGCCCCAGCCGATGGTTATGGGGTTGGTGATACAGGGCCGAAGGA	LG07	73.35	G/T	G	lm	ll
RAD198266	AATTCATGGATATGTTAGGTATGCTCTTTGTTTTAACTTATAAATGGGACATGATGTTAGGTGTAAAATGGTT	LG07	74.42	A/G	A/G	hk	hk
RAD109438	AATTCCTTCCATTCATCGGTAAGTACAAAAACCGGGTCATCATCGTCATCATCATCTTCCTCTTCGAACCCAG	LG07	74.99	A/C	A/C	hk	hk
RAD119329	AATTCTCTGCTATAGTTATCAAGAATTACCCCTCAAAGGTTGAAGCTTGAAGGGTCTCAAACATTGTTAGTGT	LG07	75.09	AA/GA	GA/GT	ef	eg
RAD181474	AATTCAAAACACGATTCACATGACAAATTGTATATATATGTAGACCAAAGTAATTAAAATAAACAGTGTAATA	LG07	75.26	CT/TA	CT/TA	hk	hk
RAD66358	AATTCTCTCTTAAAATTCAATCCCTTTGTTATCTCCGCCAAAAATTCCATATACATTGTGATCTTTTCCTTTT	LG07	75.34	CG/TT	CG/TT	hk	hk
RAD111012	AATTCTTCGTAGAAACTAGAGCTTTTAGAAACAACATAAAACACTGCATTGCGTTGACAAAGTGCAAACAAAA	LG07	75.53	CC	CC/TT	nn	np
RAD120766	AATTCTCTAACATATAGGATAAGGCCTGTGGTAGAAATTAAATTTCCAATATCCTTATTAATATAACAACTAA	LG07	75.72	TT	AG/TT	nn	np
RAD100178	AATTCAATTGTGATTCACTTAATAAGTCATTTTTTGGGTTGAAATTTCATGTGCTTTCTTAGTCAATAATTCA	LG07	75.98	G	G/T	nn	np
RAD158971	AATTCAGCAACTCAAATAGCAAAGGGAAATTTAAAAGCTTTTCCATTATATGGTAAAAGTTGGGGACGTGTGG	LG07	76.42	AA/GG	AA/GG	hk	hk
RAD108208	AATTCGCTTTTATATAAAAATACAAACTTTATCTGAAAGAAATGAAAATGCAGATGAAACCGCGAGAAAGATG	LG07	78.89	GA	CT/GA	nn	np
RAD172541	AATTCCATGTAAATGATGCTATATGAAATGATTGCTTCTCTCCATGACAAGGGTGTCCTCTGTATTGACTCAC	LG07	78.89	TT	CG/TT	nn	np
RAD110030	AATTCGCATGCTCTGTCATTTCCGGAAACGATCTTCCGTACACAGAACCTACTTTATCCTCCCTTCCTCACAT	LG07	78.94	C	A/C	nn	np
RAD127101	AATTCAGAAATTGTGGTTCGAATTTTTCCATATGAAATCCCCTATTATTGACTCAAAAGATCTTATGTTGAGA	LG07	78.94	A	A/C	nn	np
RAD126010	AATTCCTAACAAAAGGTACGCTCTTCGGCCAACCGTGGGACCCGGCTAGAGCCGAGTCATCGCCTGCTGCGTC	LG07	79.06	CC	CC/GA	nn	np
RAD3121	AATTCATATGTCAATTAAATTTTAATTGCAGACGGGGACGGGCCATTTTTCACCTATTGGTGGTTATCATGCT	LG07	79.19	C	C/T	nn	np
RAD143901	AATTCGTCTTCTGGGTTACCTGCGACATAGAACCTCTATGCAATACATACAAAACAACCACAAGCAACCAAAA	LG07	79.19	A	A/C	nn	np
RAD73805	AATTCCTGCCAGTCTTCTCAGAGATATCTTGTCATAAAGACTGCCGTCTCACCTTATAATTTGCTTATTATCT	LG07	79.5	G	A/G	nn	np
RAD179204	AATTCTCTTTCCCTCGTCGACATTAGTGCCTTCAAGCCGAACAACCACTGGAACTTGTAGAGCAACCTGAGTG	LG07	79.52	G	G/T	nn	np
RAD159229	AATTCCTACTGACAATAAGCCTGTTGAGGGCACCAAGTGCTCCAATACTATCAGGAATCTGACCCAAAAAATC	LG07	80.88	CA/TC	TC	lm	ll
RAD186823	AATTCCCAAATTTTTCCACATCCTTTTATCTCTATTTAATACCTGGACTTGTCGTATGGCTGCACCAAGAGAG	LG07	82.77	CT	CT/TC	nn	np
RAD181250	AATTCACTATATAACAATTAATTTGCCAAACGATTAAAATAAAAAGAAGCACCTATTCTATACGATAAAATTT	LG07	83.17	T	A/T	nn	np
RAD133414	AATTCAGTACTTGTAAATACCTGAAAGGCATGGCAAGGTTGCCATGATGATGTTTTGCTACTTGTCATGGCAC	LG07	83.25	C	A/C	nn	np
RAD195749	AATTCGCCAGAACGGAAGGAAAAGAAATTCCAGTCCTGGAATCGACGACCGAGTTTGAAGACTCGGCCAGCGA	LG07	83.35	A	A/G	nn	np
RAD176517	AATTCAAACAAAAAGGAATATGGGTTTTCAACAATTTCGAAAAATAAAGCAACTTATAAGCGATTCATGTAAA	LG07	83.78	A/C	A/C	hk	hk
RAD127968	AATTCATTTACAAAGGCAGTCCTAGTGGTTTGTTGAATGTGGAAATGAGAAGCGATAGTGTGAATTAAGGCAG	LG07	84.51	A/C	A/C	hk	hk
RAD197125	AATTCGCACCTAGAAAATTTAATATTCTAAATAGTAAAAAGTAATAACTTGTTATCCGCTCTGTAGAATATGA	LG07	84.56	T	C/T	nn	np
RAD44362	AATTCAACCATATTCAGAATTTATGTTTAATGCATACGTACATAAATATAATGCATAATTGTTATTTCAAAAA	LG07	84.82	AAT/GAA	AAT/GCT	ef	eg
RAD144706	AATTCCAAGAGGGTCGTCAATTATTTGAGCCTTAAAGACAAGCAATGACATCCTATCCGTTTCATTATTTCCT	LG07	84.93	A/G	G	lm	ll
RAD53307	AATTCAGTTGGATGGGTCATGGGGTGGTAAGTTTGAAAAAAAGAAAAAGAAACAAGGTAAAATTGTGATTGCA	LG07	85	A/G	G	lm	ll
RAD129214	AATTCTTAAGATCATAGGTATATGCAGTGATTTATTATTAACAGCACCTGTTACTACACAGTAAGTATACCTT	LG07	85	G/T	G	lm	ll
RAD168483	AATTCGTAATTAACAAATGATTACAGGTAATAATCTCAGATTTTAAATTAAAGATCTGGTGTGAAAATTCACC	LG07	85.13	AC/CT	CT	lm	ll
RAD183153	AATTCGATATTACTTTTTGACAGCTCTAAAAGAAAAAGAGTAGGCCACAAAAAAGAGAGATTTCAAGAACAAT	LG07	85.15	A/C	C	lm	ll
RAD84357	AATTCAATTCTTCTGACACTGCTTGGGCAACTCAGATTAGAGGGGACCAATCTTATATCAGAAAAAAATACTC	LG07	85.17	AG/GC	GC	lm	ll
RAD112180	AATTCACAGCTCATTCTTTACAGATTCCATAGAGTAGTGCAATAAAAGCTTCGTAAATTAAATGTACAAATTT	LG07	85.18	A/T	A/T	hk	hk
RAD119698	AATTCTCTCTACTATCTCTGTTACACCATATCTGGCTGCTGTTAGCAGGACTGTTTCATTTGTCATTTCAGGG	LG07	85.19	A/C	A	lm	ll
RAD61570	AATTCTGAAAGGCCAAAAACTGATTTATCCAACTTCTGAACTTTCCCATTTTTCAGTAGCCATAGCGAGCCAA	LG07	85.41	C/G	G	lm	ll
RAD8854	AATTCTTTATACCAAGTGGCCATGCAAGCTGGATAGGTGGGAGTCACTGCAATATCAACATTGTGGGATGGAT	LG07	85.52	A	A/G	nn	np
RAD20475	AATTCATCAGATGGTAGCATCGTCAAAGCACCCCTGCATTTTATGCTATTCTTCTTCTTCATTCTCACATTTG	LG07	85.54	CT/TA	TA	lm	ll
RAD118025	AATTCCAGTATAAACCAAGAATGATTTGGACGGGATCCTTGAAGCTTTAGGTAAAGTTGAACAGATAACAAGG	LG07	85.55	A/G	A/G	hk	hk
RAD148431	AATTCCCTAGCTAATGGTTGCCCTTGGCCATGCATGCCTATCATAGCCTCACTATGGGCTCAGAAAGTGAAGC	LG07	85.55	A/G	A/G	hk	hk
RAD70737	AATTCCAGGCATCTATTTGAACCAATCCTCATAAGTAACCAAAACCCATTTTGTTATTAATTAGACTTCTACA	LG07	85.63	T	C/T	nn	np
RAD69140	AATTCTTTGTATTACACTCGCTCTATGGCCGTTTCTTACTGCAATTCCATTCCTTGCTGCACAATTTCTTCTA	LG07	85.69	TG	AC/TG	nn	np
RAD123216	AATTCTCATTGGCATTATTTAGGATGGATCCCTACGACCTTCTGAGCTTGACAAGCTGTTCGGTACTGCTCCA	LG07	85.85	C/T	C	lm	ll
RAD83897	AATTCTCTCAGATAATGAACTCGAGACCACGAGGGTTTCGCAAAAGCTAACGCCAGTTTTTGCCAAGCCTCCT	LG07	85.89	C	A/C	nn	np
RAD77853	AATTCCAAGTCCAAGGACGAATCACTGGTATAGTATATGTGCCTATTTCATCTTATTGGCTAATGAAATTTGG	LG07	85.97	A/C	C	lm	ll
RAD38764	AATTCTTCGGGGACTCAGCACCATAGGGCGAACAGGAGCTAGCATGACCACTGGAGCACGAAGAACTCCCCAC	LG07	85.99	A/G	A/G	hk	hk
RAD192556	AATTCTCAAGAAAGACAAAAGCGTCCGCTTCCTTTCTTCCTTGGACTCTTTTGGGAATCTGTTCTAATCTTCT	LG07	86.13	C/T	C/T	hk	hk
RAD105656	AATTCTTGGTGATACAAGATGTTCATCGCTTTGTGGGTCAAACATTTTACTTGCAATTTGGAGACCATTCATG	LG07	86.4	C/T	C/T	hk	hk
RAD108023	AATTCATGTTCCAATGCATATTTGGTAAAAAAAAATTATGATCTTTGGTTTCCTTTTGTCTGGTACTTATTCT	LG07	86.71	C/G	G	lm	ll
RAD49163	AATTCATTAATTTGGCAGTAAATTAAAGTAGAAGCCGGTAGCTTATTATATGACACCCGCGTTCTGCACGTTA	LG07	86.98	C/T	C/T	hk	hk
RAD68330	AATTCACCCCTCACGGCCACACCTTTTCACAACTTACATTCTGCTTCTTTGCCTTCAATGCGGGTTGAGAGCA	LG07	86.99	C/T	C/T	hk	hk
RAD13212	AATTCACCCAATGCAGAGATATATAAATATTTGAAATATAATATATCATATTTTGATGTTCTGGTTTTACGTG	LG07	87.16	A/G	A	lm	ll
RAD63102	AATTCAACAAACAGAACCATATGTCAATGTTTTAACAGAGACGAGAAATGGATATGGAAAAGAGAAAGCAGGC	LG07	87.37	A/C	A	lm	ll
RAD110272	AATTCATCCTCCCTTTGACTTGGTACTACGGTATAAATATATTAAAAGAATTTGATAGCTTAATAATAGGAGT	LG07	87.5	CA/TT	CA/TT	hk	hk
RAD54052	AATTCATCATATTCCGAGAGTCGAATGAATGGTAAAAGAACAATTAGTAGTATGAATACCTTGGGACTTTGTC	LG07	87.85	A/G	G	lm	ll
RAD69652	AATTCGTGCGTCGCCTTCTTGTCCGTGATGCTTTTGCCAATTTGCCTCTTTTCTCTCTTGCTCTTTTCCTCAA	LG07	88.15	C/T	C/T	hk	hk
RAD131945	AATTCAAAGTTTTTTCTTTTGTAATTTACAATTTTGTTTTTCCTATATGTAAATCAGTCATCATGATCGCTTT	LG07	88.17	CT/GC	CT/GC	hk	hk
RAD176444	AATTCTTCAACAAAAACCAATCATCCATCCAAAGACCCCACCACCACCAACAACAACAACAGCAACCCCAAAA	LG07	88.17	A/C	A/C	hk	hk
RAD55064	AATTCAAACTACTTTGCATTATACCGAAATGCCAAACTGTTAACTATATAATTTCGGTATATTTTTAACATTT	LG07	89.27	A/G	A/G	hk	hk
RAD146244	AATTCCAGATCATTGTATATATTAAAGAACAACCTGATGTCCTCCTAAAGTTTGTCTTGTCCACTAATTTATG	LG07	89.42	AG/TC	AG/TC	hk	hk
RAD87263	AATTCTTGAGTAGCTTCTTTTACAAGTTTTTCTCTAATTTATCATTTATGAAATTGGTCTGGGATCCTATCTT	LG07	89.43	C/T	C/T	hk	hk
RAD67332	AATTCTTTATTAATAAAAGATGTTCTAGTTAGCTTGGGAGCAAAATCCAACTGGAACGGACATTGAAAGAAAC	LG07	89.43	C/G	C/G	hk	hk
RAD150019	AATTCGGATTCTCTCGTTTGGGAATGAGAAATTCATCCACCAGTCCCTGTTTAGAACAAATTAAGCAAGGCCA	LG07	89.45	C/G	C/G	hk	hk
RAD160865	AATTCGCGTCCATGGGGTTCTTTGTTCCCTCATTGATTGTGATGCCGTAAACTCCGAGCTTGCTTTCAAAGTA	LG07	89.47	C/T	C/T	hk	hk
RAD169656	AATTCTGTGCAGGCTTTACTACTGTATCACCCATCTTATCAAATTTCAGCTCCGACTTATTAGAATTTGGTCT	LG07	89.5	CG/TT	CG/TT	hk	hk
RAD182752	AATTCGTTTAAACAAAATTACGAACTGGGTACAACTTGTCCATCGGATGAGAAATAGCATGGCAAAGGATGAT	LG07	89.6	A/C	A/C	hk	hk
RAD81635	AATTCACACTTACCCTTCAGCTAGATCCCTGTATTTATCAGCATCTAAATTAGCAATCACTACATCCTCCTGT	LG07	89.6	AC/CG	AC/CG	hk	hk
RAD37078	AATTCCTTATCTTCGTTTACCATAATGTTCACAACTATCTTATCTACGTGGCTCCCTAATTTTGTGAGGAAGG	LG07	89.92	A/G	A/G	hk	hk
RAD140713	AATTCTTTGTGTTGAATGCTTTAGTTCAGTTTTTAACTGTCAACAGCGAAAAACGTCTTAACACTTTTACATC	LG08	0	C	A/C	nn	np
RAD88847	AATTCTATTCGGCTTATTTCATAAACCAAGTATGTTTTTATGGATTTTTTTGATTTTGTTGTAATATTTAAGA	LG08	0	G	A/G	nn	np
RAD4824	AATTCAGCCTTTGCCTCCATTAGATAAGCCAAAATCTCCCGTCTGCATACCTAGGCAAGTAGATAAACATCCT	LG08	0.74	CT	CT/TC	nn	np
RAD68118	AATTCTAGGTTGATTGAGCCACCGTTACGAAGTACGCATTGACCCGAGTTCACAGACTAGTAGCACGATCAAA	LG08	0.75	C	C/G	nn	np
RAD133493	AATTCTTTGAACTGAAAGGGACTCCAGGGTGATCTCATATTAGCAGCTTCACGTAGTTTTTTACCTTTTCTTA	LG08	0.82	C	C/T	nn	np
RAD170333	AATTCTTAATCTCTCTCAATATATCTCTTACTTTAAAAATCTTGGATTTGAATTGATGTTCTTTCATTGAGTC	LG08	1.03	T	A/T	nn	np
RAD196798	AATTCATTGGTATCGATATATGTCCTGAGATTTTGCTATCTTACAACTTCATGTCTGGAGTAACTTTAGATAA	LG08	1.98	AG	AG/CA	nn	np
RAD70600	AATTCTTTTTTGAACGTAAAATATTCCAGTTGGGTTTACGAGGTTTTATAATAATAGATACAAGTTGAAAAAT	LG08	2.35	T	A/T	nn	np
RAD192068	AATTCTCATATACACAATAATTTTCTAGAAAAATAGAATTAGTAATTCCTGATAATGAAAAATGATGGAATAA	LG08	3.19	C	C/T	nn	np
RAD51014	AATTCTGCAGGGATTGACAGAGAAATTTAAGGAGAAGGACACCAAGTTATCTGGATCTGCAACTTTCACATAC	LG08	3.21	AA	AA/GG	nn	np
RAD94233	AATTCATAAAATATCAGGAACCAAAGGCATGCATACGAAGAGAAGAAAAAATATCCAAATATATTCAAGAATT	LG08	3.5	AA	AA/GC	nn	np
RAD81714	AATTCCAAGAATCGGCCTACTATAAACTTTTCGAAACCAATAGTCTCAGTTTTGTATTTATTATCTAAAGTTT	LG08	3.88	CG	CG/TA	nn	np
RAD137541	AATTCTTCAACAAATAACACATTGGAAAGAATACAATCAGGACATGATCCTGACCATGAAAGATATCTGGCTG	LG08	4.07	C	C/T	nn	np
RAD12997	AATTCTCATGTTTAATAAATTATAATTATGGCCTAGCCGCCAGCGGATTAACTAGACTACTCTTTTTTATGCC	LG08	4.27	G	A/G	nn	np
RAD161198	AATTCATGTTCATTTATAGGCAAGGAATATAATTTTTTATATGTAGTTGGCGACTTTTCAGCCTGTTTATGTC	LG08	4.34	T	C/T	nn	np
RAD150872	AATTCTTTGGCTTTTGAAGCTCCAAAGGTACACTTTTACGAGTAATAAACTACATGGGTCTTTGAATATTCGG	LG08	4.35	A	A/T	nn	np
RAD165627	AATTCAGAAAGAGAAATTACAGGTAAGGAAAGGAAAGAGAGGGGGTAAGGAGAGGCGGTTGGCCTGGCCTTTG	LG08	4.37	A	A/G	nn	np
RAD16133	AATTCGTAGATTAATTTTGTATCTGGGTGTGATTGCTTGGTGTTACTTCTCTAATGGATTGACGTGGTTAAAT	LG08	4.38	G	A/G	nn	np
RAD120627	AATTCTTTCGTTCCATTTTTGCAGTCATTGAATGGGCTAATGAAGCTCTTCAAGGCATTGGAAAAGGTGCTCC	LG08	4.52	A	A/G	nn	np
RAD23398	AATTCATATAGCTGGTTGTGGCTCAATTCAAGTTAAATTTTCAATCACAAAAGTCCTCAGAAAGTGGGCTAAC	LG08	4.6	G	G/T	nn	np
RAD95278	AATTCGTGGACCACCTCGTTCATCTCGAGGTTGAGAAGAATGGCTCTGTTGTTGGCGAAGATGAAGATGTTGC	LG08	4.64	A	A/T	nn	np
RAD81927	AATTCAGTATTTGAGGAAGTTTTAAAAAAGAGGGAACTCATGGATTTAGTCACTTATTCGAAATTCTTGGAAC	LG08	4.81	G	A/G	nn	np
RAD50335	AATTCTTAACATCATTGAGAGTGTTTTTAGCTTTTCAAAACCTTCTTTATTTCCTTAATTCCCAAGTTAAATA	LG08	4.92	G	G/T	nn	np
RAD166315	AATTCCGAACTTCTTCGCCGTTTCGGAAGTCCAAGAAAGGTACTTGTCGGAGATTATGCATGTTGGGAGAGGC	LG08	5.11	A	A/T	nn	np
RAD470	AATTCTTGGCAAGGAAAAGGCATTGAAAGGAATTGGATTTGAAGGTCTGAGGCTTTGGAATGAGGGAGAATTT	LG08	5.31	C	C/G	nn	np
RAD63136	AATTCACTTTCCGACACACGATGAAAAACGTTTTTGATTTTCATTAAAGTGTTTATGATTCAACCACTGACAA	LG08	5.36	T	C/T	nn	np
RAD15900	AATTCTACACTGGAAGCGATATCAGCTGGGGTGAGCATGGTGACGTGGCCTCTGTTTGCTGACCAGTTTTTGA	LG08	5.48	G	A/G	nn	np
RAD78267	AATTCCAAGACTGGGAGAAGAAAGAAGAGGAGGTATGAAACCAACTTTCCTTTAACATTCTATCCCCGCCCCT	LG08	6.31	AG	AG/GA	nn	np
RAD127694	AATTCATGATGGTGGATTCAAAGCTTCTGATGATTCAAGTACATGAATTACAAATGCTCATTCAAGAGATTCG	LG08	7.57	A/G	A/G	hk	hk
RAD152285	AATTCACAACCCTCCCCAGTGGTCTGAAGTTAGTAACCGTCACTACTTATGGAATCCTCTAGTCTGCTTTTTT	LG08	8.09	C/G	C/G	hk	hk
RAD55599	AATTCTTGTGAGTTGAGTTTTTGCAGTGGCTGACCTTTTGGTTTTGTAATGTCATTTATACTCATGATCAGAC	LG08	8.25	C/T	C/T	hk	hk
RAD100621	AATTCTTCCACAAATGGTGAACTGATAAGAAGGCCGATTCTCTGGCCTGCCTTGGACCTCCATTTACAGACAA	LG08	8.47	C/T	C/T	hk	hk
RAD113511	AATTCAAATAGTAAAACTACAAAAAAATAGTCATTTTCAGCATGGTGAATCATCTGAAAATTTCAAAAGTAAA	LG08	8.77	C	C/T	nn	np
RAD81661	AATTCAAGTCGAACCCAAAAAAAGAAACCAACCTCCACTGCAGTGAGCCGTTAACGACCAGATTATCAGAAAG	LG08	9.16	G	G/T	nn	np
RAD160012	AATTCAGTCAAGACAGCCATTAAAGTCTCTGAATAAATCATTTTGTTATTCAATTTCTCTTCTGTTTTTTCTT	LG08	9.25	A	A/C	nn	np
RAD94095	AATTCTTTTAATAAAATAGTGCTCTTGATTTTTGAATCTACTATCGGAGTACGAGAGAGGAAAATGATGATGG	LG08	9.78	CC/CT	CT/TC	ef	eg
RAD117840	AATTCAGCAAGAAACGCAAGGAAAACTCGAGAAGCAGCTGTGGTGGTGGTTACTTTCAGAACAATGAATCAGC	LG08	9.99	A/C	A/C	hk	hk
RAD168882	AATTCAAGAAAAGAACTGGTGGAAGCTTGGCGGTGAAAGGTCATCTAATCTCTAATGCTGATATGGTGGAGGA	LG08	10.21	T	G/T	nn	np
RAD84587	AATTCCTCTCATGAAAGCATGTATGGCTCCCACGGAAAAACAATCATTAAAGTAAGCTAGGGGTTCTGTGGGA	LG08	10.25	G	A/G	nn	np
RAD96545	AATTCACAGAGTAACTAAGCATGTCAACTCCATGTGCCCACAAAGGCTTCTTAGCCTTCCCAGAAGGGATGAG	LG08	10.36	C	C/G	nn	np
RAD9009	AATTCATTCCCCGAGTATGGCTGGAATTGATTACGTGGGTGGTGCCAAGAACAGTGAAGAAGAGCCTTTAGCA	LG08	10.37	G	C/G	nn	np
RAD70505	AATTCTCAGTTTTACCTCTGCAATTGCTCTGCCTCTTTATCTGTCCTGTTCGTATAGCCTTGCCTTTTTCATT	LG08	10.51	C	A/C	nn	np
RAD60722	AATTCTCTCTTGCCTGTCTCTGTTATTGTTGTTACTATGTGGGTGTTCCCTTAATAGAAAATCATTCACTTTG	LG08	10.53	A	A/T	nn	np
RAD42232	AATTCATTTGCTCTTTAATTAGTTCAGTCAGTCATTGTCCAGCTCAAGAAAGTAGACCCACTTTATGGCTTGT	LG08	10.85	A	A/T	nn	np
RAD66229	AATTCACTGACAGAGAAGTTTGAGACATTTTTGATTGATTTTCCAGGATCCATGAGAAGAGAATGCTGATGAT	LG08	11.11	C/G	G	lm	ll
RAD147970	AATTCTTTGCATGTTTGCTTTCATGGAAAAATAAATGGTTCACCTTGAAATCAAAATATAATTTTATTTTCCG	LG08	11.53	AA/GT	AA	lm	ll
RAD60175	AATTCACAAATAAACACAACTAACAGCAAACAAAGATGTCCTCGAGATTCAAAATTTAATCAAAATAGGCATA	LG08	11.69	AC/AT	AT/TT	ef	eg
RAD42415	AATTCTGTGTCTGAATCTATATTCATGCTGGAGAAGTTTTTTGAGTTTGTCAGCGTATTTGGCTGTGGGCATT	LG08	13.13	G/T	T	lm	ll
RAD139913	AATTCTTCTCGTAAATACAATATAAATCTTTAACCTGAAGTAGTAAGAGTCTTAAGCTGTTGAATTTTACCAA	LG08	13.37	G/T	G	lm	ll
RAD7714	AATTCAGCAAGGGATATTCAAGCAAATTTCCAGTGAGAATAGACGACTTCAGCTGTAGGTGGAGAATAAAAAC	LG08	13.4	G	C/G	nn	np
RAD94170	AATTCTATATTATATACCTGTAAATTGCCTGTAAGGTATACACACTCGATTTGCTCTCGTTTATCAAACACCG	LG08	13.6	C/T	C	lm	ll
RAD137741	AATTCAGAACCAAGTGAAATTCACCCTACATACTAGAGGAGATACCTTGTAAATTGAAACTTGTTTTGGTCTG	LG08	13.79	AG/GA	AG/GA	hk	hk
RAD66270	AATTCATTCCAATTTTCAAAGTTTATACTTGGAATTTTTATTTTTTATTTTTTATTTTTTGGTAATACACGGA	LG08	14.02	AG/TA	AG	lm	ll
RAD115629	AATTCGGGAGTCGCGGGGCGTAGGACAATCCAAACGATGATGCTGGATATACATGTTAATGTAATCAGTATGA	LG08	14.22	A/G	G	lm	ll
RAD170936	AATTCACTAGTTATAAATTAAGCATAGAAAATTTGCTCCAAAGTGGGTTGCAAAGCTGAAAACACAGACCTCC	LG08	14.33	A/C	C	lm	ll
RAD55470	AATTCTATACCACTGTGTCATAAGTCACTTTTATGTTTTATCATTTTATCATCTTGATAATTCATTTCTGGAG	LG08	16.07	GT	AC/GT	nn	np
RAD131058	AATTCTGGCAATTATCTTTCGTTGAGGAGATTATCTGTTTGGTTTGCTGAGCCCATGTTGAAGATGAGGCTAA	LG08	16.61	A/G	A/G	hk	hk
RAD61148	AATTCATGAAAACCAAGTTGGTTACATATGGCCAATAGCAGGCCTTGCAGCTTAGGTATCCCAGGAATGGCCT	LG08	16.7	AC/GT	AC/GT	hk	hk
RAD110741	AATTCTTTAAGCCACATTGGTGTGGCTAAGCATCAATAACTTCTAGTTGTTATACACATCCAACACCAAATAG	LG08	16.92	G/T	G/T	hk	hk
RAD101432	AATTCATTCATCACAAAACCTAAACCAATTAAAGATGGATTTATGACCTAAGGCAGAGTGCAATGGGCAGTCA	LG08	17.19	T	A/T	nn	np
RAD147624	AATTCAGCAAAGACAGCGAAAACCCAGAAGAAAGTAGGAGTGGTGGTGCTGCAAAAAGCAAGTGGTGGATCAA	LG08	17.27	CT/TC	CT/TT	ef	eg
RAD118312	AATTCAGAAACTCTTTGCAACCAAGTGTGAAACCTCAGCTCTGTAGCTTCCAATCAAATAGATCATTTGAAAA	LG08	17.88	G	A/G	nn	np
RAD65559	AATTCTCATCCTATGCAAATTGGGAAATTTCAAAATGAAAGTGAAAACGGAATGGAAAATTTTTTCATTTAAA	LG08	17.9	A/T	A	lm	ll
RAD169529	AATTCCATGGAATCATGCATATTTAAATCCTCAAACCAATCAAATAAACTCAAAAGTTATATGATGGCTATGC	LG08	18.77	AA	AA/GG	nn	np
RAD63979	AATTCGCGTCGCTTCCGAAAGATATCGATCCCTATTTCCAGACATTAGACCCTGAAGGTTAGCAAAACACACG	LG08	18.83	A/G	A/G	hk	hk
RAD126907	AATTCTTACTGGGCCATTGAAATATGTACACAGAACTAACATGGATAACATATGACTTTCAAACAAAGTTCAT	LG08	19.2	A/T	A/T	hk	hk
RAD53915	AATTCTCATATGGATCCAAAGGGCTCTAGCCCTGATGCAATTATTTGGGTTCAGGCGCCTTAAGAAGCATTTC	LG08	19.74	A/G	A	lm	ll
RAD96932	AATTCTTGGACGTGAAGTCTTGCCATCCACTAATGAAGTTATGCTGCGAAAACAAATCCAAGAGGCTTCTGTC	LG08	19.75	A/C	C	lm	ll
RAD111026	AATTCCTTTATTAAAATATATGACAATCCAATAACAATAACAATCAAAAACTTCAAATAACATTTACAAGCAG	LG08	19.97	A/C	C	lm	ll
RAD189640	AATTCTGCTCGAGGTACCAAATAGATTTATCAATATATATACAAGTGCTATGTATCAATATTTGATTGGTTTT	LG08	20.38	T	C/T	nn	np
RAD191864	AATTCTTGCATTCCCCCACTTATTCCAAAGTGAAAATTGGGACTACTAGTAACTAAGGATGGACTAAAAGTGG	LG08	21.14	C/G	G	lm	ll
RAD2269	AATTCTTTCATTAGCTGGTTCTTGATTCTCAACAATCATATCTGAGTTTTCACAGACTACGTTACCACTGTTT	LG08	21.14	A/G	G	lm	ll
RAD139615	AATTCTGTACTGTGTGCTCAAGCACCATTGCTCAAAATTAGTCCTAAAGTTGAAGGATTAATAAGATAAAACT	LG08	21.16	C/T	T	lm	ll
RAD58559	AATTCCTGCTATATTCACAGCATTAAGTGAGGTTTCTGTTATGTAGGTTCTGCTTTGTAAGCACAGGACAAGC	LG08	21.42	A/G	A/G	hk	hk
RAD9494	AATTCTGAAGTAGAAATATCCAAATGCAAATTTTCAAAGATCAAAGAAATTGTTTTAAGTGGAGGTAAGATCT	LG08	22.44	A/T	A	lm	ll
RAD103217	AATTCAGAACATTAATTACTTCTTAAGAATTATTGTTAAAAGTGTTGCTTCCGAACTTCAAATACTAAGTAAG	LG08	22.71	AT/GA	AT/GA	hk	hk
RAD116101	AATTCATGGCTTCTTTCTTCATCGAAGTATTTCGAGCGTCTTTTAAAGTAGAATTAGAATATTAGATGGTGGC	LG08	22.87	CT/TC	TC/TT	ef	eg
RAD196029	AATTCAAGATTACAGAAAATCCTCAAAAAGATATCATTGCGATATATTCTACACTCAACTTCCCCAGGAATAA	LG08	22.89	A	A/G	nn	np
RAD23224	AATTCAATGGCTATTAATATTGTATTGTTCATTAGTGGGGCGCAAAGAAGAAAGCCAAAAGCGAAAGCAAAAT	LG08	22.89	A	A/G	nn	np
RAD57156	AATTCTCATATCAATAGTAATACTGTAAACAAAAATAAGAAAGCATATTGGACTTAATGAGTTGTACCTACAG	LG08	23.14	A/G	A/G	hk	hk
RAD60304	AATTCAGCCCAGCCTGTAAGTGAGGTAAAAATGTTTTGGCATTGGTACTCCTATCCATAGCCATGTCCCAGTT	LG08	23.49	A/T	T	lm	ll
RAD102831	AATTCATTAAAATCGCTTAATAAAAGAAAGGCTTTAATCATTTAAGCACATGAACCATCGATTCTCGGTTAAT	LG08	23.55	A/G	A/G	hk	hk
RAD146535	AATTCGGGATCAAGAAGCCGGTTTTTAGGGAGTAGTGGTGTGATAAAGAAAGGAACTCGTTGCAATGCCATGA	LG08	23.9	A/G	G	lm	ll
RAD50562	AATTCAGAGTTATATGAAGCTTGGAACTGAAACATACAACACCATTAAGCTCTTCTTCAGATGAACATAAACC	LG08	23.92	C/T	C	lm	ll
RAD176602	AATTCAGGTTAAGTGTCCGAGGCTTTTCTTTTGTCATTTATCATTTTGTTAGAGTCCTAAAACCACCACTTTT	LG08	24.29	G/T	T	lm	ll
RAD64933	AATTCACAAGACTATGTGACTTTCAGTGGCGCACCTTGCCTTCAAACGTTTATTTATGTATTTAATTTGCTTC	LG08	24.68	C/T	T	lm	ll
RAD38143	AATTCTCAACACCATTAGAAATTTACTTCATGGATTTATCTTCAGCAACAATGGCTGGATATCGTATCTCTAT	LG08	25.01	G/T	T	lm	ll
RAD62467	AATTCATCTCAGAATCTTTTGGAGGTAGGTCATAGGCAATCAGGTACTGTTCCGCCAACTGGCTTCAGGATAT	LG08	25.14	A	A/G	nn	np
RAD92780	AATTCCAGAACCTGTGCCATAGTCCAAGAAAAGTTCTCCCCCTTTGATCAAGCTATGAAGCAGCAAGAGACAC	LG08	26.2	C/T	T	lm	ll
RAD87494	AATTCATAATATTACGTGATGAATTTGAGGAAATTCTAAATGAAGATGCTGCCACTTGGGGATGGAAATGAAT	LG08	26.65	A/C	A	lm	ll
RAD40878	AATTCCTCCATTGCTCACGTCACTGTTCTCTTTCAGTAGTTTGTGCTGTTAGAGAAGGAAAGGAGTAGGCAAG	LG08	27.01	CT/TG	TG	lm	ll
RAD82836	AATTCTCAGTGGATGATCCGACTCAGTTGCTCCAAGCAGCTTCGGATTTCGCATACTATTCTGGTTAATACTT	LG08	27.28	A/G	A	lm	ll
RAD13575	AATTCATTACTTGAGAACAAATTTGACATTCTGTTCGTAATTTTTATTGCCATTCTTATTTTATCCAAAACCT	LG08	27.61	T	C/T	nn	np
RAD192257	AATTCAACCGCCATGCTTATCCGAATGAGAAAACAAACCCAAGCCCATAGTTTACATAAACTTTTACACATGT	LG08	27.87	A/C	A	lm	ll
RAD7950	AATTCTTAATTATTTAAACTAGAAAATCTCACATTTGTGTATGTGGGGCTATTCTCAGATGACGTACATTAAT	LG08	28.37	CG/GC	CG/GG	ef	eg
RAD46010	AATTCTTCAGAGGTCTATTCTCACGTGAGCTGGATAGAAAGTCCTATCTTGATTCCATGAAATTATGACATGA	LG08	28.81	A/T	A	lm	ll
RAD115720	AATTCTATAGAGATCATTTTTTGTTATGTGAGCTTGATAAAAGGTCTTACTTGATTCCCTACAATTATAACAT	LG08	29	G/T	G	lm	ll
RAD115916	AATTCTTCTTTTAGGCTTCGGAGAAATCCAGGGAAAGAGAAAGAATGTTGATAGTGCTTTTGTACTTTTTTCT	LG08	29.09	G/T	G	lm	ll
RAD101590	AATTCTCAGAGCTCGAGGGACAGAGAAGAACAGAGCTGGAAGAGGAGAGAGAAAGACAAAGGCAAATTGAAAT	LG08	29.1	A	A/C	nn	np
RAD114538	AATTCTAATAGCAATGGATAAAACATGTTACCCAAAGCATAAAAATTCATGTTTTGGCTTATTGACCCAACGG	LG08	29.12	C/T	T	lm	ll
RAD141811	AATTCCGATAGAAACATCTTGATTTAGATGACTAAGCAGAATGATACTTCGAGAGAAATGTTTGGAAGGACAA	LG08	29.29	AT/TC	TC	lm	ll
RAD170057	AATTCAAATACATATATTTATAGGATAATTGTATTATAAAATGCGTTCACTACCACGTTATACAACGCTTGCA	LG08	29.49	AT/TG	AT/TG	hk	hk
RAD191152	AATTCGTTCTTCGCATCGTTTTCCGAGATGGCGAAACGGGTTTGGGTCCTACATTGCATGGCGTTCTCGTTCG	LG08	29.57	TT	GG/TT	nn	np
RAD184186	AATTCTATCCAACTCGATGGGTTTTGATACTAATAGTCCACAGGTCAGAATATACGTTTAAGTTTTGTTTGCA	LG08	29.81	A/C	A	lm	ll
RAD67886	AATTCATGCCACTGATTCAAAGCTATTTTACAATATCTGCTGGTTCATCTCTTCTTCAGTTCCAAACCTTTTT	LG08	29.95	A/G	A/G	hk	hk
RAD142934	AATTCAGTAAAATTAAAAAGGAAGGCATTACAATTACAATTAAGTATAGATCAAATAAGCTTCTTCCATATAT	LG08	30.63	G	G/T	nn	np
RAD191991	AATTCAGGAGCCAATTACATTTCACATTTTAGTAGACTTTTGGTTGTTCATAAAAGGTCTACTTTCTTTTTTC	LG08	30.67	GA/TG	TG	lm	ll
RAD46945	AATTCATCATTGTTAATTGTGAAAATTTATGAGATACCCATTTTCTGAACACAGTTCAAGATTACCTTCTTTT	LG08	31.24	C/T	T	lm	ll
RAD73045	AATTCACTAGAAATTGGGGTAGGAAGGTCCATAAGTCTTCTTTTGTTATCAGGTGAGTCATCTATAGTAAGCT	LG08	31.32	T	G/T	nn	np
RAD153673	AATTCTCAAGGTAGGAGGAGGAGCATTTACGATGTGGAATTGTTTGTTTCATCTGTACAAAGAAGGCTACTTC	LG08	31.42	A	A/C	nn	np
RAD114424	AATTCTATAGCAGCATTAAGATAACTGAAGGTCTGAGGAACAGCAATTTATTTGATAGTGGATACCAGAACAA	LG08	32.08	T	C/T	nn	np
RAD12899	AATTCTGCAAAAAATTAACATGCTTCCTAATTCTTCAAGAAATAATATCCTAGTTGGCTTTTATTTAATTATT	LG08	32.39	A	A/G	nn	np
RAD188403	AATTCTTTTCTTTTCCTTTTACTGTTTGCCTATTATCAATTATATTTATATGTTGCTTTATTAATTAAATATC	LG08	32.84	CT	CT/TC	nn	np
RAD19510	AATTCTCTTTTTTTCAATTTTTTTTTGGGGTAAACTAATCCCTTTTTTGTTGGAACATCAATTTTTATCATTC	LG08	33.1	G	A/G	nn	np
RAD99010	AATTCGCTCATAAAGCATCACAAATTTCACAAGCCAACAATAAATTCATCAAATGGGTTCTCTTCACAGATAA	LG08	33.53	AC/TG	AC/TG	hk	hk
RAD160952	AATTCATTTCTTTTTTGTGGTAATATTTTTATATTGGTGTTACTATAGTTGGGTTGCTGCTCATATGACATTA	LG08	34.19	G/T	T	lm	ll
RAD46353	AATTCATTTTTGTGTTTTGGTTATTCATAATTATTTGCTGATTTTTCCTATTCTATTTACTTCAAAACAAATA	LG08	34.77	AC/CC	AC/AT	ef	eg
RAD183841	AATTCGCTAATAGTTAAAAGGAGCTCTCGAGTCTCGGCAATGGCGGACTTTGCTTTTTGAGTAGGGAAGTCGT	LG08	35.84	CG/GG	GG/GT	ef	eg
RAD25877	AATTCATTTGACCTTTTTAGATGTGCTTTTTGTCCGGTTTAAGTTAATCAAATAGACAGAGGTGTAGGATTTA	LG08	36.29	G	A/G	nn	np
RAD50238	AATTCCCGATTTTGGATCGTCTTTTGGCCGTTGAAATTGAATTTCCATTGAAGAACAAGAAGAAGAAGAAAAA	LG08	37.73	C/T	C/T	hk	hk
RAD88692	AATTCTGGGGTATTGGTGTGGTACCAATAAAAAACACTCTGATGCTTAAGTTAGTATATTATTCACAAAGTTG	LG08	38.05	AG/GA	GA	lm	ll
RAD43815	AATTCTCTGAAATAGTCTTTTCCAACTCCAAGACTCACTCCAAATATCTCCATGATTTGAAGAGCGAGATTGT	LG08	38.25	GA	CT/GA	nn	np
RAD9076	AATTCTACGAAGGAAACGATTCAATAACGAGATTGAATTACTACCCAAAATGCCCAAAACCAGATGAAACACT	LG08	38.33	GC	GC/TA	nn	np
RAD197913	AATTCAAACAGAGTAATTCTTCTTTTAATTTTTTATAGGTTACAATTTGAGAAAATGCTTTATTGTTATTTTT	LG08	38.46	A/G	G	lm	ll
RAD109965	AATTCTAAAGTAATAAAAGTTTTTGTTTTTTCAATCATCTTTTTGGTTTTACTTATAAAAGATGAATTATAGC	LG08	38.53	CT/TC	TC	lm	ll
RAD9822	AATTCCTTCGGTTGTCCTTTCAGGCGTACACGCGCAAGGCCCGAGTTAATCAAATTTACTCTAAATTAGAGGA	LG08	38.68	A/G	A	lm	ll
RAD61668	AATTCACTAGAAAACACAGATATTTGGGATTATGTTATAGAGGTGACAATGAAGTTGCATGATTGAAGGACCT	LG08	38.71	A/T	A	lm	ll
RAD180798	AATTCCTGCTGCACAGCCACTTGCTTGTGGGGCAAGAATTATAAGTCCAGAACCAGAAATTGAGCCAACCTCT	LG08	38.78	C/T	T	lm	ll
RAD164969	AATTCATATTGCATGTGGAAGGAACGCCTACTTCACAAAGAGTAGTACGCCACATAGGAGCAACAAGTTGGCC	LG08	39.22	A/G	A/G	hk	hk
RAD110895	AATTCTTCTGTAGCTTCTTGGCCTTATTTAAAGCAGTGTTTCCTTGCTGTACATGATCGACAGCACTCGAAAC	LG08	39.41	C	C/T	nn	np
RAD45661	AATTCAAGTTCCACCGCTTTCATCTTATGTTGTAGCTTCATGATAAGATACCACAGAAATTTAAATTAATACA	LG08	40.58	A/G	A	lm	ll
RAD126910	AATTCCTGCCCTTTCCCTAGTTCTGTTTTGTGATCCAAACTATGTAGGTAAAAAGGTTAATTAAAATCGATAG	LG08	40.93	CG/TA	CG	lm	ll
RAD183982	AATTCTTTGGTAAGGACCAAACCTAATCGCAAAACTATGAACACATTTTTTATCAATCTTCTTTAGGTTTTTT	LG08	41.72	CG/GT	CG	lm	ll
RAD58100	AATTCCTTAATAAAATGCTTCTTTTCCAACCTTTGAGGTCTATTGGTCAAACCCATCTACATCATTCTTGTAA	LG08	42.09	C/T	C	lm	ll
RAD161673	AATTCTGCAAGGTGATCCTGGTCTAGGAAAGAGCCAACTACTGCAAGCAGCTGCAGCTGTATCTCCAAGAGGC	LG08	43.16	AA/GT	AA	lm	ll
RAD106868	AATTCGTATATATCTATAAAATCAACCCCATTAAATCGATTCAAATGCCAAACCAAACGAACATAGACATATA	LG08	43.51	A/T	A	lm	ll
RAD195547	AATTCATCTGCCATTGACAATTAGTGAAGCTTTAAAGGCTTTTGGGGCAAAGTTTAACCGCTTCTTACTATGC	LG08	44.17	A/T	T	lm	ll
RAD42698	AATTCCTATGTGTTGCACAAAAGCAGCAAAATCTGATCCTCCGCCACCTAACCTCCCAATCTTTTTTATACCA	LG08	44.86	AT	AT/TA	nn	np
RAD181868	AATTCTTCCGCGTGCAATATAAAAAAATTAAAATTAAAATTTAAAAAAATATTTGGGTTAAATTAAAATACTT	LG08	45.7	A/T	A	lm	ll
RAD63853	AATTCTTCCTTGATATTCATTTTTCAAAATGCTCCTGTAGTGAAAAGCCTGAGAGACCAACTCAAATAAGTCA	LG08	45.73	C/T	C	lm	ll
RAD101779	AATTCTGTGGAAGAGAAGAAGAGGCTGATCATTTCACTAGCAGTTTATGGAACGAGAATGGGGACATTGACGA	LG08	46.49	A/C	A/C	hk	hk
RAD67769	AATTCTTACTCTCTTTGGCTTCTCAGACAGATTCGTTAAGTTGATTTTAAATTGCATTTCTTCAGCGTTGGGA	LG08	46.62	C/T	C	lm	ll
RAD53774	AATTCTGCCAAAACCCATCTCAGAAATCTCAAGATTCGAAGCCTGATTACAACAGGTAATTAATTTATAATGT	LG08	46.68	A/C	C	lm	ll
RAD61481	AATTCGCACTCATGTTTTACTTCCCAAATCATTGCCATATCTAAAAATCAGTTCGTTACCCAACTTCTCATTT	LG08	46.77	G/T	G	lm	ll
RAD11253	AATTCTTGATACTCGAGAAATCTGACTTACTAAGCCCCAATGAGCTTATGCCACCGAACTCTGAATTTAGGAA	LG08	47.1	A/G	G	lm	ll
RAD132435	AATTCAACGTAACGCCCAAGGGAAGTAGATGTGATACCTGAAAAGACTTCTAGAAGTAGGTTGATGCTCAGGA	LG08	47.35	C/T	C	lm	ll
RAD197438	AATTCACCGCCTGCCCACGTTTGATGACGCGTGGATTTTTTACAGTTTTCTTTTATTTTTTGATTGGAAGTTG	LG08	50.87	AT	AT/TC	nn	np
RAD84747	AATTCTAGCAGGATGGAAGTATTGATGAAGCACTTTATGATCACCTTGAACAAGCGCTGGCTGAGGCTGAAAA	LG08	52.28	A	A/G	nn	np
RAD119920	AATTCATAACTTTCATGCTTACTATTCTAAACATACTAATTTTGTGGGACTACAATCACCAAGAGTCAGAGAC	LG08	52.51	A	A/T	nn	np
RAD129821	AATTCAGTTGAACTTAACAAGGATCTTTGATGCTATGTTACATAAAGGAAAAGAAATAAAAACTGATATGGTG	LG08	53.15	C/T	C/T	hk	hk
RAD52381	AATTCAGAAAGTGATAAGGAATTGAACACTGATACGAAAATCCAGAATATGGAAATTAATGAAGAATTGGAAG	LG08	53.36	CA/TG	CA	lm	ll
RAD107934	AATTCTTTTGTAAGATCACTAATAGCTTAGAGAAAGTGAGTATCCATCTTAATCACTAATACCATGTTCCAAT	LG08	53.4	C/T	C	lm	ll
RAD135411	AATTCTTCTTCACCAGGAAGTCCATTCCCAAGATGATATCACAGTCATCCATTGGTACTACAATCAAGTCCAC	LG08	53.43	A/C	C	lm	ll
RAD192108	AATTCTCAAAATTTCAAGGTTTTCTTCTTTTTTAAGGGGGGAAGGCCAAAATCATTTAGAAAAGCAGGTAATT	LG08	53.44	CG/TA	CG	lm	ll
RAD170645	AATTCTGCACAATAACGTTTATAAGAATAAAAAGGATAATGAAATGAAACAAAATAAACAACTTAATTGAAAA	LG08	53.45	AG/GT	GT	lm	ll
RAD142226	AATTCTATAAGGGATTTGTATGAATGATTGCATAAGATTTGCGTTACTGATGAGCTTTATTTTCTTTGTTTTT	LG08	53.64	A/T	A	lm	ll
RAD53593	AATTCTTGGAGTCTATTTGAAAATGGAAGAATTTGAGGTTTTCTCAAAAATGATATATGGGATAATGAGGGGA	LG08	53.67	A/C	A	lm	ll
RAD55035	AATTCAGAGGCAGCAAAAGTGGCAGTGTTTGCTGTGATGTTACTTGCTGTTGTTGAGATTGTGATAGTAAGTT	LG08	53.82	AG/AT	AT/GT	ef	eg
RAD100883	AATTCTTTCGACCGTTGATTGATCAAAGTTTCCATCTCAGGTGATGCCGTAATTCTGCAATAGTTGCTGTTAC	LG08	53.88	C	C/T	nn	np
RAD195478	AATTCTTTGGGAATGTCCACGAGAAATAATCTTGAATTTCGAATATCTCCATTTCGAATTTGGCATGTCAAAA	LG08	53.89	A	A/G	nn	np
RAD173915	AATTCCACCAATTATGCGGTTTGCTCCAGAGAAATGTTGGACTACAGCATGTAAATCATCAGCCTCTTTCTGA	LG08	54.06	G	A/G	nn	np
RAD117296	AATTCTCCCTGTGAGTGTAACCCTAAAAACTGGGAGTGCAGCATAGGATATTTAACATTCCGACTCTAGAGTG	LG08	54.71	AA/GG	AA/AG	ef	eg
RAD86815	AATTCATAATTCCATATTGTTTCACACCATTTTGCTCATTCAAAAAAGAAGGAATAGAATTGTAGATATTAGA	LG08	55.43	G	A/G	nn	np
RAD168443	AATTCCCTGGTTCAGTTACTTGTTGGGTGCGTGGGCAAATTTAGCCGAAAAAAATAAGTGGTGTCTTAATGCT	LG08	56.02	C/G	G	lm	ll
RAD25904	AATTCGAGAATTTGAGGGATAAATAATTGAGATGGAAATGCAATGAGCAAAGTTGACAGAAACCCGTCCCTAG	LG08	56.61	A	A/T	nn	np
RAD89306	AATTCTTATCTGTCTATAAGATTTCTAAGGATTGTTGTATCTTAAAAGAGGAATGTTAGACAACCTAGTATAG	LG08	56.63	CA	CA/GC	nn	np
RAD131926	AATTCTTTTTTATTAAGGAAAAAAGAATAAAAGAATCCCACTTAAGTAATACTAGAATCGAAAGTTGAAAATT	LG08	56.83	CT/TC	CT/TC	hk	hk
RAD148797	AATTCTCAATTGAAATCTAGTAAAACCTCCCCATAATTTGGATATAACCTAACAATACAGATAAAATATCATA	LG08	56.91	CT/TC	TC	lm	ll
RAD129154	AATTCTTATAACTTCTTTTGCGTTCATATTTACATCTGAATTTGGATGCTGATAAGAATATGACTATTGTTCA	LG08	57.51	A/C	C	lm	ll
RAD70082	AATTCTCTTTGTTCTCTATGAACACCTAAAACGTAGAATAGAGACCGAGTGTTTTAGTTTGACTTTTCGATTG	LG08	57.58	GA/GT	AA/GT	ef	eg
RAD118001	AATTCTTGGTGGTTAGATACTGGAATAACAATTCATGTTACTAATTCATTGCAGGGAATAATAAGGCAAAGGG	LG08	57.69	GA/GG	AG/GG	ef	eg
RAD59538	AATTCTTGAAGAGTTATGAATTGCATATCATAATTAAAATGGTTTTTATTATCCAATTGAGTGCCAATATCTT	LG08	58.42	TC/TT	CT/TC	ef	eg
RAD65875	AATTCTATAAACCTAACACATGTCCCCATATTGGCAAAGCTCACCAATCTATGAGGTTTGACTTTCATAACAC	LG08	58.44	AT/TG	AT/TG	hk	hk
RAD66760	AATTCAAATCCAGATACGATCTTACAAACGTTATCTTCTGGAGTGTTGGTGGAAATTTAGAAGCACAATTCTC	LG08	58.56	C/T	C	lm	ll
RAD168171	AATTCTTTGAAATGACGAGTTTGAATATTACATCATGGGAATTGGAGAAAGGTGCAATGCGAAACCTTCAACG	LG08	58.64	G/T	G	lm	ll
RAD142020	AATTCAGTGGATTTGTATCATCTATTGGCAGAAATACTTACAAACAATCCTTCTACGAAGTTCTGGTGTAAGA	LG08	58.74	G/T	G/T	hk	hk
RAD115101	AATTCCCCCAGAATATCAATGAACTAAATCGCTTTGATATTTCAAAAGGCTTGCTTGGACAGAGTTATTTTAT	LG08	58.94	A/G	G	lm	ll
[truncated: 749 more rows]
